# Supplementary material for: Antimicrobial resistance burden, and mechanisms of its emergence in gut microbiomes of Indian population
Source: Front Microbiomes. 2024 Jul 18;3:1432646. doi: 10.3389/frmbi.2024.1432646 (PMC12993557; doi:10.3389/frmbi.2024.1432646)
Supplement: Supplementary file 2 [file Table_1.xlsx]

## Sheet: metadata
#Metadata of all samples used in the current study.
BioProject	Run	Pre-processed reads	Bases	Location/Cohort	geo_loc_name	Host_Age	Age Group	Gender	Diet	BMI	Collection_Date
PRJNA397112	SRR5898908	4611132	1344200520	Bhopal	India: Bhopal	29	young_adult	Female	Vegetarian	22.03	2016-07-20
PRJNA397112	SRR5898909	2683120	773772009	Bhopal	India: Bhopal	22	young_adult	Female	Vegetarian	23.23	2016-07-20
PRJNA397112	SRR5898910	7430409	2142440783	Bhopal	India: Bhopal	24	young_adult	Male	Vegetarian	26.03	2016-07-20
PRJNA397112	SRR5898911	3752847	1316013844	Bhopal	India: Bhopal	25	young_adult	Female	Vegetarian	21.26	2016-07-20
PRJNA397112	SRR5898912	3752847	1036575018	Bhopal	India: Bhopal	23	young_adult	Female	Vegetarian	22.3	2016-07-20
PRJNA397112	SRR5898913	3519875	1286730974	Bhopal	India: Bhopal	21	young_adult	Female	Vegetarian	28.84	2016-07-20
PRJNA397112	SRR5898914	5589052	1545640695	Bhopal	India: Bhopal	21	young_adult	Female	Vegetarian	19.22	2016-07-20
PRJNA397112	SRR5898915	6187376	1805641762	Bhopal	India: Bhopal	27	young_adult	Female	Vegetarian	23.87	2016-07-20
PRJNA397112	SRR5898916	4635773	1544836274	Bhopal	India: Bhopal	21	young_adult	Female	Vegetarian	28.12	2016-07-20
PRJNA397112	SRR5898917	4635773	1387130399	Bhopal	India: Bhopal	28	young_adult	Female	Vegetarian	19.28	2016-07-20
PRJNA397112	SRR5898918	2316805	673918005	Kasaragod	India:Kasaragod	24	young_adult	Male	Omnivorous	33.8	2016-07-20
PRJNA397112	SRR5898919	2922762	928540586	Kasaragod	India:Kasaragod	25	young_adult	Male	Omnivorous	16.04	2016-07-20
PRJNA397112	SRR5898920	3972220	1203927125	Bhopal	India: Bhopal	24	young_adult	Female	Vegetarian	23.25	2016-07-20
PRJNA397112	SRR5898921	5564184	1688320620	Bhopal	India: Bhopal	23	young_adult	Female	Vegetarian	19.22	2016-07-20
PRJNA397112	SRR5898922	5630905	1696663348	Bhopal	India: Bhopal	26	young_adult	Female	Vegetarian	22.03	2016-07-20
PRJNA397112	SRR5898923	7205648	2103248766	Bhopal	India: Bhopal	26	young_adult	Female	Vegetarian	20.82	2016-07-20
PRJNA397112	SRR5898924	5247827	1610417458	Bhopal	India: Bhopal	25	young_adult	Male	Vegetarian	21.71	2016-07-20
PRJNA397112	SRR5898925	4331832	1327594148	Bhopal	India: Bhopal	28	young_adult	Male	Vegetarian	25.51	2016-07-20
PRJNA397112	SRR5898926	2514074	802869306	Bhopal	India: Bhopal	26	young_adult	Male	Vegetarian	22.65	2016-07-20
PRJNA397112	SRR5898927	2794025	882772000	Kasaragod	India:Kasaragod	30	young_adult	Male	Omnivorous	27.84	2016-07-20
PRJNA397112	SRR5898928	2249962	779835379	Kasaragod	India:Kasaragod	6	child	Male	Omnivorous	11.8	2016-07-20
PRJNA397112	SRR5898929	2822982	953285254	Kasaragod	India:Kasaragod	5	child	Male	Omnivorous	12.1	2016-07-20
PRJNA397112	SRR5898930	3734632	1217218776	Kasaragod	India:Kasaragod	12	child	Female	Omnivorous	12.5	2016-07-20
PRJNA397112	SRR5898931	2527956	815464464	Kasaragod	India:Kasaragod	4	child	Female	Omnivorous	13.26	2016-07-20
PRJNA397112	SRR5898932	5483863	1638306780	Kasaragod	India:Kasaragod	16	child	Male	Omnivorous	13.25	2016-07-20
PRJNA397112	SRR5898933	2531500	807853605	Kasaragod	India:Kasaragod	9	child	Male	Omnivorous	12.8	2016-07-20
PRJNA397112	SRR5898934	3601044	1113899152	Kasaragod	India:Kasaragod	12	child	Male	Omnivorous	12.85	2016-07-20
PRJNA397112	SRR5898935	3812102	1175175845	Kasaragod	India:Kasaragod	11	child	Female	Omnivorous	12.6	2016-07-20
PRJNA397112	SRR5898936	2633830	811721817	Kasaragod	India:Kasaragod	7	child	Female	Omnivorous	12.45	2016-07-20
PRJNA397112	SRR5898937	4699962	1411389630	Kasaragod	India:Kasaragod	11	child	Male	Omnivorous	12.92	2016-07-20
PRJNA397112	SRR5898938	3556969	1208556736	Kasaragod	India:Kasaragod	3.5	child	Male	Omnivorous	11.65	2016-07-20
PRJNA397112	SRR5898939	4044910	1227255405	Kasaragod	India:Kasaragod	10	child	Male	Omnivorous	11.2	2016-07-20
PRJNA397112	SRR5898940	3150596	983729077	Kasaragod	India:Kasaragod	9	child	Male	Omnivorous	12.65	2016-07-20
PRJNA397112	SRR5898941	4628865	1410279821	Kasaragod	India:Kasaragod	5	child	Male	Omnivorous	12.8	2016-07-20
PRJNA397112	SRR5898942	4289751	1307661754	Kasaragod	India:Kasaragod	10	child	Male	Omnivorous	12.86	2016-07-20
PRJNA397112	SRR5898943	2668367	812140981	Kasaragod	India:Kasaragod	6	child	Female	Omnivorous	13.2	2016-07-20
PRJNA397112	SRR5898944	4101585	1298220991	Kasaragod	India:Kasaragod	7	child	Female	Omnivorous	11.56	2016-07-20
PRJNA397112	SRR5898945	3208715	1090074858	Kasaragod	India:Kasaragod	12	child	Female	Omnivorous	11.2	2016-07-20
PRJNA397112	SRR5898946	4849400	1400366558	Bhopal	India: Bhopal	26	young_adult	Male	Omnivorous	22.72	2016-07-20
PRJNA397112	SRR5898947	4657355	1374274716	Bhopal	India: Bhopal	27	young_adult	Female	Omnivorous	21.5	2016-07-20
PRJNA397112	SRR5898948	3101675	1037368291	Kasaragod	India:Kasaragod	58	Middle-age-adult	Female	Omnivorous	25.7	2016-07-20
PRJNA397112	SRR5898949	4199226	1348133665	Kasaragod	India:Kasaragod	30	young_adult	Female	Omnivorous	22.43	2016-07-20
PRJNA397112	SRR5898950	1939060	668018094	Kasaragod	India:Kasaragod	50	Middle-age-adult	Female	Omnivorous	25.1	2016-07-20
PRJNA397112	SRR5898951	3197722	1035278491	Kasaragod	India:Kasaragod	52	Middle-age-adult	Male	Omnivorous	22.5	2016-07-20
PRJNA397112	SRR5898952	2445169	790582176	Kasaragod	India:Kasaragod	30	young_adult	Male	Omnivorous	22.33	2016-07-20
PRJNA397112	SRR5898953	5087230	1605014657	Kasaragod	India:Kasaragod	27	young_adult	Female	Omnivorous	20.42	2016-07-20
PRJNA397112	SRR5898954	2226904	742418100	Kasaragod	India:Kasaragod	53	Middle-age-adult	Female	Omnivorous	26.8	2016-07-20
PRJNA397112	SRR5898955	2902991	942562745	Kasaragod	India:Kasaragod	21	young_adult	Male	Omnivorous	22.18	2016-07-20
PRJNA397112	SRR5898956	5369012	1538114053	Bhopal	India: Bhopal	29	young_adult	Male	Vegetarian	20.71	2016-07-20
PRJNA397112	SRR5898957	3342076	1081366956	Kasaragod	India:Kasaragod	25	young_adult	Male	Omnivorous	20.61	2016-07-20
PRJNA397112	SRR5898958	4128056	1270682023	Kasaragod	India:Kasaragod	56	Middle-age-adult	Male	Omnivorous	24.38	2016-07-20
PRJNA397112	SRR5898959	2015482	689450736	Kasaragod	India:Kasaragod	50	Middle-age-adult	Female	Omnivorous	21.1	2016-07-20
PRJNA397112	SRR5898960	3130163	1087495406	Kasaragod	India:Kasaragod	50	Middle-age-adult	Female	Omnivorous	32.04	2016-07-20
PRJNA397112	SRR5898961	5488661	1576569058	Bhopal	India: Bhopal	23	young_adult	Male	Vegetarian	23.52	2016-07-20
PRJNA397112	SRR5898962	2854770	928516286	Kasaragod	India:Kasaragod	60	old	Male	Omnivorous	22.91	2016-07-20
PRJNA397112	SRR5898963	3126852	997201311	Kasaragod	India:Kasaragod	53	Middle-age-adult	Male	Omnivorous	23.38	2016-07-20
PRJNA397112	SRR5898964	3085576	993896268	Kasaragod	India:Kasaragod	53	Middle-age-adult	Male	Omnivorous	25.86	2016-07-20
PRJNA397112	SRR5898965	3407700	1063103990	Kasaragod	India:Kasaragod	58	Middle-age-adult	Male	Omnivorous	25.51	2016-07-20
PRJNA397112	SRR5898966	3085121	1016781080	Bhopal	India: Bhopal	64	old	Female	Omnivorous	36.4	2016-07-20
PRJNA397112	SRR5898967	4223110	1358498255	Kasaragod	India:Kasaragod	53	Middle-age-adult	Male	Omnivorous	23.83	2016-07-20
PRJNA397112	SRR5898968	2845808	811581241	Bhopal	India: Bhopal	28	young_adult	Male	Omnivorous	22.58	2016-07-20
PRJNA397112	SRR5898969	4743814	1430923840	Bhopal	India: Bhopal	26	young_adult	Male	Vegetarian	23.78	2016-07-20
PRJNA397112	SRR5898970	3430075	983724460	Bhopal	India: Bhopal	29	young_adult	Male	Vegetarian	23.4	2016-07-20
PRJNA397112	SRR5898971	4570693	1347474530	Bhopal	India: Bhopal	30	young_adult	Male	Omnivorous	23.38	2016-07-20
PRJNA397112	SRR5898972	5437664	1575075165	Bhopal	India: Bhopal	23	young_adult	Male	Vegetarian	27.88	2016-07-20
PRJNA397112	SRR5898973	3289692	954061261	Bhopal	India: Bhopal	26	young_adult	Female	Vegetarian	22.3	2016-07-20
PRJNA397112	SRR5898974	3732887	1065812419	Bhopal	India: Bhopal	30	young_adult	Male	Omnivorous	22.47	2016-07-20
PRJNA397112	SRR5898975	6462681	1913605591	Bhopal	India: Bhopal	2.4	child	Female	Vegetarian	11.12	2016-07-20
PRJNA397112	SRR5898976	3784334	1126014109	Bhopal	India: Bhopal	22	young_adult	Male	Vegetarian	22.23	2016-07-20
PRJNA397112	SRR5898977	6283071	1862246961	Bhopal	India: Bhopal	30	young_adult	Male	Vegetarian	24.38	2016-07-20
PRJNA397112	SRR5898978	4807429	1433920763	Bhopal	India: Bhopal	61	old	Male	Omnivorous	19.5	2016-07-20
PRJNA397112	SRR5898979	4678998	1517224723	Bhopal	India: Bhopal	58	Middle-age-adult	Female	Omnivorous	19.9	2016-07-20
PRJNA397112	SRR5898980	2347009	793309934	Bhopal	India: Bhopal	52	Middle-age-adult	Female	Omnivorous	23	2016-07-20
PRJNA397112	SRR5898981	2841414	937125039	Bhopal	India: Bhopal	62	old	Male	Omnivorous	20.8	2016-07-20
PRJNA397112	SRR5898982	2362935	754584053	Bhopal	India: Bhopal	50	Middle-age-adult	Female	Omnivorous	17.9	2016-07-20
PRJNA397112	SRR5898983	4116193	1363678978	Bhopal	India: Bhopal	58	Middle-age-adult	Male	Omnivorous	19.2	2016-07-20
PRJNA397112	SRR5898984	3050312	1010009755	Bhopal	India: Bhopal	62	old	Female	Omnivorous	22.9	2016-07-20
PRJNA397112	SRR5898985	4368386	1313430561	Bhopal	India: Bhopal	57	Middle-age-adult	Male	Omnivorous	17.9	2016-07-20
PRJNA397112	SRR5898986	3947139	1256070078	Bhopal	India: Bhopal	57	Middle-age-adult	Female	Omnivorous	20.8	2016-07-20
PRJNA397112	SRR5898987	2859802	914569895	Bhopal	India: Bhopal	71	old	Male	Omnivorous	19.2	2016-07-20
PRJNA397112	SRR5898988	4266552	1366625440	Kasaragod	India:Kasaragod	26	young_adult	Female	Omnivorous	23.92	2016-07-20
PRJNA397112	SRR5898989	3270392	1071915165	Kasaragod	India:Kasaragod	29	young_adult	Female	Omnivorous	26.63	2016-07-20
PRJNA397112	SRR5899000	3789120	1119666721	Bhopal	India: Bhopal	28	young_adult	Female	Vegetarian	21.3	2016-07-20
PRJNA397112	SRR5899001	2969648	874895400	Bhopal	India: Bhopal	25	young_adult	Female	Vegetarian	22.6	2016-07-20
PRJNA397112	SRR5899002	2906290	891899754	Bhopal	India: Bhopal	0.6	child	Female	Vegetarian	NA	2016-07-20
PRJNA397112	SRR5899003	4347442	1293408913	Bhopal	India: Bhopal	0.6	child	Female	Vegetarian	NA	2016-07-20
PRJNA397112	SRR5899004	6704800	1913868247	Bhopal	India: Bhopal	24	young_adult	Female	Omnivorous	23.14	2016-07-20
PRJNA397112	SRR5899005	4079480	1156488365	Bhopal	India: Bhopal	30	young_adult	Male	Vegetarian	19.36	2016-07-20
PRJNA397112	SRR5899006	5877002	1677800044	Bhopal	India: Bhopal	25	young_adult	Male	Vegetarian	18.3	2016-07-20
PRJNA397112	SRR5899007	3909312	1153088906	Bhopal	India: Bhopal	26	young_adult	Male	Vegetarian	22.22	2016-07-20
PRJNA397112	SRR5899008	2226616	744178266	Kasaragod	India:Kasaragod	60	old	Female	Omnivorous	26.14	2016-07-20
PRJNA397112	SRR5899009	2463533	838823795	Kasaragod	India:Kasaragod	50	Middle-age-adult	Female	Omnivorous	25.47	2016-07-20
PRJNA397112	SRR5899010	2566619	835355583	Kasaragod	India:Kasaragod	21	young_adult	Female	Omnivorous	21.5	2016-07-20
PRJNA397112	SRR5899011	3042661	972335134	Kasaragod	India:Kasaragod	30	young_adult	Female	Omnivorous	16.56	2016-07-20
PRJNA397112	SRR5899012	3219756	1059273220	Kasaragod	India:Kasaragod	28	young_adult	Female	Omnivorous	24.32	2016-07-20
PRJNA397112	SRR5899013	3431703	1093824590	Kasaragod	India:Kasaragod	27	young_adult	Female	Omnivorous	20.61	2016-07-20
PRJNA397112	SRR5899014	2923629	998206462	Kasaragod	India:Kasaragod	55	Middle-age-adult	Female	Omnivorous	24.97	2016-07-20
PRJNA397112	SRR5899015	2602318	871897218	Kasaragod	India:Kasaragod	55	Middle-age-adult	Female	Omnivorous	25.88	2016-07-20
PRJNA397112	SRR5899016	4302521	1373123414	Kasaragod	India:Kasaragod	23	young_adult	Female	Omnivorous	17.74	2016-07-20
PRJNA397112	SRR5899017	1681212	616943354	Kasaragod	India:Kasaragod	50	Middle-age-adult	Female	Omnivorous	27.1	2016-07-20
PRJNA397112	SRR5898990	6863672	1934829494	Bhopal	India: Bhopal	23	young_adult	Male	Omnivorous	22.2	2016-07-20
PRJNA531203	SRR9108942	43340521	9266918357	Tribal	India: Ladakh_Jammu and Kshmir	40	Middle-age-adult	Male	Omnivorous	26.4893	27th October 2013
PRJNA531203	SRR9108943	30501093	10894364400	Tribal	India: Jasialmer_Rajasthan	18	child	Male	Omnivorous	22.4174	9th November 2014
PRJNA531203	SRR9108944	19147436	6363281400	Tribal	India: Jasialmer_Rajasthan	32	young_adult	Male	Omnivorous	16.6039	9th November 2014
PRJNA531203	SRR9108945	21368770	7262656200	Tribal	India: Jasialmer_Rajasthan	55	Middle-age-adult	Female	Omnivorous	20.813	9th November 2014
PRJNA531203	SRR9108946	23499404	8087027100	Tribal	India: Jasialmer_Rajasthan	58	Middle-age-adult	Male	Omnivorous	22.7894	9th November 2014
PRJNA531203	SRR9108947	21225741	7272846900	Tribal	India: Jasialmer_Rajasthan	35	young_adult	Male	Vegetarian	24.8608	9th November 2014
PRJNA531203	SRR9108948	23658026	8033978400	Tribal	India: Jasialmer_Rajasthan	32	young_adult	Male	Omnivorous	23.4646	9th November 2014
PRJNA531203	SRR9108949	22333835	7932513000	Tribal	India: Khargone_Madhya Pradesh	24	young_adult	Male	Omnivorous	24.4172	26th November 2014
PRJNA531203	SRR9108950	19812825	7035771600	Tribal	India: Khargone_Madhya Pradesh	35	young_adult	Male	Vegetarian	23.6806	26th November 2014
PRJNA531203	SRR9108951	19015608	6563297100	Tribal	India: Jasialmer_Rajasthan	37	Middle-age-adult	Female	Vegetarian	18.5139	9th November 2014
PRJNA531203	SRR9108952	21214028	7187697000	Tribal	India: Jasialmer_Rajasthan	22	young_adult	Male	Omnivorous	18.2315	9th November 2014
PRJNA531203	SRR9108953	20941846	7632091200	Tribal	India: Khargone_Madhya Pradesh	19	young_adult	Male	Omnivorous	15.3008	26th November 2014
PRJNA531203	SRR9108954	19660054	7048495200	Tribal	India: Khargone_Madhya Pradesh	28	young_adult	Male	Omnivorous	23.4797	26th November 2014
PRJNA531203	SRR9108955	20283012	7099837800	Tribal	India: Khargone_Madhya Pradesh	27	young_adult	Male	Omnivorous	23.4646	26th November 2014
PRJNA531203	SRR9108956	18924217	6731562300	Tribal	India: Khargone_Madhya Pradesh	35	young_adult	Male	Omnivorous	22.7051	26th November 2014
PRJNA531203	SRR9108957	22045468	7913541900	Tribal	India: Khargone_Madhya Pradesh	33	young_adult	Male	Omnivorous	29.9518	26th November 2014
PRJNA531203	SRR9108958	26775575	9310009500	Tribal	India: Khargone_Madhya Pradesh	31	young_adult	Male	Omnivorous	19.9266	25th November 2014
PRJNA531203	SRR9108959	17908106	6478416000	Tribal	India: Khargone_Madhya Pradesh	22	young_adult	Male	Omnivorous	23.1291	26th November 2014
PRJNA531203	SRR9108960	19141912	6454143600	Tribal	India: Khargone_Madhya Pradesh	45	Middle-age-adult	Male	Omnivorous	20.7174	26th November 2014
PRJNA531203	SRR9108961	20134930	6787926000	Tribal	India: Khargone_Madhya Pradesh	33	young_adult	Male	Omnivorous	22.0119	26th November 2014
PRJNA531203	SRR9108962	22009753	7563499500	Tribal	India: Khargone_Madhya Pradesh	29	young_adult	Male	Vegetarian	22.7732	26th November 2014
PRJNA531203	SRR9108963	52627950	11135057382	Tribal	India: Ladakh_Jammu and Kshmir	44	Middle-age-adult	Male	Omnivorous	24.1966	27th October 2013
PRJNA531203	SRR9108964	44552962	9619781454	Tribal	India: Ladakh_Jammu and Kshmir	29	young_adult	Male	Omnivorous	28.2259	27th October 2013
PRJNA531203	SRR9108965	50018483	10624777698	Tribal	India: Ladakh_Jammu and Kshmir	31	young_adult	Male	Omnivorous	24.1936	27th October 2013
PRJNA531203	SRR9108966	53545022	11452082312	Tribal	India: Ladakh_Jammu and Kshmir	46	Middle-age-adult	Male	Omnivorous	25.4033	27th October 2013
PRJNA531203	SRR9108967	49147061	10397310962	Tribal	India: Ladakh_Jammu and Kshmir	50	Middle-age-adult	Male	Omnivorous	25.6805	27th October 2013
PRJNA531203	SRR9108968	65682026	13362042715	Tribal	India: Ladakh_Jammu and Kshmir	36	Middle-age-adult	Male	Omnivorous	19.5264	27th October 2013
PRJNA531203	SRR9108969	49483995	10570140618	Tribal	India: Ladakh_Jammu and Kshmir	56	Middle-age-adult	Female	Omnivorous	21.9483	27th October 2013
PRJNA531203	SRR9108970	42765567	9350537516	Tribal	India: Ladakh_Jammu and Kshmir	23	young_adult	Male	Omnivorous	20.1613	27th October 2013
PRJNA531203	SRR9108971	20130426	6808990200	Tribal	India: Jasialmer_Rajasthan	20	young_adult	Male	Vegetarian	18.8591	9th November 2014
PRJNA531203	SRR9108972	23915660	8096786700	Tribal	India: Jasialmer_Rajasthan	20	young_adult	Male	Vegetarian	20.7174	9th November 2014
PRJNA397112	SRR5898991	3322761	1036595583	Kasaragod	India:Kasaragod	23	young_adult	Male	Omnivorous	21.13	2016-07-20
PRJNA397112	SRR5898992	3250696	1021345817	Kasaragod	India:Kasaragod	23	young_adult	Male	Omnivorous	28.82	2016-07-20
PRJNA397112	SRR5898993	2756452	859881563	Kasaragod	India:Kasaragod	23	young_adult	Male	Omnivorous	25.1	2016-07-20
PRJNA397112	SRR5898994	3872591	1193418140	Kasaragod	India:Kasaragod	20	young_adult	Male	Omnivorous	17.61	2016-07-20
PRJNA397112	SRR5898995	2029787	670339550	Kasaragod	India:Kasaragod	19	young_adult	Male	Omnivorous	25.9	2016-07-20
PRJNA397112	SRR5898996	2584243	882823784	Kasaragod	India:Kasaragod	30	young_adult	Female	Omnivorous	17.08	2016-07-20
PRJNA397112	SRR5898997	5681537	1753688459	Kasaragod	India:Kasaragod	30	young_adult	Female	Omnivorous	23.3	2016-07-20
PRJNA397112	SRR5898998	3845560	1169300878	Bhopal	India: Bhopal	29	young_adult	Female	Vegetarian	28.04	2016-07-20
PRJNA397112	SRR5898999	7979609	2432406897	Bhopal	India: Bhopal	0.8	child	Female	Vegetarian	NA	2016-07-20
		4116193
		9.56346e+06	2775099932
