# Supplementary material for: Antimicrobial resistance burden, and mechanisms of its emergence in gut microbiomes of Indian population
Source: Front Microbiomes. 2024 Jul 18;3:1432646. doi: 10.3389/frmbi.2024.1432646 (PMC12993557; doi:10.3389/frmbi.2024.1432646)
Supplement: Supplementary file 3 [file Table_2.xlsx]

## Sheet: Sheet1
# Miscellaneous details of observed AMR genes. Prevalence and abundance of all AMR genes detected in the study, along with the drug class, resistance mechanism, and antibiotics they target. Antibiotics were further grouped according to WHO's Access, Watch and Reserve (AWaRe) classification (2023)
AMR Gene Name	AMR Gene Short Name	AMR gene Mean Abundance (TPM)	AMR gene Median Abundance (TPM)	AMR gene Prevalence	Drug Class	Resistance Mechanism	AMR gene Family	Antibiotic (Reserve, Watch, Access, none)	WHO 2021 Essential Medicines list
tet(O)	tet(O)	55701	41593.2	100	tetracycline antibiotic	antibiotic target protection	tetracycline-resistant ribosomal protection protein	tetracycline; doxycycline; minocycline; chlortetracycline; demeclocycline; oxytetracycline		associated with conjugative plasmids.
tet(W)	tet(W)	85362	60498	100	tetracycline antibiotic	antibiotic target protection	tetracycline-resistant ribosomal protection protein	tetracycline; doxycycline; minocycline; chlortetracycline; demeclocycline; oxytetracycline		associated with both conjugative and non conjugative DNA
tet(40)	tet(40)	36331.2	24778.5	98.5816	tetracycline antibiotic	antibiotic efflux	major facilitator superfamily (MFS) antibiotic efflux pump	tetracycline
tet(O/W)	tet(O/W)	10484.7	6428.06	98.5816	tetracycline antibiotic	antibiotic target protection	tetracycline-resistant ribosomal protection protein	tetracycline
ErmF	ErmF	123882	103727	94.3262	macrolide antibiotic; lincosamide antibiotic; streptogramin antibiotic; streptogramin A antibiotic; streptogramin B antibiotic	antibiotic target alteration	Erm 23S ribosomal RNA methyltransferase	erythromycin; roxithromycin; lincomycin; telithromycin; clarithromycin; clindamycin; tylosin; spiramycin; azithromycin; dirithromycin; pristinamycin IA; quinupristin; virginiamycin M1; madumycin II; griseoviridin; dalfopristin; pristinamycin IB; virginiamycin S2; pristinamycin IC; vernamycin C; patricin A; patricin B; ostreogrycin B3; oleandomycin
CfxA3	CfxA3	46728.7	25466.5	93.617	cephamycin	antibiotic inactivation	CfxA beta-lactamase
CfxA6	CfxA6	295647	319509	92.1986	cephamycin	antibiotic inactivation	CfxA beta-lactamase
mdtF	mdtF	3795.83	1076.71	85.8156	macrolide antibiotic; fluoroquinolone antibiotic; penam	antibiotic efflux	resistance-nodulation-cell division (RND) antibiotic efflux pump	erythromycin; cloxacillin; oxacillin; norfloxacin
evgS	evgS	2898.1	718.87	84.3972	macrolide antibiotic; fluoroquinolone antibiotic; penam; tetracycline antibiotic	antibiotic efflux	major facilitator superfamily (MFS) antibiotic efflux pump; resistance-nodulation-cell division (RND) antibiotic efflux pump	erythromycin; cloxacillin; tetracycline; oxacillin; norfloxacin
Escherichia coli EF-Tu mutants conferring resistance to Pulvomycin	Ecol_EFTu_PLV	12062.1	3175.97	83.6879	elfamycin antibiotic	antibiotic target alteration	elfamycin resistant EF-Tu	pulvomycin
vanG	vanG	5216.25	2439.99	83.6879	glycopeptide antibiotic	antibiotic target alteration	glycopeptide resistance gene cluster; Van ligase	vancomycin
eptA	eptA	4066.67	939.79	80.1418	peptide antibiotic	antibiotic target alteration	pmr phosphoethanolamine transferase	polymyxin B	Reserve, Essential
aadS	aadS	54590.4	20779.1	79.4326	aminoglycoside antibiotic	antibiotic inactivation	ANT(6)	streptomycin
tet(M)	tet(M)	3731.92	1391.5	79.4326	tetracycline antibiotic	antibiotic target protection	tetracycline-resistant ribosomal protection protein	tetracycline; doxycycline; minocycline; chlortetracycline; demeclocycline; oxytetracycline
TolC	TolC	3844.53	944.95	78.7234	macrolide antibiotic; fluoroquinolone antibiotic; aminoglycoside antibiotic; carbapenem; cephalosporin; glycylcycline; cephamycin; penam; tetracycline antibiotic; peptide antibiotic; aminocoumarin antibiotic; rifamycin antibiotic; phenicol antibiotic; penem; disinfecting agents and antiseptics	antibiotic efflux	ATP-binding cassette (ABC) antibiotic efflux pump; major facilitator superfamily (MFS) antibiotic efflux pump; resistance-nodulation-cell division (RND) antibiotic efflux pump	erythromycin; cloxacillin; gentamicin C; tigecycline; ciprofloxacin; spectinomycin; streptomycin; tetracycline; tobramycin; oxacillin; ceftazidime; ertapenem; piperacillin; novobiocin; azithromycin; rifampin; imipenem; chloramphenicol; polymyxin B; polymyxin B1; polymyxin B2; polymyxin B3; polymyxin B4; ampicillin; nalidixic acid; norfloxacin; cefalotin; triclosan; ticarcillin; gentamicin
mdtP	mdtP	4129.87	917.75	77.305	nucleoside antibiotic; disinfecting agents and antiseptics	antibiotic efflux	major facilitator superfamily (MFS) antibiotic efflux pump	acriflavine; puromycin
mdtO	mdtO	3483.9	893.02	75.8865	nucleoside antibiotic; disinfecting agents and antiseptics	antibiotic efflux	major facilitator superfamily (MFS) antibiotic efflux pump	acriflavine; puromycin
adeF	adeF	5211.68	394.22	75.1773	fluoroquinolone antibiotic; tetracycline antibiotic	antibiotic efflux	resistance-nodulation-cell division (RND) antibiotic efflux pump	tetracycline
TEM-181	TEM-181	3368.75	2170.07	73.7589	monobactam; cephalosporin; penam; penem	antibiotic inactivation	TEM beta-lactamase	ceftazidime; ampicillin
emrB	emrB	3099.91	859.98	73.0496	fluoroquinolone antibiotic	antibiotic efflux	major facilitator superfamily (MFS) antibiotic efflux pump	nalidixic acid
cpxA	cpxA	3718.97	682.77	70.2128	aminoglycoside antibiotic; aminocoumarin antibiotic	antibiotic efflux	resistance-nodulation-cell division (RND) antibiotic efflux pump	neomycin; amikacin; kanamycin A; tobramycin; novobiocin; gentamicin
Bifidobacterium bifidum ileS conferring resistance to mupirocin	Bbif_ileS_MUP	1726.12	384.84	69.5035	mupirocin-like antibiotic	antibiotic target alteration	antibiotic-resistant isoleucyl-tRNA synthetase (ileS)	mupirocin
mdtA	mdtA	2414.69	591.4	69.5035	aminocoumarin antibiotic	antibiotic efflux	resistance-nodulation-cell division (RND) antibiotic efflux pump	novobiocin
mdtG	mdtG	2899.32	671.23	69.5035	phosphonic acid antibiotic	antibiotic efflux	major facilitator superfamily (MFS) antibiotic efflux pump	fosfomycin	Reserve, essential
EC-14	EC-14	3666.68	845.49	68.7943	cephalosporin	antibiotic inactivation	EC beta-lactamase
emrY	emrY	2714.95	543.11	68.7943	tetracycline antibiotic	antibiotic efflux	major facilitator superfamily (MFS) antibiotic efflux pump	tetracycline
Escherichia coli acrA	Ecol_acrA	3742.27	985.26	68.7943	fluoroquinolone antibiotic; cephalosporin; glycylcycline; penam; tetracycline antibiotic; rifamycin antibiotic; phenicol antibiotic; disinfecting agents and antiseptics	antibiotic efflux	resistance-nodulation-cell division (RND) antibiotic efflux pump	tigecycline; tetracycline; rifampin; chloramphenicol; ampicillin; cefalotin; triclosan
emrA	emrA	3398.23	671.96	68.0851	fluoroquinolone antibiotic	antibiotic efflux	major facilitator superfamily (MFS) antibiotic efflux pump	nalidixic acid
mdtE	mdtE	3455.03	863.55	68.0851	macrolide antibiotic; fluoroquinolone antibiotic; penam	antibiotic efflux	resistance-nodulation-cell division (RND) antibiotic efflux pump	erythromycin; cloxacillin; oxacillin; norfloxacin
tet(Q)	tet(Q)	3060.23	345.65	67.3759	tetracycline antibiotic	antibiotic target protection	tetracycline-resistant ribosomal protection protein	tetracycline; doxycycline; minocycline; chlortetracycline; demeclocycline; oxytetracycline
emrK	emrK	3094.59	523.96	66.6667	tetracycline antibiotic	antibiotic efflux	major facilitator superfamily (MFS) antibiotic efflux pump	tetracycline
Escherichia coli GlpT with mutation conferring resistance to fosfomycin	Ecol_GlpT_FOF	2517.7	465.18	65.9574	phosphonic acid antibiotic	antibiotic target alteration	antibiotic-resistant GlpT	fosfomycin	Reserve, essential
YojI	YojI	2380.23	674.29	65.9574	peptide antibiotic	antibiotic efflux	ATP-binding cassette (ABC) antibiotic efflux pump	microcin J25
AcrE	AcrE	3505.06	795.15	65.2482	fluoroquinolone antibiotic; cephalosporin; cephamycin; penam	antibiotic efflux	resistance-nodulation-cell division (RND) antibiotic efflux pump	ciprofloxacin
gadX	gadX	4763.14	887.8	64.539	macrolide antibiotic; fluoroquinolone antibiotic; penam	antibiotic efflux	resistance-nodulation-cell division (RND) antibiotic efflux pump	erythromycin; cloxacillin; oxacillin; norfloxacin
mdtN	mdtN	3211.37	709.17	64.539	nucleoside antibiotic; disinfecting agents and antiseptics	antibiotic efflux	major facilitator superfamily (MFS) antibiotic efflux pump	acriflavine; puromycin
tet(W/N/W)	tet(W/N/W)	1309.23	403.34	64.539	tetracycline antibiotic	antibiotic target protection	tetracycline-resistant ribosomal protection protein	tetracycline; minocycline; chlortetracycline;
mdtM	mdtM	2880.43	492.55	62.4113	fluoroquinolone antibiotic; lincosamide antibiotic; nucleoside antibiotic; phenicol antibiotic; disinfecting agents and antiseptics	antibiotic efflux	major facilitator superfamily (MFS) antibiotic efflux pump	acriflavine; lincomycin; puromycin; chloramphenicol; norfloxacin
mdtH	mdtH	2644.12	663.41	61.7021	fluoroquinolone antibiotic	antibiotic efflux	major facilitator superfamily (MFS) antibiotic efflux pump	enoxacin; norfloxacin
dfrF	dfrF	5037.81	1397.28	60.2837	diaminopyrimidine antibiotic	antibiotic target replacement	trimethoprim resistant dihydrofolate reductase dfr	trimethoprim
CRP	CRP	3877.4	810.82	58.8652	macrolide antibiotic; fluoroquinolone antibiotic; penam	antibiotic efflux	resistance-nodulation-cell division (RND) antibiotic efflux pump	erythromycin; cloxacillin; oxacillin; norfloxacin
acrB	acrB	2125.95	198.77	56.0284	fluoroquinolone antibiotic; cephalosporin; glycylcycline; penam; tetracycline antibiotic; rifamycin antibiotic; phenicol antibiotic; disinfecting agents and antiseptics	antibiotic efflux	resistance-nodulation-cell division (RND) antibiotic efflux pump	tigecycline; tetracycline; acriflavine; rifampin; chloramphenicol; ampicillin; cefalotin; triclosan
ugd	ugd	1370.22	276.82	56.0284	peptide antibiotic	antibiotic target alteration	pmr phosphoethanolamine transferase	polymyxin B	Reserve, Essential
sul2	sul2	3226.43	619.85	55.3191	sulfonamide antibiotic	antibiotic target replacement	sulfonamide resistant sul	sulfadiazine; sulfadimidine; sulfadoxine; sulfamethoxazole; sulfisoxazole; sulfacetamide; mafenide; sulfasalazine; sulfamethizole
Escherichia coli UhpT with mutation conferring resistance to fosfomycin	Ecol_UhpT_FOF	2972.92	400.79	53.9007	phosphonic acid antibiotic	antibiotic target alteration	antibiotic-resistant UhpT	fosfomycin	Reserve, essential
Escherichia coli AcrAB-TolC with AcrR mutation conferring resistance to ciprofloxacin tetracycline and ceftazidime	Ecol_AcrR_MULT	3082.58	588.82	53.1915	fluoroquinolone antibiotic; cephalosporin; glycylcycline; penam; tetracycline antibiotic; rifamycin antibiotic; phenicol antibiotic; disinfecting agents and antiseptics	antibiotic target alteration; antibiotic efflux	resistance-nodulation-cell division (RND) antibiotic efflux pump	tigecycline; ciprofloxacin; tetracycline; ceftazidime; rifampin; chloramphenicol; ampicillin; cefalotin; triclosan
ACI-1	ACI-1	10487.2	379.15	51.773	cephalosporin; penam; penem	antibiotic inactivation	ACI beta-lactamase	penicillin; ceftazidime; amoxicillin; cefotaxime; ticarcillin
APH(6)-Id	APH(6)-Id	1889.73	110.8	51.773	aminoglycoside antibiotic	antibiotic inactivation	APH(6)	streptomycin
ErmX	ErmX	7456.76	478.03	51.773	macrolide antibiotic; lincosamide antibiotic; streptogramin antibiotic; streptogramin A antibiotic; streptogramin B antibiotic	antibiotic target alteration	Erm 23S ribosomal RNA methyltransferase	erythromycin; roxithromycin; lincomycin; telithromycin; clarithromycin; clindamycin; tylosin; spiramycin; azithromycin; dirithromycin; pristinamycin IA; quinupristin; virginiamycin M1; madumycin II; griseoviridin; dalfopristin; pristinamycin IB; virginiamycin S2; pristinamycin IC; vernamycin C; patricin A; patricin B; ostreogrycin B3; oleandomycin
AcrS	AcrS	2758.91	158.61	51.0638	fluoroquinolone antibiotic; cephalosporin; glycylcycline; cephamycin; penam; tetracycline antibiotic; rifamycin antibiotic; phenicol antibiotic; disinfecting agents and antiseptics	antibiotic efflux	resistance-nodulation-cell division (RND) antibiotic efflux pump	tigecycline; ciprofloxacin; tetracycline; ceftazidime; rifampin; chloramphenicol; ampicillin; cefalotin; triclosan
APH(3)-Ib	APH(3)-Ib	1742.66	121.53	51.0638	aminoglycoside antibiotic	antibiotic inactivation	APH(3)	streptomycin
acrD	acrD	1782.56	10.87	50.3546	aminoglycoside antibiotic	antibiotic efflux	resistance-nodulation-cell division (RND) antibiotic efflux pump	neomycin; amikacin; kanamycin A; tobramycin; novobiocin; gentamicin
oqxB	oqxB	1674.34	29.6	50.3546	fluoroquinolone antibiotic; glycylcycline; tetracycline antibiotic; diaminopyrimidine antibiotic; nitrofuran antibiotic	antibiotic efflux	resistance-nodulation-cell division (RND) antibiotic efflux pump	tigecycline; ciprofloxacin; nitrofurantoin; trimethoprim
evgA	evgA	2576.43	0	49.6454	macrolide antibiotic; fluoroquinolone antibiotic; penam; tetracycline antibiotic	antibiotic efflux	major facilitator superfamily (MFS) antibiotic efflux pump; resistance-nodulation-cell division (RND) antibiotic efflux pump	erythromycin; cloxacillin; tetracycline; oxacillin; norfloxacin
mdtB	mdtB	1768.7	0	49.6454	aminocoumarin antibiotic	antibiotic efflux	resistance-nodulation-cell division (RND) antibiotic efflux pump	novobiocin
tet(36)	tet(36)	1038.76	0	49.6454	tetracycline antibiotic	antibiotic target protection	tetracycline-resistant ribosomal protection protein	tetracycline; doxycycline; minocycline; chlortetracycline; demeclocycline; oxytetracycline
LptD	LptD	2108.7	0	48.9362	carbapenem; peptide antibiotic; aminocoumarin antibiotic; rifamycin antibiotic	antibiotic efflux	ATP-binding cassette (ABC) antibiotic efflux pump	novobiocin; rifampin; imipenem; polymyxin B	Reserve, Essential
ErmB	ErmB	4961.18	0	48.227	macrolide antibiotic; lincosamide antibiotic; streptogramin antibiotic; streptogramin A antibiotic; streptogramin B antibiotic	antibiotic target alteration	Erm 23S ribosomal RNA methyltransferase	erythromycin; roxithromycin; lincomycin; telithromycin; clarithromycin; clindamycin; tylosin; spiramycin; azithromycin; dirithromycin; pristinamycin IA; quinupristin; virginiamycin M1; madumycin II; griseoviridin; dalfopristin; pristinamycin IB; virginiamycin S2; pristinamycin IC; vernamycin C; patricin A; patricin B; ostreogrycin B3; oleandomycin
Escherichia coli soxR with mutation conferring antibiotic resistance	Ecol_soxR_MULT	4089.83	0	48.227	fluoroquinolone antibiotic; cephalosporin; glycylcycline; penam; tetracycline antibiotic; rifamycin antibiotic; phenicol antibiotic; disinfecting agents and antiseptics	antibiotic target alteration; antibiotic efflux	ATP-binding cassette (ABC) antibiotic efflux pump; major facilitator superfamily (MFS) antibiotic efflux pump; resistance-nodulation-cell division (RND) antibiotic efflux pump	tigecycline; ciprofloxacin; tetracycline; rifampin; chloramphenicol; ampicillin; nalidixic acid; norfloxacin; cefalotin; triclosan
tet(32)	tet(32)	613.783	0	47.5177	tetracycline antibiotic	antibiotic target protection	tetracycline-resistant ribosomal protection protein	tetracycline; doxycycline; minocycline; chlortetracycline; demeclocycline; oxytetracycline
eptB	eptB	2083.15	0	46.8085	peptide antibiotic	antibiotic target alteration	pmr phosphoethanolamine transferase	polymyxin B; colistin A; colistin B	Reserve, Essential
mdtC	mdtC	1636.4	0	46.0993	aminocoumarin antibiotic	antibiotic efflux	resistance-nodulation-cell division (RND) antibiotic efflux pump	novobiocin
Mef(En2)	Mef(En2)	11322.9	0	43.9716	macrolide antibiotic; lincosamide antibiotic	antibiotic efflux	major facilitator superfamily (MFS) antibiotic efflux pump	lincomycin
tet(A)	tet(A)	1246.13	0	43.9716	tetracycline antibiotic	antibiotic efflux	major facilitator superfamily (MFS) antibiotic efflux pump	tetracycline
CblA-1	CblA-1	6199.4	0	41.844	cephalosporin	antibiotic inactivation	CblA beta-lactamase	cephaloridine
kdpE	kdpE	1678.58	0	41.844	aminoglycoside antibiotic	antibiotic efflux	kdpDE	kanamycin A
Escherichia coli AcrAB-TolC with MarR mutations conferring resistance to ciprofloxacin and tetracycline	Ecol_MarR_MULT	2822.39	0	41.1348	fluoroquinolone antibiotic; cephalosporin; glycylcycline; penam; tetracycline antibiotic; rifamycin antibiotic; phenicol antibiotic; disinfecting agents and antiseptics	antibiotic target alteration; antibiotic efflux	resistance-nodulation-cell division (RND) antibiotic efflux pump	tigecycline; ciprofloxacin; tetracycline; rifampin; chloramphenicol; ampicillin; nalidixic acid; norfloxacin; cefalotin; triclosan
Mdtq	Mdtq	1594.82	0	41.1348	monobactam; carbapenem; cephalosporin; cephamycin; penam; penem	reduced permeability to antibiotic	Outer Membrane Porin (Opr)
OmpA	OmpA	1983.52	0	41.1348	peptide antibiotic	reduced permeability to antibiotic	General Bacterial Porin with reduced permeability to peptide antibiotics	polymyxin B; defensin	Reserve, Essential
vanT gene in vanG cluster	vanT_in_vanG_cl	3941.84	0	41.1348	glycopeptide antibiotic	antibiotic target alteration	glycopeptide resistance gene cluster; vanT	vancomycin
Klebsiella pneumoniae KpnG	Kpne_KpnG	2025.42	0	40.4255	macrolide antibiotic; fluoroquinolone antibiotic; aminoglycoside antibiotic; carbapenem; cephalosporin; penam; peptide antibiotic; penem	antibiotic efflux	major facilitator superfamily (MFS) antibiotic efflux pump	erythromycin; gentamicin C; ciprofloxacin; spectinomycin; streptomycin; tobramycin; ceftazidime; ertapenem; piperacillin; azithromycin; imipenem; polymyxin B; polymyxin B1; polymyxin B2; polymyxin B3; polymyxin B4; norfloxacin; ticarcillin; gentamicin
oqxA	oqxA	1972.14	0	39.7163	fluoroquinolone antibiotic; glycylcycline; tetracycline antibiotic; diaminopyrimidine antibiotic; nitrofuran antibiotic	antibiotic efflux	resistance-nodulation-cell division (RND) antibiotic efflux pump	tigecycline; ciprofloxacin; nitrofurantoin; trimethoprim
Klebsiella pneumoniae KpnH	Kpne_KpnH	1665.5	0	37.5887	macrolide antibiotic; fluoroquinolone antibiotic; aminoglycoside antibiotic; carbapenem; cephalosporin; penam; peptide antibiotic; penem	antibiotic efflux	major facilitator superfamily (MFS) antibiotic efflux pump	erythromycin; gentamicin C; ciprofloxacin; spectinomycin; streptomycin; tobramycin; ceftazidime; ertapenem; piperacillin; azithromycin; imipenem; polymyxin B; polymyxin B1; polymyxin B2; polymyxin B3; polymyxin B4; norfloxacin; ticarcillin; gentamicin
Mrx	Mrx	1350.36	0	36.8794	macrolide antibiotic	antibiotic inactivation	macrolide phosphotransferase (MPH)	erythromycin; tylosin; azithromycin
tetB(P)	tetB(P)	277.244	0	36.8794	tetracycline antibiotic	antibiotic target protection	tetracycline-resistant ribosomal protection protein	tetracycline; doxycycline; minocycline; chlortetracycline; demeclocycline; oxytetracycline
vanR gene in vanG cluster	vanR_in_vanG_cl	1618.67	0	35.461	glycopeptide antibiotic	antibiotic target alteration	glycopeptide resistance gene cluster; vanR	vancomycin
ArnT	ArnT	2442.05	0	34.0426	peptide antibiotic	antibiotic target alteration	pmr phosphoethanolamine transferase	colistin A; colistin B	Reserve, Essential
Klebsiella pneumoniae OmpK37	Kpne_OmpK37	1179.51	0	34.0426	monobactam; carbapenem; cephalosporin; cephamycin; penam; penem	reduced permeability to antibiotic	General Bacterial Porin with reduced permeability to beta-lactams	cefoxitin; cefotaxime
vanT gene in vanC cluster	vanT_in_vanC_cl	749.252	0	34.0426	glycopeptide antibiotic	antibiotic target alteration	glycopeptide resistance gene cluster; vanT	vancomycin
Klebsiella pneumoniae KpnE	Kpne_KpnE	2580.9	0	33.3333	macrolide antibiotic; aminoglycoside antibiotic; cephalosporin; tetracycline antibiotic; peptide antibiotic; rifamycin antibiotic; disinfecting agents and antiseptics	antibiotic efflux	small multidrug resistance (SMR) antibiotic efflux pump	erythromycin; streptomycin; tetracycline; cefepime; ceftriaxone; rifampin; colistin A; colistin B; triclosan; benzalkonium chloride; chlorhexidine
tet(45)	tet(45)	882.642	0	33.3333	tetracycline antibiotic	antibiotic efflux	major facilitator superfamily (MFS) antibiotic efflux pump	tetracycline
H-NS	H-NS	1587.42	0	32.6241	macrolide antibiotic; fluoroquinolone antibiotic; cephalosporin; cephamycin; penam; tetracycline antibiotic	antibiotic efflux	major facilitator superfamily (MFS) antibiotic efflux pump; resistance-nodulation-cell division (RND) antibiotic efflux pump	erythromycin; cloxacillin; ciprofloxacin; tetracycline; oxacillin; norfloxacin
marA	marA	2199.18	0	31.9149	fluoroquinolone antibiotic; monobactam; carbapenem; cephalosporin; glycylcycline; cephamycin; penam; tetracycline antibiotic; rifamycin antibiotic; phenicol antibiotic; penem; disinfecting agents and antiseptics	antibiotic efflux; reduced permeability to antibiotic	resistance-nodulation-cell division (RND) antibiotic efflux pump; General Bacterial Porin with reduced permeability to beta-lactams	tigecycline; ciprofloxacin; tetracycline; rifampin; chloramphenicol; ampicillin; nalidixic acid; norfloxacin; cefalotin; triclosan
nimE	nimE	9802.76	0	31.2057	nitroimidazole antibiotic	antibiotic inactivation	nitroimidazole reductase	metronidazole
vanH gene in vanB cluster	vanH_in_vanB_cl	655.622	0	29.7872	glycopeptide antibiotic	antibiotic target alteration	vanH; glycopeptide resistance gene cluster	vancomycin
mphA	mphA	1433.19	0	29.078	macrolide antibiotic	antibiotic inactivation	macrolide phosphotransferase (MPH)	erythromycin; roxithromycin; telithromycin; clarithromycin; azithromycin; dirithromycin; oleandomycin
Klebsiella pneumoniae KpnF	Kpne_KpnF	1663.25	0	28.3688	macrolide antibiotic; aminoglycoside antibiotic; cephalosporin; tetracycline antibiotic; peptide antibiotic; rifamycin antibiotic; disinfecting agents and antiseptics	antibiotic efflux	small multidrug resistance (SMR) antibiotic efflux pump	erythromycin; streptomycin; tetracycline; cefepime; ceftriaxone; rifampin; colistin A; colistin B; triclosan; benzalkonium chloride; chlorhexidine
APH(3)-Ia	APH(3)-Ia	2361.86	0	26.2411	aminoglycoside antibiotic	antibiotic inactivation	APH(3)	neomycin; ribostamycin; kanamycin A; gentamicin B; paromomycin; lividomycin; gentamicin
vanY gene in vanM cluster	vanY_in_vanM_cl	557.896	0	26.2411	glycopeptide antibiotic	antibiotic target alteration	vanY; glycopeptide resistance gene cluster	vancomycin; teicoplanin
baeR	baeR	1390.71	0	25.5319	aminoglycoside antibiotic; aminocoumarin antibiotic	antibiotic efflux	resistance-nodulation-cell division (RND) antibiotic efflux pump	neomycin; amikacin; kanamycin A; tobramycin; novobiocin; gentamicin
vanT gene in vanE cluster	vanT_in_vanE_cl	579.394	0	25.5319	glycopeptide antibiotic	antibiotic target alteration	glycopeptide resistance gene cluster; vanT	vancomycin
SHV-11	SHV-11	1106.51	0	24.8227	carbapenem; cephalosporin; penam	antibiotic inactivation	SHV beta-lactamase
Haemophilus influenzae PBP3 conferring resistance to beta-lactam antibiotics	Hinf_PBP3_BLA	264.851	0	24.1135	cephalosporin; cephamycin; penam	antibiotic target alteration	Penicillin-binding protein mutations conferring resistance to beta-lactam antibiotics	ceftriaxone; ampicillin; cefaclor; cefotaxime; cefditoren; cefdinir
msbA	msbA	261.971	0	23.4043	nitroimidazole antibiotic	antibiotic efflux	ATP-binding cassette (ABC) antibiotic efflux pump	metronidazole
sul1	sul1	687.124	0	21.9858	sulfonamide antibiotic	antibiotic target replacement	sulfonamide resistant sul	sulfadiazine; sulfadimidine; sulfadoxine; sulfamethoxazole; sulfisoxazole; sulfacetamide; mafenide; sulfasalazine; sulfamethizole
emrR	emrR	1907.69	0	21.2766	fluoroquinolone antibiotic	antibiotic efflux	major facilitator superfamily (MFS) antibiotic efflux pump	nalidixic acid
bacA	bacA	460.541	0	19.8582	peptide antibiotic	antibiotic target alteration	undecaprenyl pyrophosphate related proteins	bacitracin; bacitracin A; bacitracin B; bacitracin F
Enterobacter cloacae acrA	Eclo_acrA	349.749	0	19.8582	fluoroquinolone antibiotic; cephalosporin; glycylcycline; penam; tetracycline antibiotic; rifamycin antibiotic; phenicol antibiotic; disinfecting agents and antiseptics	antibiotic efflux	resistance-nodulation-cell division (RND) antibiotic efflux pump	tigecycline; tetracycline; rifampin; chloramphenicol; ampicillin; cefalotin; triclosan
Escherichia coli emrE	Ecol_emrE	1075.26	0	19.8582	macrolide antibiotic	antibiotic efflux	small multidrug resistance (SMR) antibiotic efflux pump	erythromycin
PmrF	PmrF	378.307	0	19.8582	peptide antibiotic	antibiotic target alteration	pmr phosphoethanolamine transferase	polymyxin B	Reserve, Essential
Campylobacter coli chloramphenicol acetyltransferase	Ccol_ACT_CHL	786.969	0	19.1489	phenicol antibiotic	antibiotic inactivation	chloramphenicol acetyltransferase (CAT)	chloramphenicol
FosA6	FosA6	1387.73	0	19.1489	phosphonic acid antibiotic	antibiotic inactivation	fosfomycin thiol transferase	fosfomycin	Reserve, essential
baeS	baeS	183.359	0	18.4397	aminoglycoside antibiotic; aminocoumarin antibiotic	antibiotic efflux	resistance-nodulation-cell division (RND) antibiotic efflux pump	neomycin; amikacin; kanamycin A; tobramycin; novobiocin; gentamicin
ErmG	ErmG	678.429	0	18.4397	macrolide antibiotic; lincosamide antibiotic; streptogramin antibiotic; streptogramin A antibiotic; streptogramin B antibiotic	antibiotic target alteration	Erm 23S ribosomal RNA methyltransferase	erythromycin; roxithromycin; lincomycin; telithromycin; clarithromycin; clindamycin; tylosin; spiramycin; azithromycin; dirithromycin; pristinamycin IA; quinupristin; virginiamycin M1; madumycin II; griseoviridin; dalfopristin; pristinamycin IB; virginiamycin S2; pristinamycin IC; vernamycin C; patricin A; patricin B; ostreogrycin B3; oleandomycin
OXA-347	OXA-347	836.003	0	17.7305	carbapenem; cephalosporin; penam	antibiotic inactivation	OXA beta-lactamase	cloxacillin; oxacillin; cefalotin
rsmA	rsmA	3950.15	0	17.7305	fluoroquinolone antibiotic; diaminopyrimidine antibiotic; phenicol antibiotic	antibiotic efflux	resistance-nodulation-cell division (RND) antibiotic efflux pump	trimethoprim; chloramphenicol
cepA	cepA	1327.72	0	17.0213	cephalosporin	antibiotic inactivation	CepA beta-lactamase
tet(44)	tet(44)	501.616	0	17.0213	tetracycline antibiotic	antibiotic target protection	tetracycline-resistant ribosomal protection protein	tetracycline; doxycycline; minocycline; chlortetracycline; demeclocycline; oxytetracycline
vanH gene in vanA cluster	vanH_in_vanA_cl	97.7913	0	17.0213	glycopeptide antibiotic	antibiotic target alteration	vanH; glycopeptide resistance gene cluster	vancomycin; teicoplanin
lnuC	lnuC	3225.74	0	15.6028	lincosamide antibiotic	antibiotic inactivation	lincosamide nucleotidyltransferase (LNU)	lincomycin
dfrA17	dfrA17	707.747	0	14.8936	diaminopyrimidine antibiotic	antibiotic target replacement	trimethoprim resistant dihydrofolate reductase dfr	trimethoprim
ErmT	ErmT	439.796	0	14.8936	macrolide antibiotic; lincosamide antibiotic; streptogramin antibiotic; streptogramin A antibiotic; streptogramin B antibiotic	antibiotic target alteration	Erm 23S ribosomal RNA methyltransferase	erythromycin; roxithromycin; lincomycin; telithromycin; clarithromycin; clindamycin; tylosin; spiramycin; azithromycin; dirithromycin; pristinamycin IA; quinupristin; virginiamycin M1; madumycin II; griseoviridin; dalfopristin; pristinamycin IB; virginiamycin S2; pristinamycin IC; vernamycin C; patricin A; patricin B; ostreogrycin B3; oleandomycin
Escherichia coli mdfA	Ecol_mdfA	183.389	0	14.8936	tetracycline antibiotic; disinfecting agents and antiseptics	antibiotic efflux	major facilitator superfamily (MFS) antibiotic efflux pump	tetracycline; benzalkonium chloride
MIR-3	MIR-3	223.927	0	14.8936	monobactam; cephalosporin	antibiotic inactivation	MIR beta-lactamase
vanY gene in vanB cluster	vanY_in_vanB_cl	665.975	0	14.8936	glycopeptide antibiotic	antibiotic target alteration	vanY; glycopeptide resistance gene cluster	vancomycin
nimA	nimA	2243.98	0	14.1844	nitroimidazole antibiotic	antibiotic inactivation	nitroimidazole reductase	metronidazole
Shigella flexneri acrA	Sfle_acrA	171.19	0	14.1844	fluoroquinolone antibiotic; cephalosporin; glycylcycline; penam; tetracycline antibiotic; rifamycin antibiotic; phenicol antibiotic; disinfecting agents and antiseptics	antibiotic efflux	resistance-nodulation-cell division (RND) antibiotic efflux pump	tigecycline; ciprofloxacin; tetracycline; rifampin; chloramphenicol; ampicillin; cefalotin; triclosan
tet(B)	tet(B)	241.82	0	14.1844	tetracycline antibiotic	antibiotic efflux	major facilitator superfamily (MFS) antibiotic efflux pump	tetracycline
ACT-41	ACT-41	183.664	0	12.766	carbapenem; cephalosporin; cephamycin; penam	antibiotic inactivation	ACT beta-lactamase
CMH-3	CMH-3	262.382	0	12.766	cephalosporin	antibiotic inactivation	CMH beta-lactamase
CTX-M-15	CTX-M-15	301.48	0	12.766	cephalosporin; penam	antibiotic inactivation	CTX-M beta-lactamase	cefazolin; ceftazidime; ceftriaxone; ampicillin; cefalotin
ANT(3)-IIa	ANT(3)-IIa	255.201	0	12.0567	aminoglycoside antibiotic	antibiotic inactivation	ANT(3)	spectinomycin; streptomycin
OKP-B-6	OKP-B-6	200.311	0	12.0567	cephalosporin; penam	antibiotic inactivation	OKP beta-lactamase
poxtA	poxtA	80.113	0	11.3475	tetracycline antibiotic; oxazolidinone antibiotic; phenicol antibiotic	antibiotic target protection	Miscellaneous ABC-F subfamily ATP-binding cassette ribosomal protection proteins	tetracycline; doxycycline; linezolid; chloramphenicol; florfenicol
tetR	tetR	274.899	0	11.3475	tetracycline antibiotic	antibiotic target alteration; antibiotic efflux	major facilitator superfamily (MFS) antibiotic efflux pump	tetracycline
vanH gene in vanF cluster	vanH_in_vanF_cl	121.492	0	11.3475	glycopeptide antibiotic	antibiotic target alteration	vanH; glycopeptide resistance gene cluster	vancomycin
FosA2	FosA2	493.986	0	10.6383	phosphonic acid antibiotic	antibiotic inactivation	fosfomycin thiol transferase	fosfomycin
leuO	leuO	177.409	0	10.6383	nucleoside antibiotic; disinfecting agents and antiseptics	antibiotic efflux	major facilitator superfamily (MFS) antibiotic efflux pump	acriflavine; puromycin
QnrS1	QnrS1	338.465	0	10.6383	fluoroquinolone antibiotic	antibiotic target protection	quinolone resistance protein (qnr)	ciprofloxacin; levofloxacin; moxifloxacin; gatifloxacin; nalidixic acid; norfloxacin; sparfloxacin
Escherichia coli soxS with mutation conferring antibiotic resistance	Ecol_soxS_MULT	504.885	0	9.92908	fluoroquinolone antibiotic; monobactam; carbapenem; cephalosporin; glycylcycline; cephamycin; penam; tetracycline antibiotic; rifamycin antibiotic; phenicol antibiotic; penem; disinfecting agents and antiseptics	antibiotic target alteration; antibiotic efflux; reduced permeability to antibiotic	ATP-binding cassette (ABC) antibiotic efflux pump; major facilitator superfamily (MFS) antibiotic efflux pump; resistance-nodulation-cell division (RND) antibiotic efflux pump; General Bacterial Porin with reduced permeability to beta-lactams	tigecycline; ciprofloxacin; tetracycline; rifampin; chloramphenicol; ampicillin; norfloxacin; cefalotin; triclosan; enrofloxacin
fosA5	fosA5	323.701	0	9.92908	fluoroquinolone antibiotic; aminoglycoside antibiotic; phosphonic acid antibiotic	antibiotic inactivation	fosfomycin thiol transferase	ciprofloxacin; gentamicin
norC	norC	1885.4	0	9.92908	fluoroquinolone antibiotic; disinfecting agents and antiseptics	antibiotic efflux	major facilitator superfamily (MFS) antibiotic efflux pump	ciprofloxacin; acriflavine; norfloxacin
mdeA	mdeA	287.481	0	9.21986	fluoroquinolone antibiotic; aminoglycoside antibiotic; penam; tetracycline antibiotic; disinfecting agents and antiseptics	antibiotic efflux	major facilitator superfamily (MFS) antibiotic efflux pump	ciprofloxacin; acriflavine; kanamycin A; tetracycline; oxacillin; ampicillin; nalidixic acid
aadA5	aadA5	301.195	0	8.51064	aminoglycoside antibiotic	antibiotic inactivation	ANT(3)	spectinomycin; streptomycin
catS	catS	500.922	0	8.51064	phenicol antibiotic	antibiotic inactivation	chloramphenicol acetyltransferase (CAT)	azidamfenicol; chloramphenicol; thiamphenicol
ramA	ramA	374.966	0	8.51064	fluoroquinolone antibiotic; monobactam; carbapenem; cephalosporin; glycylcycline; cephamycin; penam; tetracycline antibiotic; rifamycin antibiotic; phenicol antibiotic; penem; disinfecting agents and antiseptics	antibiotic efflux; reduced permeability to antibiotic	resistance-nodulation-cell division (RND) antibiotic efflux pump; General Bacterial Porin with reduced permeability to beta-lactams	tigecycline; tetracycline; rifampin; chloramphenicol; ampicillin; cefalotin; triclosan
dfrA1	dfrA1	222.149	0	7.80142	diaminopyrimidine antibiotic	antibiotic target replacement	trimethoprim resistant dihydrofolate reductase dfr	trimethoprim
EreD	EreD	217.679	0	7.80142	macrolide antibiotic	antibiotic inactivation	macrolide esterase	erythromycin
mef(H)	mef(H)	494.32	0	7.80142	macrolide antibiotic	antibiotic efflux	major facilitator superfamily (MFS) antibiotic efflux pump
vanXY gene in vanG cluster	vanXY_in_vanG	53.5599	0	7.80142	glycopeptide antibiotic	antibiotic target alteration	glycopeptide resistance gene cluster; vanXY	vancomycin
vanX gene in vanP cluster	vanX_in_vanP_cl	90.7074	0	7.0922	glycopeptide antibiotic	antibiotic target alteration	vanX; glycopeptide resistance gene cluster	vancomycin; teicoplanin
catA1	catA1	205.74	0	6.38298	phenicol antibiotic	antibiotic inactivation	chloramphenicol acetyltransferase (CAT)	azidamfenicol; chloramphenicol; thiamphenicol
ErmQ	ErmQ	81.2518	0	6.38298	macrolide antibiotic; lincosamide antibiotic; streptogramin antibiotic; streptogramin A antibiotic; streptogramin B antibiotic	antibiotic target alteration	Erm 23S ribosomal RNA methyltransferase	erythromycin; roxithromycin; lincomycin; telithromycin; clarithromycin; clindamycin; tylosin; spiramycin; azithromycin; dirithromycin; pristinamycin IA; quinupristin; virginiamycin M1; madumycin II; griseoviridin; dalfopristin; pristinamycin IB; virginiamycin S2; pristinamycin IC; vernamycin C; patricin A; patricin B; ostreogrycin B3; oleandomycin
APH(3)-IIIa	APH(3)-IIIa	189.356	0	5.67376	aminoglycoside antibiotic	antibiotic inactivation	APH(3)	neomycin; amikacin; ribostamycin; butirosin; kanamycin A; isepamicin; gentamicin B; paromomycin; lividomycin; gentamicin
DHA-1	DHA-1	329.073	0	5.67376	cephalosporin; cephamycin	antibiotic inactivation	DHA beta-lactamase
OXA-1	OXA-1	130.401	0	5.67376	carbapenem; cephalosporin; penam	antibiotic inactivation	OXA beta-lactamase	cloxacillin; oxacillin; amoxicillin; piperacillin; ampicillin; cefalotin
qacJ	qacJ	446.533	0	5.67376	disinfecting agents and antiseptics	antibiotic efflux	small multidrug resistance (SMR) antibiotic efflux pump	benzalkonium chloride
vanH gene in vanO cluster	vanH_in_vanO_cl	290.241	0	5.67376	glycopeptide antibiotic	antibiotic target alteration	vanH; glycopeptide resistance gene cluster	vancomycin
vanTr gene in vanL cluster	vanTr_in_vanL	50.1489	0	5.67376	glycopeptide antibiotic	antibiotic target alteration	glycopeptide resistance gene cluster; vanT	vancomycin
AAC(3)-IIe	AAC(3)-IIe	55.305	0	4.96454	aminoglycoside antibiotic	antibiotic inactivation	AAC(3)	dibekacin; sisomicin; netilmicin; tobramycin; 6-N-ethylnetilmicin; 2-N-ethylnetilmicin; gentamicin
AAC(6)-Ib-cr6	AAC(6)-Ib-cr6	103.148	0	4.96454	fluoroquinolone antibiotic; aminoglycoside antibiotic	antibiotic inactivation	AAC(6); AAC(6)-Ib-cr	amikacin; ciprofloxacin; kanamycin A; tobramycin
Campylobacter jejuni gyrA conferring resistance to fluoroquinolones	Cjej_gyrA_FLO	377.99	0	4.96454	fluoroquinolone antibiotic	antibiotic target alteration	fluoroquinolone resistant gyrA	ciprofloxacin
vanW gene in vanI cluster	vanW_in_vanI_cl	127.187	0	4.96454	glycopeptide antibiotic	antibiotic target alteration	vanW; glycopeptide resistance gene cluster	vancomycin; teicoplanin
lnuB	lnuB	215.268	0	4.25532	lincosamide antibiotic	antibiotic inactivation	lincosamide nucleotidyltransferase (LNU)	lincomycin; clindamycin
lsaE	lsaE	293.475	0	4.25532	lincosamide antibiotic; streptogramin antibiotic; pleuromutilin antibiotic	antibiotic target protection	lsa-type ABC-F protein	lincomycin; pleuromutilin
nimI	nimI	83.5967	0	4.25532	nitroimidazole antibiotic	antibiotic inactivation	nitroimidazole reductase	metronidazole
SAT-4	SAT-4	195.491	0	4.25532	nucleoside antibiotic	antibiotic inactivation	streptothricin acetyltransferase (SAT)	streptothricin
catB3	catB3	54.0274	0	3.5461	phenicol antibiotic	antibiotic inactivation	chloramphenicol acetyltransferase (CAT)	azidamfenicol; chloramphenicol; thiamphenicol
crxA	crxA	147.04	0	3.5461	carbapenem	antibiotic inactivation	subclass B1 Bacteroides xylanisolvens crx beta-lactamase	meropenem; imipenem
dfrA14	dfrA14	42.2013	0	3.5461	diaminopyrimidine antibiotic	antibiotic target replacement	trimethoprim resistant dihydrofolate reductase dfr	trimethoprim
dfrv	dfrv	176.365	0	3.5461	diaminopyrimidine antibiotic	antibiotic target replacement	trimethoprim resistant dihydrofolate reductase dfr	trimethoprim
QnrB4	QnrB4	239.193	0	3.5461	fluoroquinolone antibiotic	antibiotic target protection	quinolone resistance protein (qnr)	ciprofloxacin; levofloxacin; moxifloxacin; gatifloxacin; nalidixic acid; norfloxacin; sparfloxacin
SAT-2	SAT-2	103.074	0	3.5461	nucleoside antibiotic	antibiotic inactivation	streptothricin acetyltransferase (SAT)	streptothricin
vanY gene in vanF cluster	vanY_in_vanF_cl	121.947	0	3.5461	glycopeptide antibiotic	antibiotic target alteration	vanY; glycopeptide resistance gene cluster	vancomycin
efrA	efrA	10.7011	0	2.83688	macrolide antibiotic; fluoroquinolone antibiotic; rifamycin antibiotic	antibiotic efflux	ATP-binding cassette (ABC) antibiotic efflux pump	erythromycin; ciprofloxacin; rifampin
msrC	msrC	8.90681	0	2.83688	macrolide antibiotic; streptogramin antibiotic; streptogramin B antibiotic	antibiotic target protection	msr-type ABC-F protein	erythromycin; quinupristin
nimJ	nimJ	32.965	0	2.83688	nitroimidazole antibiotic	antibiotic inactivation	nitroimidazole reductase	metronidazole
vanH gene in vanD cluster	vanH_in_vanD_cl	572.46	0	2.83688	glycopeptide antibiotic	antibiotic target alteration	vanH; glycopeptide resistance gene cluster	vancomycin; teicoplanin
vanH gene in vanP cluster	vanH_in_vanP_cl	17.2299	0	2.83688	glycopeptide antibiotic	antibiotic target alteration	vanH; glycopeptide resistance gene cluster	vancomycin; teicoplanin
AAC(6)-Ii	AAC(6)-Ii	15.6418	0	2.12766	aminoglycoside antibiotic	antibiotic inactivation	AAC(6)	dibekacin; amikacin; sisomicin; netilmicin; tobramycin; 2-N-ethylnetilmicin; 5-episisomicin
ANT(6)-Ib	ANT(6)-Ib	62.8031	0	2.12766	aminoglycoside antibiotic	antibiotic inactivation	ANT(6)	streptomycin
nimB	nimB	63.1365	0	2.12766	nitroimidazole antibiotic	antibiotic inactivation	nitroimidazole reductase	metronidazole
qacG	qacG	114.248	0	2.12766	disinfecting agents and antiseptics	antibiotic efflux	small multidrug resistance (SMR) antibiotic efflux pump	benzalkonium chloride
vanW gene in vanB cluster	vanW_in_vanB_cl	229.974	0	2.12766	glycopeptide antibiotic	antibiotic target alteration	vanW; glycopeptide resistance gene cluster	vancomycin
dfrB5	dfrB5	92.2666	0	1.41844	diaminopyrimidine antibiotic	antibiotic target replacement	trimethoprim resistant dihydrofolate reductase dfr	trimethoprim
LnuP	LnuP	32.6495	0	1.41844	lincosamide antibiotic	antibiotic inactivation	lincosamide nucleotidyltransferase (LNU)	lincomycin
nimK	nimK	29.7828	0	1.41844	nitroimidazole antibiotic	antibiotic inactivation	nitroimidazole reductase	metronidazole
Streptococcus suis chloramphenicol acetyltransferase	Ssui_ACT_CHL	328.135	0	1.41844	phenicol antibiotic	antibiotic inactivation	chloramphenicol acetyltransferase (CAT)	chloramphenicol
vanD	vanD	206.671	0	1.41844	glycopeptide antibiotic	antibiotic target alteration	glycopeptide resistance gene cluster; Van ligase	vancomycin; teicoplanin
vanU gene in vanG cluster	vanU_in_vanG_cl	215.982	0	1.41844	glycopeptide antibiotic	antibiotic target alteration	glycopeptide resistance gene cluster; vanU	vancomycin
vanX gene in vanD cluster	vanX_in_vanD_cl	190.931	0	1.41844	glycopeptide antibiotic	antibiotic target alteration	vanX; glycopeptide resistance gene cluster	vancomycin; teicoplanin
vanY gene in vanD cluster	vanY_in_vanD_cl	263.19	0	1.41844	glycopeptide antibiotic	antibiotic target alteration	vanY; glycopeptide resistance gene cluster	vancomycin; teicoplanin
AAC(6)-Im	AAC(6)-Im	104.559	0	0.70922	aminoglycoside antibiotic	antibiotic inactivation	AAC(6)	dibekacin; amikacin; sisomicin; netilmicin; tobramycin; 2-N-ethylnetilmicin; 5-episisomicin
BRP(MBL)	BRP(MBL)	8.37809	0	0.70922	glycopeptide antibiotic	antibiotic inactivation	Bleomycin resistant protein	bleomycin; bleomycinic acid; bleomycin A2; bleomycin B2
nimG	nimG	2.08241	0	0.70922	nitroimidazole antibiotic	antibiotic inactivation	nitroimidazole reductase	metronidazole
vanW gene in vanG cluster	vanW_in_vanG_cl	14.2498	0	0.70922	glycopeptide antibiotic	antibiotic target alteration	vanW; glycopeptide resistance gene cluster	vancomycin
vanY gene in vanA cluster	vanY_in_vanA_cl	73.0621	0	0.70922	glycopeptide antibiotic	antibiotic target alteration	vanY; glycopeptide resistance gene cluster	vancomycin; teicoplanin
vanY gene in vanG cluster	vanY_in_vanG_cl	95.2091	0	0.70922	glycopeptide antibiotic	antibiotic target alteration	vanY; glycopeptide resistance gene cluster	vancomycin
