# Supplementary material for: Antimicrobial resistance burden, and mechanisms of its emergence in gut microbiomes of Indian population
Source: Front Microbiomes. 2024 Jul 18;3:1432646. doi: 10.3389/frmbi.2024.1432646 (PMC12993557; doi:10.3389/frmbi.2024.1432646)
Supplement: Supplementary file 4 [file Table_3.xlsx]

## Sheet: Sheet1
Fisher-exact test results for over-representation of any of the WHO -AWaRe antibiotic group in the observed list of targets of highly prevelant AMR genes.
Statistical testing for Access group				Statistical testing for Watch group
	Access	Other groups			Watch	Other groups
Observed list	4	20		Observed list	17	7
WHO AWaRe list	87	170		WHO AWaRe list	141	116
Fisher's Exact Test for Count Data				Fisher's Exact Test for Count Data
data: access				data: watch
p-value = 0.06294				p-value = 0.09668
alternative hypothesis: true odds ratio is less than 1				alternative hypothesis: true odds ratio is greater than 1
95 percent confidence interval:				95 percent confidence interval:
0.000000 1.054935				0.8625459 Inf
sample estimates:				sample estimates:
odds ratio				odds ratio
0.39191				1.99332
