# Supplementary material for: Antimicrobial resistance burden, and mechanisms of its emergence in gut microbiomes of Indian population
Source: Front Microbiomes. 2024 Jul 18;3:1432646. doi: 10.3389/frmbi.2024.1432646 (PMC12993557; doi:10.3389/frmbi.2024.1432646)
Supplement: Supplementary file 5 [file Table_4.xlsx]

## Sheet: Sheet1
# List of WHO ‘Reserve’ group of antibiotics that are targets of moderately/highly prevalent AMR genes. Those which are exclusively targeted have also been marked.
S.No.	Antibiotic targets from 'Reserve' group	AMR gene	Whether targets 'Reserve' antibiotics exclusively?	Mean abundance	Median abundance	Prevalence	Resistance mechanism	AMR gene family
1	Polymyxin	LptD	No	2109	0	49	antibiotic efflux	ATP-binding cassette (ABC) antibiotic efflux pump
2	Ceftazidime/avibactam	TolC	No	3845	945	79	antibiotic efflux	ATP-binding cassette (ABC) antibiotic efflux pump; major facilitator superfamily (MFS) antibiotic efflux pump; resistance-nodulation-cell division (RND) antibiotic efflux pump
3	Imipenem/cilastatin/relebactam	TolC	No	3845	945	79	antibiotic efflux	ATP-binding cassette (ABC) antibiotic efflux pump; major facilitator superfamily (MFS) antibiotic efflux pump; resistance-nodulation-cell division (RND) antibiotic efflux pump
4	Polymyxin	TolC	No	3845	945	79	antibiotic efflux	ATP-binding cassette (ABC) antibiotic efflux pump; major facilitator superfamily (MFS) antibiotic efflux pump; resistance-nodulation-cell division (RND) antibiotic efflux pump
5	Tigecycline	TolC	No	3845	945	79	antibiotic efflux	ATP-binding cassette (ABC) antibiotic efflux pump; major facilitator superfamily (MFS) antibiotic efflux pump; resistance-nodulation-cell division (RND) antibiotic efflux pump
6	Tigecycline	Ecol_soxR_MULT	No	4090	0	48	antibiotic efflux; antibiotic target alteration;	ATP-binding cassette (ABC) antibiotic efflux pump; major facilitator superfamily (MFS) antibiotic efflux pump; resistance-nodulation-cell division (RND) antibiotic efflux pump
7	Polymyxin	Kpne_KpnG	No	2025	0	40	antibiotic efflux	major facilitator superfamily (MFS) antibiotic efflux pump
8	Ceftazidime/avibactam	Kpne_KpnG	No	2025	0	40	antibiotic efflux	major facilitator superfamily (MFS) antibiotic efflux pump
9	Ceftazidime/avibactam	Kpne_KpnH	No	1665	0	38	antibiotic efflux	major facilitator superfamily (MFS) antibiotic efflux pump
10	Polymyxin	Kpne_KpnH	No	1665	0	38	antibiotic efflux	major facilitator superfamily (MFS) antibiotic efflux pump
11	Fosfomycin	mdtG	Yes	2899	671	70	antibiotic efflux	major facilitator superfamily (MFS) antibiotic efflux pump
12	Ceftazidime/avibactam	Ecol_AcrR_MULT	No	3083	589	53	antibiotic efflux; antibiotic target alteration;	resistance-nodulation-cell division (RND) antibiotic efflux pump
13	Ceftazidime/avibactam	AcrS	No	2759	159	51	antibiotic efflux	resistance-nodulation-cell division (RND) antibiotic efflux pump
14	Tigecycline	AcrS	No	2759	159	51	antibiotic efflux	resistance-nodulation-cell division (RND) antibiotic efflux pump
15	Tigecycline	Ecol_acrA	No	3742	985	69	antibiotic efflux	resistance-nodulation-cell division (RND) antibiotic efflux pump
16	Tigecycline	Eclo_acrA	No	350	0	20	antibiotic efflux	resistance-nodulation-cell division (RND) antibiotic efflux pump
17	Tigecycline	acrB	No	2126	199	56	antibiotic efflux	resistance-nodulation-cell division (RND) antibiotic efflux pump
18	Tigecycline	oqxB	No	1674	30	50	antibiotic efflux	resistance-nodulation-cell division (RND) antibiotic efflux pump
19	Tigecycline	Ecol_AcrR_MULT	No	3083	589	53	antibiotic efflux; antibiotic target alteration;	resistance-nodulation-cell division (RND) antibiotic efflux pump
20	Tigecycline	Ecol_MarR_MULT	No	2822	0	41	antibiotic efflux; antibiotic target alteration;	resistance-nodulation-cell division (RND) antibiotic efflux pump
21	Tigecycline	marA	No	2199	0	32	antibiotic efflux; reduced permeability to antibiotic	resistance-nodulation-cell division (RND) antibiotic efflux pump; General Bacterial Porin with reduced permeability to beta-lactams
22	Colistin	Kpne_KpnE	No	2581	0	33	antibiotic efflux	small multidrug resistance (SMR) antibiotic efflux pump
23	Colistin	Kpne_KpnF	No	1663	0	28	antibiotic efflux	small multidrug resistance (SMR) antibiotic efflux pump
24	Ceftazidime/avibactam	ACI-1	No	10487	379	52	antibiotic inactivation	ACI beta-lactamase
25	Ceftazidime/avibactam	TEM-181	No	3369	2170	74	antibiotic inactivation	TEM beta-lactamase
26	Fosfomycin	Ecol_GlpT_FOF	Yes	2518	465	66	antibiotic target alteration	antibiotic-resistant GlpT
27	Fosfomycin	Ecol_UhpT_FOF	Yes	2973	401	54	antibiotic target alteration	antibiotic-resistant UhpT
28	Dalfopristin/quinupristin	ErmF	No	123882	103727	94	antibiotic target alteration	Erm 23S ribosomal RNA methyltransferase
29	Dalfopristin/quinupristin	ErmX	No	7457	478	52	antibiotic target alteration	Erm 23S ribosomal RNA methyltransferase
30	Dalfopristin/quinupristin	ErmB	No	4961	0	48	antibiotic target alteration	Erm 23S ribosomal RNA methyltransferase
31	Colistin	ArnT	Yes	2442	0	34	antibiotic target alteration	pmr phosphoethanolamine transferase
32	Colistin	eptB	Yes	2083	0	47	antibiotic target alteration	pmr phosphoethanolamine transferase
33	Polymyxin	eptB	No	2083	0	47	antibiotic target alteration	pmr phosphoethanolamine transferase
34	Polymyxin	PmrF	Yes	378	0	20	antibiotic target alteration	pmr phosphoethanolamine transferase
35	Polymyxin	ugd	Yes	1370	277	56	antibiotic target alteration	pmr phosphoethanolamine transferase
36	Polymyxin	eptA	Yes	4067	940	80	antibiotic target alteration	pmr phosphoethanolamine transferase
37	Polymyxin	OmpA	No	1984	0	41	reduced permeability to antibiotic	General Bacterial Porin with reduced permeability to peptide antibiotics
