# Supplementary material for: Antimicrobial resistance burden, and mechanisms of its emergence in gut microbiomes of Indian population
Source: Front Microbiomes. 2024 Jul 18;3:1432646. doi: 10.3389/frmbi.2024.1432646 (PMC12993557; doi:10.3389/frmbi.2024.1432646)
Supplement: Supplementary file 6 [file Table_5.xlsx]

## Sheet: Sheet1
#Differentially abundant AMR genes in three pairwise comparisons based on location/cohort, and using two models for statistical testing (NB-GLM and multiple linear regression). Common significant genes using both the models are represented with green color.
LM-significance codes for p-value: 0 ‘***’ 0.001 ‘**’ 0.01 ‘*’ 0.05 ‘.’ 0.1
#Differentially abundant genes in Bhopal w.r.t. Tribal						#Differentially abundant genes in Kasaragod w.r.t. Tribal						#Differentially abundant genes in Kasaragod w.r.t. Bhopal
AMR gene	log2FoldChange (DESeq2)	pvalue (DESeq2)	padj (DESeq2)	LM-significance		AMR gene	log2FoldChange (DESeq2)	pvalue (DESeq2)	padj (DESeq2)	LM-significance		AMR gene	log2FoldChange (DESeq2)	pvalue (DESeq2)	padj (DESeq2)	LM-significance
tet(O)	-2.34009	3.99887e-11	1.81949e-09	***		vanH_gene_in_vanB_cluster	-3.60473	3.41546e-09	7.77159e-08	**		TEM-181	-2.01608	6.99056e-05	0.00636141	**
acrB	4.87114	1.19633e-10	4.35465e-09	***		tet(O)	-1.83336	3.388e-08	4.87025e-07	**		tet(O/W)	1.41699	0.00055106	0.0250732	**
tet(40)	-2.14549	8.28127e-09	2.51198e-07	***		mdtB	3.57595	3.08888e-06	2.5373e-05	**		Streptococcus_suis_chloramphenicol_acetyltransferase	26.4032	6.32199e-09	1.1506e-06
LptD	4.66898	1.75619e-08	3.28876e-07	***		Klebsiella_pneumoniae_KpnH	2.98351	0.000491626	0.00188457	**		adeF	2.61914	0.000214537	0.0130153
mdtC	4.8137	1.80701e-08	3.28876e-07	***		ArnT	3.71482	2.28424e-05	0.000127847	*
oqxB	4.63174	1.99931e-08	3.30795e-07	***		eptB	3.18684	2.33459e-05	0.000127847	*
mdtB	4.47287	6.56552e-08	9.95771e-07	***		Escherichia_coli_UhpT_with_mutation_conferring_resistance_to_fosfomycin	2.71239	4.32707e-05	0.000216354	*
Escherichia_coli_UhpT_with_mutation_conferring_resistance_to_fosfomycin	3.71104	1.91966e-07	2.68752e-06	***		Klebsiella_pneumoniae_OmpK37	3.59405	1.24777e-05	8.44077e-05	*
OmpA	4.04984	2.36436e-07	2.87888e-06	***		oqxA	3.14255	0.000112604	0.00047961	*
acrD	4.29337	2.3727e-07	2.87888e-06	***		mdtC	4.17409	1.59653e-07	2.04002e-06	*
Mdtq	4.26044	4.02557e-07	4.57909e-06	***		oqxB	3.83834	5.26656e-07	5.50595e-06	*
Klebsiella_pneumoniae_OmpK37	4.29178	6.898e-07	7.38492e-06	***		emrR	3.27806	0.00336113	0.0113685	*
eptB	3.91789	1.33531e-06	1.27909e-05	***		aadS	-2.07513	0.00475286	0.0156165	*
oqxA	3.89665	6.3651e-06	5.03673e-05	***		Mdtq	3.62088	4.7054e-06	3.60747e-05	*
ArnT	4.11104	9.48058e-06	6.90186e-05	***		baeR	2.86147	0.0029484	0.0102747	*
Klebsiella_pneumoniae_KpnG	3.77011	1.16361e-05	8.14526e-05	***		ErmX	-3.288	2.17055e-05	0.000127847	.
Klebsiella_pneumoniae_KpnH	3.8355	2.60311e-05	0.000175469	***		acrD	3.19677	3.14692e-05	0.000164498	.
tet(W)	-1.64622	7.50182e-06	5.68888e-05	***		tet(45)	-5.18799	4.05474e-09	7.77159e-08	.
emrR	3.64485	0.00203678	0.00975511	***		tetB(P)	-3.73734	3.30453e-07	3.80021e-06	.
baeR	3.48003	0.000578689	0.00319156	***		Bifidobacterium_bifidum_ileS_conferring_resistance_to_mupirocin	-3.32566	3.42005e-09	7.77159e-08
vanG	-2.44002	2.71244e-06	2.35078e-05	***		lsaE	18.5492	1.399e-05	8.93804e-05
tet(45)	-4.47356	1.77014e-06	1.61083e-05	***		LptD	3.75116	1.11855e-06	1.07195e-05
tet(M)	-3.68533	2.43076e-12	1.47466e-10	***		vanG	-2.28844	2.85034e-06	2.52145e-05
tet(O/W)	-1.68196	4.03896e-05	0.00025348	***		OmpA	3.30157	8.65562e-06	6.22123e-05
SHV-11	3.38633	0.00120237	0.00607867	**		Klebsiella_pneumoniae_KpnG	3.28459	4.71043e-05	0.000225708
nimE	4.01755	0.00145037	0.00713426	**		ErmF	-2.15274	7.90725e-05	0.000363734
tetB(P)	-2.69988	0.000441557	0.00259236	**		vanT_gene_in_vanG_cluster	-3.59211	9.28619e-05	0.000410735
Bifidobacterium_bifidum_ileS_conferring_resistance_to_mupirocin	-4.60428	2.21939e-14	2.01965e-12	**		vanT_gene_in_vanE_cluster	-3.62424	0.000324589	0.00133313
vanY_gene_in_vanM_cluster	-3.42152	0.00225742	0.0105346	.		tet(32)	-2.73475	0.000395925	0.00157005
ErmB	-3.35775	6.36696e-05	0.000386262	.		SHV-11	3.22812	0.00110548	0.00397281
vanH_gene_in_vanB_cluster	-5.27437	6.73144e-16	1.22512e-13			TEM-181	-1.61957	0.000605411	0.00224588
lnuB	13.9253	0.00105133	0.00562773			vanY_gene_in_vanB_cluster	-3.91628	0.00832923	0.0264208
APH(3)-Ia	-5.71087	1.25512e-08	3.26331e-07			tet(40)	-2.38158	9.87369e-12	1.13547e-09
ErmX	-4.69385	1.67211e-08	3.28876e-07			APH(3)-Ia	-5.89496	3.89566e-10	2.24e-08
lsaE	22.512	7.54629e-07	7.63014e-06			tet(M)	-3.02594	8.78627e-10	3.36807e-08
Streptococcus_suis_chloramphenicol_acetyltransferase	-20.7115	5.4916e-06	4.54305e-05			acrB	3.97863	1.32886e-08	2.18312e-07
vanY_gene_in_vanB_cluster	-5.16802	0.00111677	0.00580719			APH(6)-Id	-1.91118	0.00850062	0.0264208
tet(44)	-6.57178	0.000484568	0.00275598			mdtO	-1.29412	0.00877492	0.0265557
vanT_gene_in_vanG_cluster	-2.56989	0.00820555	0.0373352			APH(3)-Ib	-1.83396	0.00965879	0.028481
vanT_gene_in_vanE_cluster	-4.50308	2.86306e-05	0.000186099			vanY_gene_in_vanM_cluster	-2.65916	0.0112302	0.0322867
						CfxA6	-1.43545	0.0115294	0.0323386
						tet(A)	-1.96116	0.012382	0.033903
						OXA-347	3.26726	0.0182162	0.0476105
						adeF	1.5626	0.0181228	0.0476105
						norC	5.95806	0.0218538	0.0558487
Differentially abundant amr genes using log transformed regression model
Signif. codes: 0 ‘***’ 0.001 ‘**’ 0.01 ‘*’ 0.05 ‘.’ 0.1
#Differentially abundant genes in Bhopal w.r.t. Tribal						#Differentially abundant genes in Kasaragod w.r.t. Tribal						#Differentially abundant genes in Kasaragod w.r.t. Bhopal
AMR gene				LM-significance		AMR gene				LM-significance		AMR gene				LM-significance
msbA				***		nimE				**		nimE				**
Escherichia_coli_EF-Tu_mutants_conferring_resistance_to_Pulvomycin				***		tet(O/W)				**		tet(O)				**
CRP				***		Shigella_flexneri_acrA				*		Klebsiella_pneumoniae_KpnH				**
Escherichia_coli_soxR_with_mutation_conferring_antibiotic_resistance				***		tet(W)				*		mdtB				**
Klebsiella_pneumoniae_KpnE				***		FosA6				.		aadS				*
aadS				***		Streptococcus_suis_chloramphenicol_acetyltransferase				.		ArnT				*
emrA				***		ACT-41				.		Escherichia_coli_UhpT_with_mutation_conferring_resistance_to_fosfomycin				*
emrB				***		vanH_gene_in_vanA_cluster				.		Klebsiella_pneumoniae_OmpK37				*
emrY				***		tet(Q)				.		Mdtq				*
evgA				***								Mef(En2)				*
mdtF				***								Shigella_flexneri_acrA				*
mdtM				***								baeR				*
PmrF				**								eptB				*
FosA6				**								mdtC				*
Enterobacter_cloacae_acrA				**								oqxA				*
ACT-41				**								oqxB				*
Escherichia_coli_mdfA				**								tet(W)				*
FosA2				**								FosA6				.
Klebsiella_pneumoniae_KpnF				**								dfrA14				.
Shigella_flexneri_acrA				**								vanH_gene_in_vanA_cluster				.
baeS				**								ACI-1				.
dfrF				**								ACT-41				.
sul1				**								CblA-1				.
tet(Q)				**								OXA-347				.
rsmA				*								acrD				.
vanH_gene_in_vanA_cluster				.								emrR				.
Haemophilus_influenzae_PBP3_conferring_resistance_to_beta-lactam_antibiotics				.								tet(45)				.
OKP-B-6				.								tet(Q)				.
msrC				.								tetB(P)				.
tet(36)				.
