# Supplementary material for: Antimicrobial resistance burden, and mechanisms of its emergence in gut microbiomes of Indian population
Source: Front Microbiomes. 2024 Jul 18;3:1432646. doi: 10.3389/frmbi.2024.1432646 (PMC12993557; doi:10.3389/frmbi.2024.1432646)
Supplement: Supplementary file 7 [file Table_6.xlsx]

## Sheet: Sheet1
# Differentially abundant AMR genes for other variables: with age, between vegetarian and omnivorous diets, and between male and female genders, using two models for statistical testing (NB-GLM and multiple linear regression). Common significant genes using both the models are represented with green color.
# Age
AMR genes	baseMean	log2FoldChange (DESeq2)	pvalue (DESeq2)	padj (DESeq2)	LM-significance
tet(W)	357.328	0.0229453	0.00397599	0.0324706	0.001
ACI-1	21.828	0.0655322	0.00135475	0.0221277	0.006
ErmB	5.89912	0.052997	0.00347188	0.0324706	0.042
TEM-181	5.94197	-0.0580768	4.1e-07	2.009e-05	0.043
vanT_in_vanG_cl	16.4592	-0.0896259	4.1753e-05	0.00102295	0.32
tet(45)	6.30918	-0.0656863	0.0018364	0.0224959	0.55
#Differentially abundant AMR gene in vegetarian w.r.t. omnivorous
AMR genes	baseMean	log2FoldChange (DESeq2)	pvalue (DESeq2)	padj (DESeq2)	LM-significance
tet(M)	16.9762	2.23331	3.94296e-05	0.00717619	0.03
#Differentially abundant AMR gene in males w.r.t. females
AMR genes	baseMean	log2FoldChange (DESeq2)	pvalue (DESeq2)	padj (DESeq2)	LM-significance
vanT_in_vanG_cl	16.4592	2.3182	0.000830545	0.0302318	0.05
adeF	27.2657	-2.28684	3.70126e-06	0.000336814	0.05
Bbif_ileS_MUP	16.0457	-1.77776	3.48792e-05	0.001587	0.04
ErmX	12.4498	-2.47501	2.73415e-05	0.001587	>0.05
Streptococcus_suis_chloramphenicol_acetyltransferase	0.214561	-29.9834	4.12076e-21	7.49979e-19	>0.05
