# Supplementary material for: Antimicrobial resistance burden, and mechanisms of its emergence in gut microbiomes of Indian population
Source: Front Microbiomes. 2024 Jul 18;3:1432646. doi: 10.3389/frmbi.2024.1432646 (PMC12993557; doi:10.3389/frmbi.2024.1432646)
Supplement: Supplementary file 8 [file Table_7.xlsx]

## Sheet: Sheet1
# AMR gene contaning contigs and their classification into different groups: acceptable quality MAGs, poor quality MAGs, and unbinned contigs.
amr_carrying_contigs	Start	Stop	Orientation	AMR genes	Bin ID	Classification
k141_1595339	1087	2709	1	poxtA	bin.538	acceptable quality MAG
k141_1606426	2309	3478	1	vanT gene in vanG cluster	bin.407	acceptable quality MAG
k141_1627476	9783	12491	1	Campylobacter jejuni gyrA conferring resistance to fluoroquinolones	bin.440	acceptable quality MAG
k141_1689483	1487	2293	1	vanY gene in vanG cluster	bin.265	acceptable quality MAG
k141_1689867	14860	15786	1	vanY gene in vanB cluster	bin.243	acceptable quality MAG
k141_1707542	5480	6655	1	vanT gene in vanG cluster	bin.421	acceptable quality MAG
k141_1722823	2068	3012	1	vanY gene in vanG cluster	bin.426	acceptable quality MAG
k141_1726660	31034	32140	1	vanT gene in vanG cluster	bin.191	acceptable quality MAG
k141_1766415	4847	6013	1	vanT gene in vanG cluster	bin.402	acceptable quality MAG
k141_1795149	5363	6115	1	vanXY gene in vanG cluster	bin.412	acceptable quality MAG
k141_1795149	4323	5366	1	vanG	bin.412	acceptable quality MAG
k141_1795149	16441	17613	1	vanT gene in vanG cluster	bin.412	acceptable quality MAG
k141_180052	7664	8743	1	vanY gene in vanM cluster	bin.278	acceptable quality MAG
k141_1000041	4158	4637	-1	nimA	bin.531	acceptable quality MAG
k141_10013450	28084	28944	-1	SHV-11	bin.304	acceptable quality MAG
k141_10015194	425	1561	-1	vanT gene in vanG cluster	bin.115	acceptable quality MAG
k141_10017102	8428	11544	-1	adeF	bin.477	acceptable quality MAG
k141_1002395	492	1916	-1	vanW gene in vanI cluster	bin.101	acceptable quality MAG
k141_10041679	1535	4687	-1	adeF	bin.546	acceptable quality MAG
k141_10046076	14453	15679	-1	vanT gene in vanG cluster	bin.469	acceptable quality MAG
k141_1008010	2247	3623	-1	vanW gene in vanG cluster	bin.626	acceptable quality MAG
k141_1010024	2196	3371	-1	vanT gene in vanG cluster	bin.58	acceptable quality MAG
k141_1019084	4962	5798	-1	vanW gene in vanG cluster	bin.210	acceptable quality MAG
k141_1053748	7661	10021	-1	vanT gene in vanG cluster	bin.619	acceptable quality MAG
k141_1073585	1459	3948	-1	vanT gene in vanG cluster	bin.19	acceptable quality MAG
k141_1131715	1438	4611	-1	adeF	bin.157	acceptable quality MAG
k141_1144934	414	1757	-1	vanXY gene in vanG cluster	bin.8	acceptable quality MAG
k141_1150820	72663	73472	-1	vanY gene in vanB cluster	bin.349	acceptable quality MAG
k141_1157240	13490	14521	-1	vanG	bin.52	acceptable quality MAG
k141_1184256	41935	43632	-1	vanW gene in vanI cluster	bin.522	acceptable quality MAG
k141_1195541	19404	22907	-1	adeF	bin.470	acceptable quality MAG
k141_1201419	4682	6250	-1	vanW gene in vanI cluster	bin.347	acceptable quality MAG
k141_1229698	3168	4760	-1	vanW gene in vanI cluster	bin.526	acceptable quality MAG
k141_1241293	1	1155	-1	vanT gene in vanG cluster	bin.188	acceptable quality MAG
k141_1308449	10305	11441	-1	vanT gene in vanG cluster	bin.334	acceptable quality MAG
k141_1333665	2243	4108	-1	vanW gene in vanI cluster	bin.600	acceptable quality MAG
k141_1334637	2368	2922	-1	vanY gene in vanG cluster	bin.238	acceptable quality MAG
k141_1335358	4094	5968	-1	vanT gene in vanG cluster	bin.535	acceptable quality MAG
k141_1342836	175	996	-1	vanW gene in vanB cluster	bin.407	acceptable quality MAG
k141_1349259	50097	51050	-1	vanY gene in vanB cluster	bin.436	acceptable quality MAG
k141_1354248	851	1660	-1	vanY gene in vanB cluster	bin.160	acceptable quality MAG
k141_1363787	5923	7020	-1	vanG	bin.304	acceptable quality MAG
k141_1389125	67398	68585	-1	vanT gene in vanG cluster	bin.132	acceptable quality MAG
k141_1389384	30802	32730	-1	vanW gene in vanI cluster	bin.123	acceptable quality MAG
k141_1397748	14005	15252	-1	vanTr gene in vanL cluster	bin.166	acceptable quality MAG
k141_1399382	24714	25883	-1	vanT gene in vanG cluster	bin.392	acceptable quality MAG
k141_1447215	28350	29333	-1	vanH gene in vanO cluster	bin.65	acceptable quality MAG
k141_1531075	4289	5791	-1	poxtA	bin.364	acceptable quality MAG
k141_1540333	2149	3759	-1	vanW gene in vanI cluster	bin.242	acceptable quality MAG
k141_1560301	9116	10267	-1	vanT gene in vanG cluster	bin.326	acceptable quality MAG
k141_1573566	1370	4534	-1	adeF	bin.345	acceptable quality MAG
k141_1575899	22632	23789	-1	vanT gene in vanG cluster	bin.378	acceptable quality MAG
k141_1587369	47422	49893	-1	vanT gene in vanG cluster	bin.422	acceptable quality MAG
k141_1594398	9184	10086	-1	cepA	bin.496	acceptable quality MAG
k141_1606426	9382	10287	-1	vanY gene in vanB cluster	bin.407	acceptable quality MAG
k141_1627794	4229	5755	-1	vanW gene in vanI cluster	bin.400	acceptable quality MAG
k141_1646361	1316	2440	-1	vanY gene in vanA cluster	bin.226	acceptable quality MAG
k141_1650371	11013	11609	-1	vanY gene in vanB cluster	bin.65	acceptable quality MAG
k141_1691884	169	1278	-1	vanT gene in vanG cluster	bin.498	acceptable quality MAG
k141_1727191	1731	4202	-1	vanT gene in vanG cluster	bin.218	acceptable quality MAG
k141_1756814	4539	5591	-1	vanY gene in vanF cluster	bin.443	acceptable quality MAG
k141_1763377	511	1692	-1	vanT gene in vanG cluster	bin.417	acceptable quality MAG
k141_1782849	2096	3229	-1	vanT gene in vanC cluster	bin.211	acceptable quality MAG
k141_1802934	27225	28529	-1	vanY gene in vanF cluster	bin.191	acceptable quality MAG
k141_1812527	22413	23588	-1	vanT gene in vanG cluster	bin.338	acceptable quality MAG
k141_1827855	25806	27590	-1	vanW gene in vanI cluster	bin.211	acceptable quality MAG
k141_1843079	9549	10619	-1	vanG	bin.196	acceptable quality MAG
k141_1885087	2440	3519	-1	vanG	bin.524	acceptable quality MAG
k141_1915032	390	1283	-1	vanY gene in vanM cluster	bin.452	acceptable quality MAG
k141_1916134	692	2380	-1	vanW gene in vanI cluster	bin.244	acceptable quality MAG
k141_1982795	954	1679	-1	vanXY gene in vanG cluster	bin.136	acceptable quality MAG
k141_1982795	1676	2728	-1	vanG	bin.136	acceptable quality MAG
k141_1982795	1	957	-1	vanT gene in vanG cluster	bin.136	acceptable quality MAG
k141_1995090	238	1038	-1	vanW gene in vanI cluster	bin.276	acceptable quality MAG
k141_2030255	24029	25195	-1	vanT gene in vanG cluster	bin.324	acceptable quality MAG
k141_2040193	6820	8373	-1	vanW gene in vanI cluster	bin.131	acceptable quality MAG
k141_2044058	3571	6723	-1	adeF	bin.358	acceptable quality MAG
k141_2046097	8468	9634	-1	vanT gene in vanG cluster	bin.513	acceptable quality MAG
k141_2051427	6198	8693	-1	vanT gene in vanG cluster	bin.496	acceptable quality MAG
k141_2070363	3139	4272	-1	vanY gene in vanF cluster	bin.143	acceptable quality MAG
k141_2087861	9737	10582	-1	vanY gene in vanG cluster	bin.198	acceptable quality MAG
k141_2104231	198	2084	-1	vanW gene in vanI cluster	bin.408	acceptable quality MAG
k141_2117935	8018	9358	-1	vanW gene in vanI cluster	bin.334	acceptable quality MAG
k141_2119510	817	1626	-1	vanY gene in vanB cluster	bin.3	acceptable quality MAG
k141_2192641	3191	6382	-1	adeF	bin.202	acceptable quality MAG
k141_2213318	6238	7386	-1	vanW gene in vanI cluster	bin.366	acceptable quality MAG
k141_2214565	1208	2293	-1	vanG	bin.450	acceptable quality MAG
k141_2231790	1450	2262	-1	vanY gene in vanB cluster	bin.493	acceptable quality MAG
k141_2235756	8421	9974	-1	vanW gene in vanI cluster	bin.52	acceptable quality MAG
k141_2236809	17037	18083	-1	vanY gene in vanG cluster	bin.601	acceptable quality MAG
k141_224445	3566	5059	-1	vanW gene in vanI cluster	bin.423	acceptable quality MAG
k141_225189	3	665	-1	vanY gene in vanB cluster	bin.443	acceptable quality MAG
k141_2255955	1378	2040	-1	AcrS	bin.72	acceptable quality MAG
k141_225853	571	1569	-1	vanH gene in vanO cluster	bin.306	acceptable quality MAG
k141_2259129	8678	9724	-1	vanY gene in vanF cluster	bin.316	acceptable quality MAG
k141_2271023	560	1675	-1	vanH gene in vanB cluster	bin.601	acceptable quality MAG
k141_2304926	11216	12328	-1	vanT gene in vanG cluster	bin.36	acceptable quality MAG
k141_2313379	14760	16445	-1	vanW gene in vanI cluster	bin.301	acceptable quality MAG
k141_2315884	5201	6067	-1	vanW gene in vanI cluster	bin.520	acceptable quality MAG
k141_2349727	91452	92288	-1	vanW gene in vanI cluster	bin.79	acceptable quality MAG
k141_237527	629	1678	-1	vanY gene in vanF cluster	bin.448	acceptable quality MAG
k141_238890	1064	2686	-1	vanW gene in vanI cluster	bin.451	acceptable quality MAG
k141_2404779	10128	12830	-1	tet(Q)	bin.459	acceptable quality MAG
k141_2454588	2781	3944	-1	vanT gene in vanG cluster	bin.319	acceptable quality MAG
k141_2457674	2646	4256	-1	vanW gene in vanI cluster	bin.598	acceptable quality MAG
k141_2457959	22764	24626	-1	vanW gene in vanI cluster	bin.392	acceptable quality MAG
k141_2473978	8940	10121	-1	vanT gene in vanG cluster	bin.372	acceptable quality MAG
k141_2474660	2612	3175	-1	vanY gene in vanF cluster	bin.586	acceptable quality MAG
k141_2481498	19375	20436	-1	vanG	bin.18	acceptable quality MAG
k141_2490586	2949	4115	-1	vanT gene in vanG cluster	bin.588	acceptable quality MAG
k141_2512525	3	1829	-1	vanW gene in vanI cluster	bin.387	acceptable quality MAG
k141_2625039	11758	12894	-1	vanT gene in vanG cluster	bin.431	acceptable quality MAG
k141_2635327	2981	3979	-1	vanW gene in vanI cluster	bin.149	acceptable quality MAG
k141_267094	22497	23405	-1	vanY gene in vanB cluster	bin.75	acceptable quality MAG
k141_2675582	23305	24288	-1	vanH gene in vanO cluster	bin.281	acceptable quality MAG
k141_2675582	24395	25237	-1	vanY gene in vanM cluster	bin.281	acceptable quality MAG
k141_2705789	482	1957	-1	vanW gene in vanI cluster	bin.172	acceptable quality MAG
k141_2719096	1444	2598	-1	vanT gene in vanG cluster	bin.276	acceptable quality MAG
k141_2733913	2530	3738	-1	vanT gene in vanG cluster	bin.209	acceptable quality MAG
k141_2734744	11559	13112	-1	vanW gene in vanI cluster	bin.63	acceptable quality MAG
k141_2745593	18647	20173	-1	vanW gene in vanI cluster	bin.479	acceptable quality MAG
k141_2781719	3	791	-1	vanY gene in vanF cluster	bin.444	acceptable quality MAG
k141_2834983	2	2032	-1	tet(Q)	bin.424	acceptable quality MAG
k141_2898968	1	795	-1	vanY gene in vanB cluster	bin.275	acceptable quality MAG
k141_2913979	8162	8491	-1	Klebsiella pneumoniae KpnF	bin.304	acceptable quality MAG
k141_2913979	8478	8840	-1	Klebsiella pneumoniae KpnE	bin.304	acceptable quality MAG
k141_2954312	11232	12875	-1	vanW gene in vanI cluster	bin.460	acceptable quality MAG
k141_2962753	67202	68188	-1	vanH gene in vanO cluster	bin.64	acceptable quality MAG
k141_297430	45514	48612	-1	adeF	bin.48	acceptable quality MAG
k141_2992720	1588	2733	-1	vanT gene in vanG cluster	bin.453	acceptable quality MAG
k141_2994376	6352	7341	-1	vanH gene in vanO cluster	bin.123	acceptable quality MAG
k141_3012672	2548	3102	-1	vanY gene in vanG cluster	bin.537	acceptable quality MAG
k141_3092093	31830	34949	-1	adeF	bin.235	acceptable quality MAG
k141_3117127	8301	8966	-1	vanW gene in vanB cluster	bin.336	acceptable quality MAG
k141_3136999	2738	5215	-1	vanT gene in vanG cluster	bin.80	acceptable quality MAG
k141_3161639	11925	13568	-1	vanW gene in vanI cluster	bin.74	acceptable quality MAG
k141_3169062	1295	4426	-1	adeF	bin.405	acceptable quality MAG
k141_3178474	28834	29898	-1	vanG	bin.390	acceptable quality MAG
k141_3183411	15264	17027	-1	vanW gene in vanI cluster	bin.121	acceptable quality MAG
k141_319210	15801	16994	-1	vanW gene in vanI cluster	bin.446	acceptable quality MAG
k141_3216827	12967	15441	-1	vanT gene in vanG cluster	bin.331	acceptable quality MAG
k141_3229053	1178	2854	-1	vanY gene in vanB cluster	bin.209	acceptable quality MAG
k141_3242532	2070	3002	-1	vanY gene in vanM cluster	bin.368	acceptable quality MAG
k141_3242532	3012	3674	-1	vanY gene in vanB cluster	bin.368	acceptable quality MAG
k141_3326026	2329	3477	-1	vanXY gene in vanG cluster	bin.129	acceptable quality MAG
k141_3327747	10749	10880	-1	vanY gene in vanB cluster	bin.531	acceptable quality MAG
k141_3330532	7562	10027	-1	vanT gene in vanG cluster	bin.492	acceptable quality MAG
k141_3358234	8932	9966	-1	vanW gene in vanI cluster	bin.578	acceptable quality MAG
k141_3370462	72152	75286	-1	adeF	bin.435	acceptable quality MAG
k141_3382512	9477	10670	-1	Shigella flexneri acrA	bin.304	acceptable quality MAG
k141_3382512	6308	9454	-1	acrB	bin.304	acceptable quality MAG
k141_3385133	11932	12882	-1	leuO	bin.304	acceptable quality MAG
k141_3385133	3948	5714	-1	Haemophilus influenzae PBP3 conferring resistance to beta-lactam antibiotics	bin.304	acceptable quality MAG
k141_3467271	950	1672	-1	vanY gene in vanB cluster	bin.348	acceptable quality MAG
k141_3536173	2142	2816	-1	vanY gene in vanB cluster	bin.346	acceptable quality MAG
k141_3537639	881	2080	-1	vanT gene in vanG cluster	bin.390	acceptable quality MAG
k141_3541934	11265	11699	-1	Escherichia coli AcrAB-TolC with MarR mutations conferring resistance to ciprofloxacin and tetracycline	bin.72	acceptable quality MAG
k141_3541934	10862	11245	-1	marA	bin.72	acceptable quality MAG
k141_3558045	126	1883	-1	vanW gene in vanI cluster	bin.176	acceptable quality MAG
k141_3558079	12743	13237	-1	nimA	bin.275	acceptable quality MAG
k141_3569168	2081	3205	-1	vanY gene in vanF cluster	bin.452	acceptable quality MAG
k141_3582241	159510	160580	-1	vanY gene in vanG cluster	bin.400	acceptable quality MAG
k141_358379	3	947	-1	vanT gene in vanG cluster	bin.546	acceptable quality MAG
k141_3597389	6255	7364	-1	vanH gene in vanO cluster	bin.375	acceptable quality MAG
k141_3621221	10390	11475	-1	vanG	bin.428	acceptable quality MAG
k141_3659210	1030	2169	-1	vanT gene in vanG cluster	bin.107	acceptable quality MAG
k141_3671527	8894	10735	-1	vanW gene in vanI cluster	bin.381	acceptable quality MAG
k141_3686321	5774	7453	-1	vanW gene in vanI cluster	bin.431	acceptable quality MAG
k141_374681	9447	10529	-1	vanW gene in vanI cluster	bin.449	acceptable quality MAG
k141_3756838	1160	1696	-1	nimJ	bin.329	acceptable quality MAG
k141_3778062	1856	3028	-1	vanY gene in vanF cluster	bin.256	acceptable quality MAG
k141_3826916	8196	9290	-1	vanT gene in vanG cluster	bin.30	acceptable quality MAG
k141_3841063	1115	2224	-1	vanT gene in vanG cluster	bin.576	acceptable quality MAG
k141_3861691	870	3338	-1	vanT gene in vanG cluster	bin.207	acceptable quality MAG
k141_3864645	770	3889	-1	adeF	bin.310	acceptable quality MAG
k141_3866193	453	1562	-1	vanT gene in vanG cluster	bin.61	acceptable quality MAG
k141_3876344	60557	61558	-1	vanH gene in vanB cluster	bin.619	acceptable quality MAG
k141_3909871	2192	3250	-1	vanG	bin.203	acceptable quality MAG
k141_3950892	251	1348	-1	vanG	bin.304	acceptable quality MAG
k141_3998041	2547	4250	-1	vanW gene in vanI cluster	bin.591	acceptable quality MAG
k141_3998520	11618	12718	-1	vanG	bin.630	acceptable quality MAG
k141_4008854	561	2270	-1	vanW gene in vanI cluster	bin.630	acceptable quality MAG
k141_4010018	17635	18801	-1	vanT gene in vanG cluster	bin.629	acceptable quality MAG
k141_4013182	11964	14327	-1	vanT gene in vanG cluster	bin.454	acceptable quality MAG
k141_4023022	1917	4700	-1	tet(Q)	bin.195	acceptable quality MAG
k141_4023449	20942	22096	-1	Klebsiella pneumoniae OmpK37	bin.72	acceptable quality MAG
k141_4024710	17353	18195	-1	vanY gene in vanG cluster	bin.362	acceptable quality MAG
k141_4028895	36938	37687	-1	vanY gene in vanB cluster	bin.466	acceptable quality MAG
k141_4042196	6697	8214	-1	vanW gene in vanI cluster	bin.405	acceptable quality MAG
k141_4042746	5542	7257	-1	vanW gene in vanI cluster	bin.458	acceptable quality MAG
k141_4043476	910	1869	-1	vanY gene in vanB cluster	bin.398	acceptable quality MAG
k141_4047820	6254	7864	-1	vanY gene in vanG cluster	bin.8	acceptable quality MAG
k141_4059241	482	1819	-1	vanY gene in vanG cluster	bin.408	acceptable quality MAG
k141_4112461	22622	24139	-1	vanW gene in vanI cluster	bin.188	acceptable quality MAG
k141_4150095	13801	16908	-1	adeF	bin.21	acceptable quality MAG
k141_4166669	1739	3292	-1	vanW gene in vanI cluster	bin.334	acceptable quality MAG
k141_4195769	3614	4777	-1	vanT gene in vanG cluster	bin.195	acceptable quality MAG
k141_4202451	5229	6365	-1	vanT gene in vanG cluster	bin.563	acceptable quality MAG
k141_4212683	8677	9666	-1	vanH gene in vanB cluster	bin.297	acceptable quality MAG
k141_4225025	1005	3470	-1	vanT gene in vanG cluster	bin.599	acceptable quality MAG
k141_4231747	8994	10142	-1	vanT gene in vanG cluster	bin.316	acceptable quality MAG
k141_4344468	2483	5674	-1	adeF	bin.547	acceptable quality MAG
k141_4357985	6836	8467	-1	vanW gene in vanI cluster	bin.140	acceptable quality MAG
k141_4358984	20488	23190	-1	tet(36)	bin.513	acceptable quality MAG
k141_4372522	177934	179562	-1	vanW gene in vanI cluster	bin.348	acceptable quality MAG
k141_4416157	71434	72537	-1	vanT gene in vanG cluster	bin.471	acceptable quality MAG
k141_4417444	3878	4951	-1	vanY gene in vanF cluster	bin.607	acceptable quality MAG
k141_442655	355	1950	-1	vanW gene in vanI cluster	bin.338	acceptable quality MAG
k141_4430801	7337	8875	-1	Klebsiella pneumoniae KpnH	bin.304	acceptable quality MAG
k141_4430801	8891	10063	-1	Klebsiella pneumoniae KpnG	bin.304	acceptable quality MAG
k141_4430801	10189	10719	-1	emrR	bin.304	acceptable quality MAG
k141_4437777	2990	3973	-1	vanH gene in vanO cluster	bin.324	acceptable quality MAG
k141_4460070	1807	2922	-1	vanT gene in vanG cluster	bin.163	acceptable quality MAG
k141_4480932	3040	4338	-1	vanT gene in vanG cluster	bin.233	acceptable quality MAG
k141_4489212	5050	5445	-1	vanW gene in vanI cluster	bin.242	acceptable quality MAG
k141_4501948	129744	132128	-1	vanT gene in vanG cluster	bin.603	acceptable quality MAG
k141_453629	3849	5555	-1	vanW gene in vanI cluster	bin.313	acceptable quality MAG
k141_4565731	10794	12533	-1	vanW gene in vanI cluster	bin.349	acceptable quality MAG
k141_461958	24816	26000	-1	vanT gene in vanG cluster	bin.375	acceptable quality MAG
k141_4651807	28791	29726	-1	vanY gene in vanB cluster	bin.191	acceptable quality MAG
k141_4651807	29738	30556	-1	vanY gene in vanF cluster	bin.191	acceptable quality MAG
k141_4651807	30556	31236	-1	vanY gene in vanF cluster	bin.191	acceptable quality MAG
k141_4654325	3	1604	-1	vanW gene in vanI cluster	bin.352	acceptable quality MAG
k141_4689453	3403	4569	-1	vanT gene in vanG cluster	bin.386	acceptable quality MAG
k141_4695420	3028	3831	-1	vanW gene in vanI cluster	bin.306	acceptable quality MAG
k141_4704671	21545	22837	-1	vanT gene in vanG cluster	bin.336	acceptable quality MAG
k141_474667	12803	13954	-1	vanT gene in vanG cluster	bin.520	acceptable quality MAG
k141_4770237	8463	9488	-1	vanY gene in vanB cluster	bin.538	acceptable quality MAG
k141_479165	23959	25629	-1	vanW gene in vanI cluster	bin.5	acceptable quality MAG
k141_4862464	5121	7181	-1	poxtA	bin.140	acceptable quality MAG
k141_4866395	25645	26613	-1	vanY gene in vanA cluster	bin.191	acceptable quality MAG
k141_4906165	260	1330	-1	vanG	bin.523	acceptable quality MAG
k141_4921726	3102	4628	-1	vanW gene in vanI cluster	bin.200	acceptable quality MAG
k141_4931224	1958	2899	-1	vanY gene in vanG cluster	bin.523	acceptable quality MAG
k141_493474	2553	4025	-1	vanW gene in vanI cluster	bin.36	acceptable quality MAG
k141_49549	2448	3494	-1	vanY gene in vanF cluster	bin.278	acceptable quality MAG
k141_4966209	5750	6832	-1	vanG	bin.319	acceptable quality MAG
k141_4971323	911	1888	-1	vanY gene in vanA cluster	bin.398	acceptable quality MAG
k141_4993389	3838	3969	-1	vanY gene in vanB cluster	bin.342	acceptable quality MAG
k141_4998763	252	908	-1	vanY gene in vanB cluster	bin.12	acceptable quality MAG
k141_5019200	701	1876	-1	vanT gene in vanG cluster	bin.342	acceptable quality MAG
k141_5075889	3401	4312	-1	vanXY gene in vanG cluster	bin.612	acceptable quality MAG
k141_5075889	2194	3408	-1	vanT gene in vanG cluster	bin.612	acceptable quality MAG
k141_5075889	879	2165	-1	vanT gene in vanG cluster	bin.612	acceptable quality MAG
k141_5075889	4433	5494	-1	vanG	bin.612	acceptable quality MAG
k141_5102263	9864	11372	-1	vanW gene in vanI cluster	bin.195	acceptable quality MAG
k141_5104420	4024	4599	-1	vanY gene in vanB cluster	bin.16	acceptable quality MAG
k141_5140539	3955	4752	-1	vanY gene in vanB cluster	bin.469	acceptable quality MAG
k141_5148148	1672	3210	-1	emrY	bin.72	acceptable quality MAG
k141_5148148	3210	4265	-1	emrK	bin.72	acceptable quality MAG
k141_5164329	912	2081	-1	vanT gene in vanG cluster	bin.255	acceptable quality MAG
k141_5190953	4049	5056	-1	vanT gene in vanG cluster	bin.156	acceptable quality MAG
k141_5232811	571	1632	-1	vanG	bin.6	acceptable quality MAG
k141_5243471	17916	19832	-1	poxtA	bin.612	acceptable quality MAG
k141_5243471	14453	15589	-1	vanT gene in vanG cluster	bin.612	acceptable quality MAG
k141_5257322	16756	18711	-1	tet(36)	bin.362	acceptable quality MAG
k141_5265717	3980	5041	-1	vanT gene in vanG cluster	bin.607	acceptable quality MAG
k141_5314637	4275	5069	-1	vanY gene in vanB cluster	bin.226	acceptable quality MAG
k141_5322865	3845	5083	-1	vanW gene in vanI cluster	bin.164	acceptable quality MAG
k141_5324912	19623	20681	-1	vanG	bin.352	acceptable quality MAG
k141_5355742	20425	21600	-1	vanT gene in vanG cluster	bin.531	acceptable quality MAG
k141_538665	2459	3700	-1	vanT gene in vanG cluster	bin.226	acceptable quality MAG
k141_5390291	7215	8375	-1	vanY gene in vanG cluster	bin.75	acceptable quality MAG
k141_5417407	39323	42502	-1	adeF	bin.496	acceptable quality MAG
k141_5420558	5539	6624	-1	vanW gene in vanI cluster	bin.143	acceptable quality MAG
k141_5455509	6914	7390	-1	vanY gene in vanF cluster	bin.444	acceptable quality MAG
k141_5520898	15029	17497	-1	vanT gene in vanG cluster	bin.359	acceptable quality MAG
k141_5522352	170	1765	-1	vanW gene in vanI cluster	bin.154	acceptable quality MAG
k141_552780	8805	9887	-1	vanG	bin.212	acceptable quality MAG
k141_554630	4595	5563	-1	vanY gene in vanG cluster	bin.474	acceptable quality MAG
k141_5555717	12363	13307	-1	vanY gene in vanA cluster	bin.96	acceptable quality MAG
k141_5588939	22558	25023	-1	vanT gene in vanG cluster	bin.344	acceptable quality MAG
k141_5596308	18249	21203	-1	adeF	bin.492	acceptable quality MAG
k141_5601265	1236	2138	-1	vanY gene in vanF cluster	bin.607	acceptable quality MAG
k141_5642875	2192	3262	-1	vanG	bin.531	acceptable quality MAG
k141_5660464	931	2112	-1	vanT gene in vanG cluster	bin.247	acceptable quality MAG
k141_566358	3241	4899	-1	vanW gene in vanI cluster	bin.370	acceptable quality MAG
k141_568245	13612	15267	-1	ArnT	bin.304	acceptable quality MAG
k141_568927	13637	15052	-1	vanW gene in vanI cluster	bin.314	acceptable quality MAG
k141_570448	13320	14390	-1	vanG	bin.88	acceptable quality MAG
k141_5713373	47078	50215	-1	adeF	bin.345	acceptable quality MAG
k141_5743924	1136	3610	-1	vanT gene in vanG cluster	bin.393	acceptable quality MAG
k141_5790376	1884	4979	-1	adeF	bin.388	acceptable quality MAG
k141_5796800	14225	15706	-1	vanW gene in vanI cluster	bin.409	acceptable quality MAG
k141_5800261	2651	3760	-1	vanT gene in vanG cluster	bin.98	acceptable quality MAG
k141_5832293	2801	5914	-1	mdtF	bin.72	acceptable quality MAG
k141_5832293	5939	7096	-1	mdtE	bin.72	acceptable quality MAG
k141_5858058	2860	3675	-1	vanY gene in vanB cluster	bin.159	acceptable quality MAG
k141_5879726	15029	15676	-1	Escherichia coli AcrAB-TolC with AcrR mutation conferring resistance to ciprofloxacin	tetracycline	acceptable quality MAG
k141_5941933	550	1716	-1	vanT gene in vanG cluster	bin.479	acceptable quality MAG
k141_5959786	53414	54550	-1	vanT gene in vanG cluster	bin.586	acceptable quality MAG
k141_5982060	11955	13754	-1	vanW gene in vanI cluster	bin.368	acceptable quality MAG
k141_5995408	2142	3278	-1	vanY gene in vanB cluster	bin.574	acceptable quality MAG
k141_5995847	2914	4038	-1	vanT gene in vanG cluster	bin.528	acceptable quality MAG
k141_6005932	3675	4691	-1	vanH gene in vanB cluster	bin.336	acceptable quality MAG
k141_6031646	61108	61785	-1	vanY gene in vanB cluster	bin.446	acceptable quality MAG
k141_6059956	5525	6529	-1	vanW gene in vanI cluster	bin.36	acceptable quality MAG
k141_6059956	6529	7983	-1	vanW gene in vanI cluster	bin.36	acceptable quality MAG
k141_6135459	24532	24867	-1	qacG	bin.418	acceptable quality MAG
k141_6175553	4865	5833	-1	vanH gene in vanO cluster	bin.396	acceptable quality MAG
k141_6190646	25989	26975	-1	vanH gene in vanO cluster	bin.433	acceptable quality MAG
k141_6200389	16942	20133	-1	adeF	bin.493	acceptable quality MAG
k141_6216213	2708	3445	-1	vanXY gene in vanG cluster	bin.387	acceptable quality MAG
k141_6216213	1722	2705	-1	vanT gene in vanG cluster	bin.387	acceptable quality MAG
k141_6313784	4672	5619	-1	vanY gene in vanA cluster	bin.249	acceptable quality MAG
k141_6336648	10444	11982	-1	vanW gene in vanI cluster	bin.324	acceptable quality MAG
k141_6336648	19015	19845	-1	vanY gene in vanB cluster	bin.324	acceptable quality MAG
k141_6338358	5842	7002	-1	vanT gene in vanG cluster	bin.362	acceptable quality MAG
k141_637895	5517	6344	-1	vanW gene in vanG cluster	bin.412	acceptable quality MAG
k141_6400463	926	2536	-1	vanW gene in vanI cluster	bin.478	acceptable quality MAG
k141_6411249	642	3794	-1	adeF	bin.118	acceptable quality MAG
k141_6422955	11163	13016	-1	vanW gene in vanI cluster	bin.582	acceptable quality MAG
k141_6549080	20325	22244	-1	poxtA	bin.59	acceptable quality MAG
k141_6558248	2	2086	-1	tet(Q)	bin.200	acceptable quality MAG
k141_6626476	3650	4765	-1	vanT gene in vanG cluster	bin.368	acceptable quality MAG
k141_6627696	1161	3842	-1	tet(Q)	bin.82	acceptable quality MAG
k141_663101	34473	35300	-1	vanY gene in vanG cluster	bin.421	acceptable quality MAG
k141_6636829	1040	2233	-1	vanT gene in vanG cluster	bin.349	acceptable quality MAG
k141_6639520	5324	6235	-1	vanY gene in vanB cluster	bin.412	acceptable quality MAG
k141_6646878	9893	11527	-1	vanW gene in vanI cluster	bin.629	acceptable quality MAG
k141_6653782	3	797	-1	vanY gene in vanF cluster	bin.614	acceptable quality MAG
k141_6659907	11691	12467	-1	vanY gene in vanB cluster	bin.340	acceptable quality MAG
k141_6683952	5341	6912	-1	vanW gene in vanI cluster	bin.396	acceptable quality MAG
k141_6688518	1581	2435	-1	vanW gene in vanB cluster	bin.137	acceptable quality MAG
k141_670167	3443	5011	-1	vanW gene in vanI cluster	bin.421	acceptable quality MAG
k141_6703102	6170	7195	-1	vanY gene in vanG cluster	bin.277	acceptable quality MAG
k141_6772144	59914	62298	-1	vanT gene in vanG cluster	bin.261	acceptable quality MAG
k141_678410	3884	4966	-1	vanG	bin.209	acceptable quality MAG
k141_6841168	945	2009	-1	vanY gene in vanA cluster	bin.132	acceptable quality MAG
k141_6853997	1714	2487	-1	vanY gene in vanB cluster	bin.461	acceptable quality MAG
k141_6858721	236	826	-1	vanY gene in vanB cluster	bin.364	acceptable quality MAG
k141_6858868	514	1872	-1	Escherichia coli GlpT with mutation conferring resistance to fosfomycin	bin.72	acceptable quality MAG
k141_6858888	19510	20571	-1	vanH gene in vanB cluster	bin.71	acceptable quality MAG
k141_6866282	6286	8754	-1	vanT gene in vanG cluster	bin.145	acceptable quality MAG
k141_6907644	3071	4198	-1	vanT gene in vanG cluster	bin.149	acceptable quality MAG
k141_6930609	2441	3178	-1	vanY gene in vanB cluster	bin.404	acceptable quality MAG
k141_6935459	4295	4618	-1	Escherichia coli soxS with mutation conferring antibiotic resistance	bin.72	acceptable quality MAG
k141_6938181	7746	9299	-1	vanW gene in vanI cluster	bin.43	acceptable quality MAG
k141_695876	1786	3015	-1	vanW gene in vanI cluster	bin.520	acceptable quality MAG
k141_6973032	6018	7772	-1	vanW gene in vanI cluster	bin.285	acceptable quality MAG
k141_700492	9042	10700	-1	vanW gene in vanI cluster	bin.524	acceptable quality MAG
k141_701317	35	3139	-1	adeF	bin.456	acceptable quality MAG
k141_7034198	4567	5745	-1	vanT gene in vanG cluster	bin.260	acceptable quality MAG
k141_7050365	16850	18004	-1	vanT gene in vanG cluster	bin.157	acceptable quality MAG
k141_7057290	9229	11703	-1	vanT gene in vanG cluster	bin.416	acceptable quality MAG
k141_7061046	9410	9823	-1	nimA	bin.507	acceptable quality MAG
k141_7077157	4875	6122	-1	vanT gene in vanG cluster	bin.529	acceptable quality MAG
k141_7086859	34349	35965	-1	vanW gene in vanI cluster	bin.334	acceptable quality MAG
k141_7096545	4958	6088	-1	vanT gene in vanG cluster	bin.292	acceptable quality MAG
k141_7099528	7298	9763	-1	vanT gene in vanG cluster	bin.235	acceptable quality MAG
k141_7104377	1144	2595	-1	vanW gene in vanI cluster	bin.6	acceptable quality MAG
k141_7111286	28989	30152	-1	vanT gene in vanG cluster	bin.164	acceptable quality MAG
k141_71587	1726	3291	-1	vanW gene in vanI cluster	bin.574	acceptable quality MAG
k141_7204001	4114	5283	-1	vanT gene in vanG cluster	bin.598	acceptable quality MAG
k141_7263472	167465	168613	-1	vanT gene in vanG cluster	bin.572	acceptable quality MAG
k141_7279786	916	1908	-1	vanH gene in vanB cluster	bin.131	acceptable quality MAG
k141_7293011	5636	6631	-1	vanH gene in vanO cluster	bin.387	acceptable quality MAG
k141_7301734	14598	16241	-1	eptA	bin.72	acceptable quality MAG
k141_7309933	18745	21873	-1	adeF	bin.492	acceptable quality MAG
k141_7317579	63413	64603	-1	vanT gene in vanG cluster	bin.281	acceptable quality MAG
k141_731825	1228	2010	-1	vanY gene in vanG cluster	bin.244	acceptable quality MAG
k141_7325824	28255	29742	-1	vanW gene in vanI cluster	bin.480	acceptable quality MAG
k141_7328334	393	1538	-1	vanT gene in vanG cluster	bin.522	acceptable quality MAG
k141_7410523	14070	15164	-1	vanY gene in vanF cluster	bin.475	acceptable quality MAG
k141_7410781	19149	20372	-1	vanT gene in vanG cluster	bin.268	acceptable quality MAG
k141_7443275	2045	2671	-1	vanY gene in vanA cluster	bin.448	acceptable quality MAG
k141_7455983	1	1146	-1	vanW gene in vanI cluster	bin.397	acceptable quality MAG
k141_7470541	4978	6144	-1	vanT gene in vanG cluster	bin.176	acceptable quality MAG
k141_7505006	6083	7210	-1	vanT gene in vanG cluster	bin.435	acceptable quality MAG
k141_7520572	17140	18708	-1	vanW gene in vanI cluster	bin.127	acceptable quality MAG
k141_7524371	1610	2551	-1	vanY gene in vanG cluster	bin.127	acceptable quality MAG
k141_7549819	3555	4718	-1	vanT gene in vanG cluster	bin.5	acceptable quality MAG
k141_7552836	15311	16447	-1	vanT gene in vanG cluster	bin.457	acceptable quality MAG
k141_7596979	9487	10662	-1	vanT gene in vanG cluster	bin.277	acceptable quality MAG
k141_761728	4754	5887	-1	EC-14	bin.72	acceptable quality MAG
k141_7631909	1516	2652	-1	vanT gene in vanG cluster	bin.137	acceptable quality MAG
k141_7641957	1418	2458	-1	vanY gene in vanF cluster	bin.115	acceptable quality MAG
k141_7649556	842	1603	-1	vanY gene in vanB cluster	bin.574	acceptable quality MAG
k141_7668854	551	1735	-1	vanT gene in vanG cluster	bin.385	acceptable quality MAG
k141_7729361	6395	7552	-1	vanT gene in vanG cluster	bin.352	acceptable quality MAG
k141_7751450	1034	2659	-1	vanW gene in vanI cluster	bin.308	acceptable quality MAG
k141_7755276	13798	15747	-1	poxtA	bin.52	acceptable quality MAG
k141_7764010	73639	76791	-1	adeF	bin.15	acceptable quality MAG
k141_7772664	2581	3591	-1	vanY gene in vanB cluster	bin.617	acceptable quality MAG
k141_7814428	81	800	-1	vanY gene in vanF cluster	bin.256	acceptable quality MAG
k141_7819444	767	1753	-1	vanH gene in vanB cluster	bin.411	acceptable quality MAG
k141_7819824	9919	11088	-1	vanT gene in vanG cluster	bin.123	acceptable quality MAG
k141_7831626	24707	25858	-1	vanY gene in vanA cluster	bin.191	acceptable quality MAG
k141_785159	5842	6474	-1	CRP	bin.304	acceptable quality MAG
k141_7887675	32705	33835	-1	vanG	bin.137	acceptable quality MAG
k141_7910511	6621	7391	-1	vanY gene in vanG cluster	bin.238	acceptable quality MAG
k141_7930108	1253	2329	-1	vanG	bin.539	acceptable quality MAG
k141_7939538	1705	3012	-1	vanY gene in vanF cluster	bin.346	acceptable quality MAG
k141_7943043	3669	5285	-1	vanW gene in vanI cluster	bin.196	acceptable quality MAG
k141_7963897	2679	4118	-1	Mdtq	bin.304	acceptable quality MAG
k141_7964691	5958	6827	-1	vanY gene in vanA cluster	bin.257	acceptable quality MAG
k141_7966868	17729	18802	-1	vanY gene in vanB cluster	bin.372	acceptable quality MAG
k141_7967477	1257	2594	-1	vanXY gene in vanG cluster	bin.8	acceptable quality MAG
k141_7978576	3	821	-1	vanY gene in vanB cluster	bin.431	acceptable quality MAG
k141_7995390	1019	2047	-1	vanH gene in vanO cluster	bin.226	acceptable quality MAG
k141_8006526	24846	25907	-1	vanG	bin.140	acceptable quality MAG
k141_8010438	3	704	-1	vanH gene in vanO cluster	bin.601	acceptable quality MAG
k141_8012854	5832	6656	-1	vanY gene in vanB cluster	bin.404	acceptable quality MAG
k141_8023532	4269	5429	-1	vanY gene in vanB cluster	bin.238	acceptable quality MAG
k141_8024675	1276	2373	-1	vanY gene in vanG cluster	bin.82	acceptable quality MAG
k141_8025002	2103	3239	-1	vanT gene in vanG cluster	bin.600	acceptable quality MAG
k141_8037012	30707	31552	-1	vanY gene in vanB cluster	bin.528	acceptable quality MAG
k141_8112596	3965	4981	-1	vanY gene in vanM cluster	bin.362	acceptable quality MAG
k141_8176911	10708	11088	-1	vanW gene in vanI cluster	bin.299	acceptable quality MAG
k141_8196749	9739	10917	-1	vanT gene in vanG cluster	bin.424	acceptable quality MAG
k141_8211554	2674	3147	-1	vanT gene in vanG cluster	bin.210	acceptable quality MAG
k141_8211554	3506	4468	-1	vanT gene in vanG cluster	bin.210	acceptable quality MAG
k141_8213403	2253	3467	-1	vanY gene in vanF cluster	bin.219	acceptable quality MAG
k141_8216762	1582	2529	-1	vanY gene in vanF cluster	bin.368	acceptable quality MAG
k141_8302589	12574	13710	-1	vanT gene in vanG cluster	bin.24	acceptable quality MAG
k141_8369422	629	2275	-1	vanW gene in vanI cluster	bin.347	acceptable quality MAG
k141_8388061	1446	2678	-1	mdtM	bin.72	acceptable quality MAG
k141_8393031	2583	3707	-1	vanT gene in vanG cluster	bin.131	acceptable quality MAG
k141_8397545	797	1768	-1	vanY gene in vanA cluster	bin.443	acceptable quality MAG
k141_8408607	15481	17868	-1	vanT gene in vanG cluster	bin.517	acceptable quality MAG
k141_8420311	22775	25879	-1	adeF	bin.240	acceptable quality MAG
k141_8589885	2263	3210	-1	vanY gene in vanF cluster	bin.260	acceptable quality MAG
k141_8596756	132	1142	-1	vanY gene in vanF cluster	bin.628	acceptable quality MAG
k141_8599009	43382	44362	-1	vanH gene in vanO cluster	bin.18	acceptable quality MAG
k141_8634565	97	1659	-1	vanW gene in vanI cluster	bin.600	acceptable quality MAG
k141_8636782	8293	9462	-1	vanT gene in vanG cluster	bin.487	acceptable quality MAG
k141_8666237	10172	11557	-1	vanW gene in vanG cluster	bin.494	acceptable quality MAG
k141_8691426	5685	6818	-1	vanT gene in vanG cluster	bin.198	acceptable quality MAG
k141_8755882	22350	24815	-1	vanT gene in vanG cluster	bin.21	acceptable quality MAG
k141_8819071	1838	2635	-1	vanY gene in vanG cluster	bin.248	acceptable quality MAG
k141_8834860	23532	24494	-1	vanY gene in vanF cluster	bin.219	acceptable quality MAG
k141_8835196	3	1169	-1	vanT gene in vanG cluster	bin.601	acceptable quality MAG
k141_8887009	18436	19629	-1	vanT gene in vanG cluster	bin.400	acceptable quality MAG
k141_8887932	16647	18698	-1	mdtO	bin.72	acceptable quality MAG
k141_8887932	18698	19729	-1	mdtN	bin.72	acceptable quality MAG
k141_8887932	15184	16650	-1	mdtP	bin.72	acceptable quality MAG
k141_8921242	73	2550	-1	vanT gene in vanG cluster	bin.581	acceptable quality MAG
k141_892507	6682	8316	-1	vanW gene in vanI cluster	bin.487	acceptable quality MAG
k141_893437	52	1443	-1	Escherichia coli UhpT with mutation conferring resistance to fosfomycin	bin.304	acceptable quality MAG
k141_9006490	2602	3969	-1	vanW gene in vanI cluster	bin.600	acceptable quality MAG
k141_9045445	4831	5484	-1	vanY gene in vanA cluster	bin.346	acceptable quality MAG
k141_9050406	4619	5797	-1	vanT gene in vanG cluster	bin.507	acceptable quality MAG
k141_9068954	7476	8654	-1	vanT gene in vanG cluster	bin.101	acceptable quality MAG
k141_9070362	8675	11776	-1	adeF	bin.599	acceptable quality MAG
k141_9071797	9238	10311	-1	vanG	bin.24	acceptable quality MAG
k141_9083205	7432	8571	-1	vanT gene in vanG cluster	bin.442	acceptable quality MAG
k141_9092064	22628	23611	-1	vanH gene in vanO cluster	bin.480	acceptable quality MAG
k141_9114077	10832	11911	-1	vanG	bin.5	acceptable quality MAG
k141_9137545	4334	5488	-1	vanT gene in vanG cluster	bin.159	acceptable quality MAG
k141_9138530	2501	3838	-1	vanY gene in vanB cluster	bin.299	acceptable quality MAG
k141_9151573	779	2323	-1	vanW gene in vanI cluster	bin.611	acceptable quality MAG
k141_915428	225	1217	-1	vanH gene in vanO cluster	bin.316	acceptable quality MAG
k141_9156438	5467	6402	-1	vanY gene in vanF cluster	bin.129	acceptable quality MAG
k141_9196093	1913	4390	-1	vanT gene in vanG cluster	bin.310	acceptable quality MAG
k141_9199076	11183	12319	-1	vanT gene in vanG cluster	bin.444	acceptable quality MAG
k141_922218	1324	3000	-1	vanW gene in vanI cluster	bin.551	acceptable quality MAG
k141_9256079	1630	2688	-1	vanY gene in vanM cluster	bin.221	acceptable quality MAG
k141_9257502	2	1633	-1	vanW gene in vanI cluster	bin.536	acceptable quality MAG
k141_926926	32081	33241	-1	vanT gene in vanG cluster	bin.87	acceptable quality MAG
k141_9288950	1550	2656	-1	vanT gene in vanG cluster	bin.518	acceptable quality MAG
k141_9313918	101046	102221	-1	vanY gene in vanF cluster	bin.348	acceptable quality MAG
k141_9323965	35427	36611	-1	vanT gene in vanG cluster	bin.96	acceptable quality MAG
k141_9393590	2438	2752	-1	qacJ	bin.202	acceptable quality MAG
k141_941548	5388	8153	-1	tet(Q)	bin.469	acceptable quality MAG
k141_943214	10477	11850	-1	cpxA	bin.72	acceptable quality MAG
k141_9441439	3031	4182	-1	vanW gene in vanI cluster	bin.368	acceptable quality MAG
k141_9478476	3563	4363	-1	vanY gene in vanB cluster	bin.260	acceptable quality MAG
k141_9485567	34708	36396	-1	vanW gene in vanI cluster	bin.428	acceptable quality MAG
k141_9505057	2219	2548	-1	Klebsiella pneumoniae KpnF	bin.72	acceptable quality MAG
k141_9505057	2535	2900	-1	Klebsiella pneumoniae KpnE	bin.72	acceptable quality MAG
k141_9509013	8571	10013	-1	vanW gene in vanI cluster	bin.36	acceptable quality MAG
k141_9510398	149384	150619	-1	vanW gene in vanI cluster	bin.547	acceptable quality MAG
k141_9537233	9443	10609	-1	vanT gene in vanG cluster	bin.252	acceptable quality MAG
k141_9563925	841	1332	-1	vanY gene in vanB cluster	bin.423	acceptable quality MAG
k141_9565703	7759	8580	-1	vanW gene in vanB cluster	bin.116	acceptable quality MAG
k141_9568014	2972	6127	-1	adeF	bin.415	acceptable quality MAG
k141_95682	2689	3252	-1	vanY gene in vanM cluster	bin.597	acceptable quality MAG
k141_9597874	8913	11498	-1	tet(36)	bin.595	acceptable quality MAG
k141_9617737	1244	2200	-1	vanY gene in vanA cluster	bin.628	acceptable quality MAG
k141_9628891	1448	2614	-1	vanG	bin.520	acceptable quality MAG
k141_9698320	6643	7806	-1	vanT gene in vanC cluster	bin.313	acceptable quality MAG
k141_9701424	309	2885	-1	tet(36)	bin.275	acceptable quality MAG
k141_9710070	3500	5017	-1	vanW gene in vanI cluster	bin.140	acceptable quality MAG
k141_9720989	4449	7220	-1	tet(Q)	bin.195	acceptable quality MAG
k141_9761343	22131	23261	-1	vanT gene in vanG cluster	bin.293	acceptable quality MAG
k141_9845763	3631	4746	-1	vanT gene in vanG cluster	bin.237	acceptable quality MAG
k141_991523	21118	22779	-1	vanW gene in vanI cluster	bin.475	acceptable quality MAG
k141_9943176	39822	40619	-1	vanY gene in vanM cluster	bin.608	acceptable quality MAG
k141_9950030	19613	20437	-1	vanW gene in vanB cluster	bin.392	acceptable quality MAG
k141_9954433	817	1002	-1	rsmA	bin.72	acceptable quality MAG
k141_9956647	8346	9824	-1	msrC	bin.561	acceptable quality MAG
k141_999354	8943	10691	-1	msbA	bin.72	acceptable quality MAG
k141_10015303	15235	19704	1	adeF	bin.418	acceptable quality MAG
k141_10017102	15462	18647	1	adeF	bin.477	acceptable quality MAG
k141_10049401	4791	5564	1	vanY gene in vanB cluster	bin.596	acceptable quality MAG
k141_10074760	3111	3968	1	vanY gene in vanB cluster	bin.570	acceptable quality MAG
k141_10099424	1058	1954	1	vanY gene in vanB cluster	bin.412	acceptable quality MAG
k141_10103359	91081	93558	1	vanT gene in vanG cluster	bin.327	acceptable quality MAG
k141_10117064	90	1160	1	vanT gene in vanG cluster	bin.129	acceptable quality MAG
k141_10118509	2778	5897	1	adeF	bin.550	acceptable quality MAG
k141_10122185	4382	5155	1	vanY gene in vanF cluster	bin.526	acceptable quality MAG
k141_10126435	2	247	1	vanY gene in vanF cluster	bin.255	acceptable quality MAG
k141_1024355	8140	8964	1	vanY gene in vanB cluster	bin.561	acceptable quality MAG
k141_1041943	8830	9663	1	vanY gene in vanM cluster	bin.540	acceptable quality MAG
k141_1060752	3729	6875	1	adeF	bin.240	acceptable quality MAG
k141_1074107	3994	5121	1	vanT gene in vanG cluster	bin.383	acceptable quality MAG
k141_1083830	11513	12487	1	vanY gene in vanA cluster	bin.584	acceptable quality MAG
k141_1092456	2	2068	1	vanY gene in vanB cluster	bin.412	acceptable quality MAG
k141_1101593	6912	7619	1	vanY gene in vanF cluster	bin.36	acceptable quality MAG
k141_1101593	7600	8370	1	vanY gene in vanF cluster	bin.36	acceptable quality MAG
k141_11166	159	1328	1	vanT gene in vanG cluster	bin.611	acceptable quality MAG
k141_114825	443	1255	1	vanY gene in vanB cluster	bin.387	acceptable quality MAG
k141_1150820	41517	42590	1	vanG	bin.349	acceptable quality MAG
k141_1157240	6795	7667	1	vanY gene in vanB cluster	bin.52	acceptable quality MAG
k141_1177722	2024	3130	1	vanY gene in vanB cluster	bin.537	acceptable quality MAG
k141_1185607	31456	32703	1	vanY gene in vanB cluster	bin.348	acceptable quality MAG
k141_1200108	18399	19460	1	vanG	bin.436	acceptable quality MAG
k141_1278396	9943	12555	1	tet(36)	bin.277	acceptable quality MAG
k141_1366100	361	2340	1	poxtA	bin.200	acceptable quality MAG
k141_1401556	2428	4278	1	vanW gene in vanI cluster	bin.154	acceptable quality MAG
k141_1404574	6981	7982	1	vanH gene in vanB cluster	bin.342	acceptable quality MAG
k141_1405137	2678	3658	1	vanH gene in vanO cluster	bin.257	acceptable quality MAG
k141_1418061	10471	11043	1	vanY gene in vanB cluster	bin.74	acceptable quality MAG
k141_15063	1	792	1	vanW gene in vanI cluster	bin.180	acceptable quality MAG
k141_1519616	2503	2994	1	nimA	bin.520	acceptable quality MAG
k141_1519826	8891	9847	1	vanT gene in vanG cluster	bin.361	acceptable quality MAG
k141_1526280	1891	2985	1	vanY gene in vanA cluster	bin.68	acceptable quality MAG
k141_1552526	2944	3987	1	vanH gene in vanO cluster	bin.301	acceptable quality MAG
k141_1559678	4864	5859	1	vanY gene in vanB cluster	bin.474	acceptable quality MAG
k141_1576459	6417	8012	1	vanW gene in vanI cluster	bin.585	acceptable quality MAG
k141_1576831	110	1144	1	vanY gene in vanM cluster	bin.137	acceptable quality MAG
k141_1822270	8725	10143	1	vanW gene in vanI cluster	bin.475	acceptable quality MAG
k141_184971	56097	57080	1	vanH gene in vanD cluster	bin.348	acceptable quality MAG
k141_1864643	6128	7024	1	vanY gene in vanB cluster	bin.46	acceptable quality MAG
k141_1881099	3088	4236	1	vanT gene in vanG cluster	bin.459	acceptable quality MAG
k141_1887981	3088	4167	1	vanG	bin.59	acceptable quality MAG
k141_1900225	2045	3568	1	vanW gene in vanI cluster	bin.191	acceptable quality MAG
k141_195165	2898	4733	1	vanW gene in vanI cluster	bin.301	acceptable quality MAG
k141_1955611	1258	1752	1	nimG	bin.211	acceptable quality MAG
k141_1991577	5027	6976	1	vanW gene in vanI cluster	bin.123	acceptable quality MAG
k141_2000565	20924	21991	1	vanG	bin.87	acceptable quality MAG
k141_2002546	13445	14416	1	vanY gene in vanG cluster	bin.211	acceptable quality MAG
k141_2012665	9332	10393	1	vanG	bin.172	acceptable quality MAG
k141_2013982	960	2126	1	vanT gene in vanG cluster	bin.387	acceptable quality MAG
k141_2015316	3287	5761	1	vanT gene in vanG cluster	bin.609	acceptable quality MAG
k141_2036664	15308	16480	1	vanT gene in vanG cluster	bin.406	acceptable quality MAG
k141_2067662	21861	24209	1	LptD	bin.304	acceptable quality MAG
k141_2099089	1109	3103	1	tet(36)	bin.149	acceptable quality MAG
k141_2107313	551	1285	1	vanXY gene in vanG cluster	bin.347	acceptable quality MAG
k141_2107313	1278	3395	1	vanT gene in vanG cluster	bin.347	acceptable quality MAG
k141_2118572	4582	5742	1	vanT gene in vanG cluster	bin.337	acceptable quality MAG
k141_2128417	3710	4885	1	oqxA	bin.304	acceptable quality MAG
k141_2128417	4909	8061	1	oqxB	bin.304	acceptable quality MAG
k141_2154042	4183	5256	1	vanG	bin.8	acceptable quality MAG
k141_2179952	440	1600	1	vanT gene in vanG cluster	bin.494	acceptable quality MAG
k141_2187415	6122	7318	1	vanT gene in vanG cluster	bin.203	acceptable quality MAG
k141_2209304	9750	10382	1	CRP	bin.72	acceptable quality MAG
k141_2211771	1	459	1	vanY gene in vanB cluster	bin.221	acceptable quality MAG
k141_2220136	6154	7044	1	CblA-1	bin.613	acceptable quality MAG
k141_2220136	2904	6017	1	adeF	bin.613	acceptable quality MAG
k141_2231522	1	792	1	vanW gene in vanI cluster	bin.276	acceptable quality MAG
k141_2255955	2439	3596	1	AcrE	bin.72	acceptable quality MAG
k141_2260975	2964	3758	1	vanY gene in vanB cluster	bin.591	acceptable quality MAG
k141_228483	579	1514	1	vanY gene in vanF cluster	bin.166	acceptable quality MAG
k141_2294816	854	1960	1	vanY gene in vanF cluster	bin.129	acceptable quality MAG
k141_2377824	29520	30506	1	vanH gene in vanF cluster	bin.459	acceptable quality MAG
k141_2428194	1848	4598	1	tet(36)	bin.629	acceptable quality MAG
k141_2433070	4433	5551	1	vanT gene in vanG cluster	bin.88	acceptable quality MAG
k141_2451406	4495	5472	1	vanH gene in vanO cluster	bin.569	acceptable quality MAG
k141_2461486	5269	5946	1	kdpE	bin.72	acceptable quality MAG
k141_2466055	19924	21159	1	vanW gene in vanI cluster	bin.608	acceptable quality MAG
k141_247384	2180	3454	1	vanW gene in vanI cluster	bin.368	acceptable quality MAG
k141_2482302	824	2560	1	vanW gene in vanI cluster	bin.539	acceptable quality MAG
k141_2486030	54756	55742	1	vanH gene in vanO cluster	bin.132	acceptable quality MAG
k141_2489160	1233	2336	1	vanT gene in vanG cluster	bin.248	acceptable quality MAG
k141_2499841	5806	7539	1	vanY gene in vanF cluster	bin.107	acceptable quality MAG
k141_2501032	1139	2995	1	vanW gene in vanI cluster	bin.36	acceptable quality MAG
k141_2512629	23482	24270	1	aadA5	bin.251	acceptable quality MAG
k141_2512629	24476	24685	1	qacJ	bin.251	acceptable quality MAG
k141_2512629	22752	23351	1	dfrA17	bin.251	acceptable quality MAG
k141_2514655	20107	23217	1	adeF	bin.613	acceptable quality MAG
k141_2558984	3075	4313	1	vanY gene in vanB cluster	bin.607	acceptable quality MAG
k141_2606384	5153	5965	1	vanW gene in vanB cluster	bin.136	acceptable quality MAG
k141_2627667	2275	3198	1	vanY gene in vanB cluster	bin.41	acceptable quality MAG
k141_264026	3513	5261	1	msbA	bin.304	acceptable quality MAG
k141_2654841	32951	34957	1	vanT gene in vanG cluster	bin.460	acceptable quality MAG
k141_2654841	31897	32958	1	vanG	bin.460	acceptable quality MAG
k141_2660422	2759	3967	1	vanW gene in vanI cluster	bin.161	acceptable quality MAG
k141_2661913	7586	8680	1	vanG	bin.72	acceptable quality MAG
k141_2669971	4919	5986	1	vanG	bin.159	acceptable quality MAG
k141_2708192	4176	5354	1	vanT gene in vanG cluster	bin.630	acceptable quality MAG
k141_270907	3018	4613	1	vanW gene in vanI cluster	bin.381	acceptable quality MAG
k141_2723177	2715	3884	1	vanT gene in vanG cluster	bin.244	acceptable quality MAG
k141_272636	875	3991	1	adeF	bin.599	acceptable quality MAG
k141_2730414	2460	3620	1	vanT gene in vanG cluster	bin.8	acceptable quality MAG
k141_2780752	5318	6505	1	vanT gene in vanG cluster	bin.183	acceptable quality MAG
k141_2784574	44660	46126	1	vanW gene in vanI cluster	bin.362	acceptable quality MAG
k141_2791342	8823	9809	1	vanH gene in vanO cluster	bin.378	acceptable quality MAG
k141_2833966	12036	12902	1	vanY gene in vanF cluster	bin.348	acceptable quality MAG
k141_2857168	4198	7308	1	adeF	bin.550	acceptable quality MAG
k141_2871483	1292	2323	1	vanY gene in vanF cluster	bin.316	acceptable quality MAG
k141_2873488	6282	7256	1	vanT gene in vanG cluster	bin.595	acceptable quality MAG
k141_2881074	30249	32726	1	vanT gene in vanG cluster	bin.418	acceptable quality MAG
k141_2904846	7179	8702	1	vanW gene in vanI cluster	bin.18	acceptable quality MAG
k141_2911825	1639	3216	1	vanW gene in vanI cluster	bin.385	acceptable quality MAG
k141_2927703	19803	20462	1	vanY gene in vanG cluster	bin.421	acceptable quality MAG
k141_2938709	54134	56236	1	vanY gene in vanA cluster	bin.3	acceptable quality MAG
k141_2957384	14092	16761	1	tet(36)	bin.203	acceptable quality MAG
k141_2957384	18040	20118	1	vanT gene in vanG cluster	bin.203	acceptable quality MAG
k141_2957384	16794	18002	1	vanG	bin.203	acceptable quality MAG
k141_2963608	10513	14997	1	adeF	bin.369	acceptable quality MAG
k141_2982008	3484	4569	1	vanG	bin.423	acceptable quality MAG
k141_2986989	3360	4529	1	vanT gene in vanG cluster	bin.463	acceptable quality MAG
k141_3007558	3	1298	1	vanT gene in vanG cluster	bin.550	acceptable quality MAG
k141_3053510	1	1203	1	Escherichia coli mdfA	bin.72	acceptable quality MAG
k141_3099054	1768	2523	1	vanY gene in vanF cluster	bin.529	acceptable quality MAG
k141_3113279	13055	14119	1	vanG	bin.276	acceptable quality MAG
k141_3121065	2990	4660	1	vanW gene in vanI cluster	bin.89	acceptable quality MAG
k141_3131258	9812	10990	1	vanT gene in vanG cluster	bin.193	acceptable quality MAG
k141_3148760	24785	25849	1	vanG	bin.155	acceptable quality MAG
k141_3185437	9125	10927	1	vanW gene in vanI cluster	bin.507	acceptable quality MAG
k141_3313299	45063	47537	1	vanT gene in vanG cluster	bin.125	acceptable quality MAG
k141_33332	5118	6221	1	vanT gene in vanG cluster	bin.397	acceptable quality MAG
k141_3344275	5363	6283	1	vanY gene in vanB cluster	bin.210	acceptable quality MAG
k141_3360314	18691	19812	1	vanT gene in vanG cluster	bin.569	acceptable quality MAG
k141_337529	9636	10817	1	vanT gene in vanG cluster	bin.314	acceptable quality MAG
k141_3397244	2138	3121	1	vanH gene in vanO cluster	bin.337	acceptable quality MAG
k141_3554368	10816	13287	1	vanT gene in vanG cluster	bin.369	acceptable quality MAG
k141_3571107	11950	12936	1	vanH gene in vanO cluster	bin.60	acceptable quality MAG
k141_3571580	2290	3345	1	vanG	bin.221	acceptable quality MAG
k141_3571580	3339	4490	1	vanT gene in vanE cluster	bin.221	acceptable quality MAG
k141_3601625	4014	5477	1	vanW gene in vanI cluster	bin.287	acceptable quality MAG
k141_3733910	1176	2606	1	vanW gene in vanI cluster	bin.626	acceptable quality MAG
k141_3773440	38968	40047	1	vanG	bin.392	acceptable quality MAG
k141_3774206	159	2690	1	vanT gene in vanG cluster	bin.142	acceptable quality MAG
k141_3775627	3770	4921	1	vanT gene in vanG cluster	bin.278	acceptable quality MAG
k141_3775627	2730	3776	1	vanG	bin.278	acceptable quality MAG
k141_3778430	23604	24674	1	vanW gene in vanI cluster	bin.36	acceptable quality MAG
k141_3781856	2564	5281	1	tet(Q)	bin.154	acceptable quality MAG
k141_3792795	7253	8416	1	vanT gene in vanG cluster	bin.275	acceptable quality MAG
k141_3811275	27267	28433	1	vanT gene in vanG cluster	bin.18	acceptable quality MAG
k141_3815743	26730	27899	1	vanTr gene in vanL cluster	bin.536	acceptable quality MAG
k141_3822248	2944	3537	1	vanXY gene in vanG cluster	bin.203	acceptable quality MAG
k141_3822248	3534	4691	1	vanT gene in vanG cluster	bin.203	acceptable quality MAG
k141_3876344	56001	59114	1	adeF	bin.619	acceptable quality MAG
k141_3889490	2000	2827	1	vanY gene in vanG cluster	bin.63	acceptable quality MAG
k141_3897697	5844	6974	1	vanT gene in vanG cluster	bin.227	acceptable quality MAG
k141_3910725	5273	6472	1	vanT gene in vanG cluster	bin.242	acceptable quality MAG
k141_3931549	11678	13351	1	eptB	bin.304	acceptable quality MAG
k141_3988132	15803	16138	1	qacG	bin.415	acceptable quality MAG
k141_3996645	4875	5696	1	vanY gene in vanB cluster	bin.212	acceptable quality MAG
k141_4010913	2561	5029	1	vanT gene in vanG cluster	bin.118	acceptable quality MAG
k141_4021305	197	1384	1	vanT gene in vanG cluster	bin.596	acceptable quality MAG
k141_4039155	5404	8538	1	adeF	bin.358	acceptable quality MAG
k141_4085270	4582	6225	1	vanW gene in vanI cluster	bin.293	acceptable quality MAG
k141_409427	989	2452	1	vanW gene in vanI cluster	bin.149	acceptable quality MAG
k141_4101480	1373	2689	1	vanW gene in vanI cluster	bin.424	acceptable quality MAG
k141_410580	3143	3931	1	vanY gene in vanG cluster	bin.89	acceptable quality MAG
k141_4110563	12416	12829	1	H-NS	bin.72	acceptable quality MAG
k141_4195846	7753	8982	1	vanY gene in vanF cluster	bin.316	acceptable quality MAG
k141_4198103	14348	15766	1	vanW gene in vanI cluster	bin.39	acceptable quality MAG
k141_4198228	5257	6846	1	vanW gene in vanI cluster	bin.368	acceptable quality MAG
k141_4203311	2881	3609	1	vanY gene in vanB cluster	bin.292	acceptable quality MAG
k141_4215742	2153	3214	1	vanG	bin.154	acceptable quality MAG
k141_4217159	860	1885	1	vanY gene in vanF cluster	bin.129	acceptable quality MAG
k141_4219802	14351	15469	1	vanY gene in vanF cluster	bin.436	acceptable quality MAG
k141_4235323	10703	13816	1	acrD	bin.72	acceptable quality MAG
k141_4240875	5556	6551	1	vanT gene in vanG cluster	bin.249	acceptable quality MAG
k141_4241053	2989	4188	1	vanT gene in vanG cluster	bin.82	acceptable quality MAG
k141_4242057	14237	15016	1	vanY gene in vanB cluster	bin.75	acceptable quality MAG
k141_4247957	2327	3331	1	vanY gene in vanB cluster	bin.518	acceptable quality MAG
k141_4250940	11083	12108	1	vanY gene in vanM cluster	bin.231	acceptable quality MAG
k141_4264373	28114	29145	1	vanY gene in vanB cluster	bin.433	acceptable quality MAG
k141_4280023	4128	5279	1	vanG	bin.412	acceptable quality MAG
k141_4286025	24818	27928	1	adeF	bin.142	acceptable quality MAG
k141_4290485	732	2216	1	vanW gene in vanI cluster	bin.601	acceptable quality MAG
k141_4298069	740	2272	1	vanW gene in vanI cluster	bin.390	acceptable quality MAG
k141_4309524	6097	7680	1	vanW gene in vanI cluster	bin.600	acceptable quality MAG
k141_4372522	13141	13893	1	vanXY gene in vanG cluster	bin.348	acceptable quality MAG
k141_4372522	16033	17223	1	vanY gene in vanB cluster	bin.348	acceptable quality MAG
k141_4372522	13886	14920	1	vanT gene in vanG cluster	bin.348	acceptable quality MAG
k141_4372522	12114	13163	1	vanG	bin.348	acceptable quality MAG
k141_4372522	14880	16010	1	vanT gene in vanG cluster	bin.348	acceptable quality MAG
k141_442269	26186	27766	1	vanW gene in vanI cluster	bin.338	acceptable quality MAG
k141_4436552	42	1190	1	vanT gene in vanG cluster	bin.219	acceptable quality MAG
k141_4443656	5148	6140	1	vanY gene in vanF cluster	bin.16	acceptable quality MAG
k141_4454431	3834	4973	1	vanT gene in vanG cluster	bin.582	acceptable quality MAG
k141_4459111	10248	12884	1	tet(Q)	bin.18	acceptable quality MAG
k141_4473306	16157	17155	1	vanY gene in vanF cluster	bin.24	acceptable quality MAG
k141_4480249	7792	8643	1	vanY gene in vanF cluster	bin.448	acceptable quality MAG
k141_4513479	4153	5322	1	vanTr gene in vanL cluster	bin.614	acceptable quality MAG
k141_453612	125	970	1	vanW gene in vanI cluster	bin.199	acceptable quality MAG
k141_4538358	8797	10029	1	vanW gene in vanI cluster	bin.114	acceptable quality MAG
k141_453848	4229	4681	1	vanW gene in vanB cluster	bin.115	acceptable quality MAG
k141_4540003	3975	5582	1	vanW gene in vanI cluster	bin.155	acceptable quality MAG
k141_4552898	6122	7309	1	vanT gene in vanG cluster	bin.436	acceptable quality MAG
k141_4561044	3785	4675	1	vanW gene in vanI cluster	bin.17	acceptable quality MAG
k141_457643	17256	19898	1	tet(Q)	bin.423	acceptable quality MAG
k141_4605229	1728	2618	1	vanY gene in vanB cluster	bin.103	acceptable quality MAG
k141_4633970	8864	10033	1	vanT gene in vanG cluster	bin.149	acceptable quality MAG
k141_4639938	6922	9468	1	vanT gene in vanG cluster	bin.504	acceptable quality MAG
k141_4641359	20410	23544	1	adeF	bin.353	acceptable quality MAG
k141_4656724	47864	49339	1	vanW gene in vanI cluster	bin.319	acceptable quality MAG
k141_4659223	6052	7212	1	vanT gene in vanG cluster	bin.450	acceptable quality MAG
k141_4673313	7393	8988	1	vanW gene in vanI cluster	bin.200	acceptable quality MAG
k141_4674763	3374	4534	1	vanT gene in vanG cluster	bin.434	acceptable quality MAG
k141_4690865	4461	6278	1	vanW gene in vanI cluster	bin.404	acceptable quality MAG
k141_4754839	4652	5860	1	vanT gene in vanG cluster	bin.155	acceptable quality MAG
k141_4808379	30251	31324	1	vanG	bin.219	acceptable quality MAG
k141_4819711	949	2100	1	vanT gene in vanG cluster	bin.408	acceptable quality MAG
k141_48506	2699	3505	1	vanW gene in vanI cluster	bin.522	acceptable quality MAG
k141_4862464	10049	11254	1	vanT gene in vanG cluster	bin.140	acceptable quality MAG
k141_4862839	3166	4809	1	YojI	bin.72	acceptable quality MAG
k141_4868743	6751	7770	1	vanY gene in vanA cluster	bin.596	acceptable quality MAG
k141_4877195	3036	4958	1	poxtA	bin.585	acceptable quality MAG
k141_4877195	7918	9108	1	vanT gene in vanG cluster	bin.585	acceptable quality MAG
k141_4885874	23126	25594	1	vanT gene in vanG cluster	bin.175	acceptable quality MAG
k141_4920013	7224	8390	1	vanT gene in vanG cluster	bin.160	acceptable quality MAG
k141_4955864	8261	9322	1	vanG	bin.451	acceptable quality MAG
k141_5061373	1726	2859	1	vanT gene in vanC cluster	bin.265	acceptable quality MAG
k141_5062820	1894	2763	1	vanY gene in vanF cluster	bin.518	acceptable quality MAG
k141_5097832	8300	9745	1	vanW gene in vanI cluster	bin.154	acceptable quality MAG
k141_5110349	11840	13132	1	vanT gene in vanG cluster	bin.484	acceptable quality MAG
k141_5114174	240	1055	1	vanW gene in vanB cluster	bin.407	acceptable quality MAG
k141_5148148	4789	5403	1	evgA	bin.72	acceptable quality MAG
k141_5148148	5408	9001	1	evgS	bin.72	acceptable quality MAG
k141_5182890	12299	15421	1	adeF	bin.504	acceptable quality MAG
k141_5188080	4658	5644	1	vanH gene in vanD cluster	bin.153	acceptable quality MAG
k141_519598	868	1587	1	vanY gene in vanB cluster	bin.617	acceptable quality MAG
k141_5215333	11141	11875	1	vanY gene in vanB cluster	bin.16	acceptable quality MAG
k141_5216476	4465	5343	1	vanY gene in vanB cluster	bin.103	acceptable quality MAG
k141_529090	1340	3160	1	Haemophilus influenzae PBP3 conferring resistance to beta-lactam antibiotics	bin.339	acceptable quality MAG
k141_530293	2690	4417	1	vanW gene in vanI cluster	bin.256	acceptable quality MAG
k141_5311869	17461	18264	1	vanW gene in vanG cluster	bin.60	acceptable quality MAG
k141_5347741	41	1111	1	vanG	bin.443	acceptable quality MAG
k141_5352314	3	926	1	vanW gene in vanI cluster	bin.505	acceptable quality MAG
k141_5363209	12734	14386	1	ArnT	bin.72	acceptable quality MAG
k141_5363209	8897	9865	1	PmrF	bin.72	acceptable quality MAG
k141_5374107	3753	4877	1	vanT gene in vanG cluster	bin.172	acceptable quality MAG
k141_5376167	2132	3310	1	vanT gene in vanG cluster	bin.212	acceptable quality MAG
k141_5397702	6856	8577	1	vanW gene in vanI cluster	bin.46	acceptable quality MAG
k141_5407707	3828	4949	1	vanT gene in vanG cluster	bin.196	acceptable quality MAG
k141_5461092	2338	5502	1	adeF	bin.157	acceptable quality MAG
k141_5465142	4038	5030	1	vanH gene in vanO cluster	bin.348	acceptable quality MAG
k141_5517013	2992	4050	1	vanG	bin.199	acceptable quality MAG
k141_5523862	43852	45021	1	vanT gene in vanC cluster	bin.257	acceptable quality MAG
k141_5525168	27566	28792	1	mdtG	bin.72	acceptable quality MAG
k141_5525168	17727	18935	1	mdtH	bin.72	acceptable quality MAG
k141_5558257	1	906	1	vanY gene in vanB cluster	bin.539	acceptable quality MAG
k141_5561289	2458	4188	1	efrA	bin.561	acceptable quality MAG
k141_5574030	7556	9091	1	vanW gene in vanI cluster	bin.444	acceptable quality MAG
k141_5584885	26573	28942	1	vanT gene in vanG cluster	bin.48	acceptable quality MAG
k141_5588556	4545	5492	1	vanW gene in vanI cluster	bin.354	acceptable quality MAG
k141_5594979	76478	77320	1	vanY gene in vanF cluster	bin.572	acceptable quality MAG
k141_561006	3096	3956	1	vanY gene in vanB cluster	bin.101	acceptable quality MAG
k141_5629843	1023	2081	1	vanG	bin.494	acceptable quality MAG
k141_5638074	27674	28855	1	vanT gene in vanG cluster	bin.65	acceptable quality MAG
k141_5639264	17743	19260	1	vanW gene in vanI cluster	bin.11	acceptable quality MAG
k141_5643851	3	1430	1	vanW gene in vanI cluster	bin.361	acceptable quality MAG
k141_5758423	5630	7168	1	emrB	bin.72	acceptable quality MAG
k141_5758423	4441	5613	1	emrA	bin.72	acceptable quality MAG
k141_5758423	3784	4314	1	emrR	bin.72	acceptable quality MAG
k141_5760404	14515	17196	1	tet(Q)	bin.421	acceptable quality MAG
k141_5763285	298	1425	1	vanG	bin.210	acceptable quality MAG
k141_5764112	43995	45155	1	vanT gene in vanG cluster	bin.433	acceptable quality MAG
k141_5766761	14764	15963	1	vanW gene in vanI cluster	bin.144	acceptable quality MAG
k141_5767082	60230	63370	1	adeF	bin.39	acceptable quality MAG
k141_5793857	2788	3894	1	vanT gene in vanG cluster	bin.493	acceptable quality MAG
k141_5815572	12280	13290	1	vanY gene in vanG cluster	bin.598	acceptable quality MAG
k141_5816989	15313	17079	1	Haemophilus influenzae PBP3 conferring resistance to beta-lactam antibiotics	bin.72	acceptable quality MAG
k141_5816989	8268	9212	1	leuO	bin.72	acceptable quality MAG
k141_5829429	18712	19515	1	vanW gene in vanI cluster	bin.347	acceptable quality MAG
k141_5832293	518	1342	1	gadX	bin.72	acceptable quality MAG
k141_5854788	1763	3589	1	vanW gene in vanI cluster	bin.275	acceptable quality MAG
k141_5871346	4745	5854	1	vanT gene in vanG cluster	bin.284	acceptable quality MAG
k141_5877342	2303	3835	1	vanW gene in vanI cluster	bin.59	acceptable quality MAG
k141_5879726	17034	20183	1	acrB	bin.72	acceptable quality MAG
k141_5879726	15818	17011	1	Escherichia coli acrA	bin.72	acceptable quality MAG
k141_5894039	2	2578	1	tet(Q)	bin.458	acceptable quality MAG
k141_5959786	56974	58884	1	poxtA	bin.586	acceptable quality MAG
k141_5968093	72103	73020	1	vanY gene in vanF cluster	bin.316	acceptable quality MAG
k141_5970182	1437	2513	1	vanG	bin.260	acceptable quality MAG
k141_5978516	3781	5289	1	vanW gene in vanI cluster	bin.513	acceptable quality MAG
k141_5991176	4923	8042	1	adeF	bin.142	acceptable quality MAG
k141_5994248	17150	18328	1	vanT gene in vanG cluster	bin.74	acceptable quality MAG
k141_6010446	7953	8543	1	vanY gene in vanM cluster	bin.297	acceptable quality MAG
k141_6015798	5126	6679	1	vanW gene in vanI cluster	bin.277	acceptable quality MAG
k141_6020144	11394	12602	1	vanT gene in vanG cluster	bin.15	acceptable quality MAG
k141_6057585	2301	3290	1	vanH gene in vanO cluster	bin.463	acceptable quality MAG
k141_6060715	8005	8871	1	vanY gene in vanB cluster	bin.313	acceptable quality MAG
k141_6063674	2554	3465	1	vanY gene in vanB cluster	bin.349	acceptable quality MAG
k141_6067628	774	2891	1	vanW gene in vanI cluster	bin.256	acceptable quality MAG
k141_6068486	116	1198	1	vanH gene in vanO cluster	bin.409	acceptable quality MAG
k141_608803	128267	129751	1	lsaE	bin.348	acceptable quality MAG
k141_608803	129805	130608	1	lnuB	bin.348	acceptable quality MAG
k141_6093202	2574	3554	1	vanT gene in vanG cluster	bin.11	acceptable quality MAG
k141_611030	2	373	1	vanY gene in vanF cluster	bin.560	acceptable quality MAG
k141_6118145	1700	2935	1	vanW gene in vanI cluster	bin.149	acceptable quality MAG
k141_6181669	8265	9335	1	vanG	bin.346	acceptable quality MAG
k141_6189064	7895	9691	1	vanW gene in vanI cluster	bin.385	acceptable quality MAG
k141_620035	3	587	1	vanY gene in vanA cluster	bin.320	acceptable quality MAG
k141_6273219	918	1994	1	vanY gene in vanF cluster	bin.368	acceptable quality MAG
k141_6287491	12150	13142	1	vanY gene in vanF cluster	bin.24	acceptable quality MAG
k141_6396245	9280	12402	1	adeF	bin.227	acceptable quality MAG
k141_6407209	10580	13657	1	mdtC	bin.304	acceptable quality MAG
k141_6407209	7457	10579	1	mdtB	bin.304	acceptable quality MAG
k141_6407209	16546	17268	1	baeR	bin.304	acceptable quality MAG
k141_6409426	19193	20314	1	vanY gene in vanA cluster	bin.3	acceptable quality MAG
k141_6411165	413	1405	1	vanY gene in vanB cluster	bin.499	acceptable quality MAG
k141_6419875	14380	15555	1	vanT gene in vanG cluster	bin.460	acceptable quality MAG
k141_642840	1684	2502	1	vanW gene in vanG cluster	bin.347	acceptable quality MAG
k141_6441723	180	1244	1	vanY gene in vanB cluster	bin.75	acceptable quality MAG
k141_6445915	1458	2291	1	vanY gene in vanB cluster	bin.41	acceptable quality MAG
k141_6472592	1	954	1	vanY gene in vanB cluster	bin.560	acceptable quality MAG
k141_6494700	3	1166	1	vanTr gene in vanL cluster	bin.89	acceptable quality MAG
k141_652537	4873	6270	1	vanY gene in vanF cluster	bin.231	acceptable quality MAG
k141_6592452	1335	2174	1	vanY gene in vanG cluster	bin.320	acceptable quality MAG
k141_6603464	18421	19410	1	vanH gene in vanO cluster	bin.257	acceptable quality MAG
k141_6638836	35684	38797	1	acrD	bin.304	acceptable quality MAG
k141_6641292	4004	4984	1	vanH gene in vanO cluster	bin.372	acceptable quality MAG
k141_6642904	53	2533	1	vanT gene in vanG cluster	bin.441	acceptable quality MAG
k141_6663749	21417	22058	1	vanW gene in vanI cluster	bin.347	acceptable quality MAG
k141_6667958	702	1724	1	vanY gene in vanF cluster	bin.219	acceptable quality MAG
k141_6673710	676	1878	1	vanT gene in vanG cluster	bin.179	acceptable quality MAG
k141_6673878	233	1393	1	vanT gene in vanG cluster	bin.452	acceptable quality MAG
k141_6676190	3	1088	1	vanY gene in vanF cluster	bin.443	acceptable quality MAG
k141_6721091	12123	13604	1	TolC	bin.72	acceptable quality MAG
k141_6723770	3695	6841	1	adeF	bin.456	acceptable quality MAG
k141_6742503	6591	7697	1	vanT gene in vanG cluster	bin.340	acceptable quality MAG
k141_6766029	10506	11633	1	vanT gene in vanG cluster	bin.396	acceptable quality MAG
k141_6801434	2295	3599	1	vanW gene in vanI cluster	bin.149	acceptable quality MAG
k141_6811701	4725	5549	1	vanW gene in vanG cluster	bin.157	acceptable quality MAG
k141_6837007	3974	5074	1	vanT gene in vanG cluster	bin.505	acceptable quality MAG
k141_6841589	1	2073	1	vanW gene in vanI cluster	bin.103	acceptable quality MAG
k141_6858477	475	1500	1	vanY gene in vanF cluster	bin.346	acceptable quality MAG
k141_686918	31101	32093	1	vanH gene in vanO cluster	bin.596	acceptable quality MAG
k141_6883779	6795	7766	1	vanY gene in vanG cluster	bin.442	acceptable quality MAG
k141_6883779	12457	13302	1	vanY gene in vanB cluster	bin.442	acceptable quality MAG
k141_68946	5984	6634	1	vanW gene in vanI cluster	bin.242	acceptable quality MAG
k141_690065	17015	18652	1	vanW gene in vanI cluster	bin.164	acceptable quality MAG
k141_6912714	3011	3196	1	rsmA	bin.304	acceptable quality MAG
k141_6935459	4704	5168	1	Escherichia coli soxR with mutation conferring antibiotic resistance	bin.72	acceptable quality MAG
k141_6963568	10962	11564	1	vanY gene in vanB cluster	bin.538	acceptable quality MAG
k141_6965307	9355	10518	1	vanW gene in vanI cluster	bin.43	acceptable quality MAG
k141_6995836	2693	4585	1	poxtA	bin.209	acceptable quality MAG
k141_6996294	4085	5755	1	vanW gene in vanI cluster	bin.292	acceptable quality MAG
k141_7063419	1267	3000	1	vanW gene in vanI cluster	bin.406	acceptable quality MAG
k141_7064799	1429	2598	1	vanT gene in vanG cluster	bin.243	acceptable quality MAG
k141_7069051	2472	3470	1	vanY gene in vanG cluster	bin.608	acceptable quality MAG
k141_7074700	4137	5306	1	vanT gene in vanC cluster	bin.426	acceptable quality MAG
k141_7076500	5488	6651	1	vanT gene in vanG cluster	bin.308	acceptable quality MAG
k141_7082854	17669	18742	1	vanT gene in vanG cluster	bin.348	acceptable quality MAG
k141_7086066	128	1273	1	vanT gene in vanG cluster	bin.524	acceptable quality MAG
k141_7109807	1	1752	1	vanW gene in vanI cluster	bin.116	acceptable quality MAG
k141_7113588	1416	2462	1	vanG	bin.563	acceptable quality MAG
k141_7113588	2459	3199	1	vanXY gene in vanG cluster	bin.563	acceptable quality MAG
k141_7113588	3204	5345	1	vanT gene in vanG cluster	bin.563	acceptable quality MAG
k141_7114458	2665	3834	1	vanTr gene in vanL cluster	bin.148	acceptable quality MAG
k141_7115408	7419	8567	1	vanT gene in vanG cluster	bin.191	acceptable quality MAG
k141_7134526	3136	4146	1	vanY gene in vanB cluster	bin.256	acceptable quality MAG
k141_7150692	3771	4892	1	vanT gene in vanG cluster	bin.584	acceptable quality MAG
k141_7160156	3286	4869	1	vanW gene in vanI cluster	bin.612	acceptable quality MAG
k141_7161521	2977	4662	1	vanW gene in vanI cluster	bin.570	acceptable quality MAG
k141_7208055	20914	22113	1	vanT gene in vanG cluster	bin.428	acceptable quality MAG
k141_7270399	3161	4405	1	vanY gene in vanM cluster	bin.143	acceptable quality MAG
k141_7274643	5691	6677	1	vanH gene in vanO cluster	bin.277	acceptable quality MAG
k141_7276430	1966	2979	1	vanY gene in vanA cluster	bin.16	acceptable quality MAG
k141_7279486	4058	5239	1	vanT gene in vanG cluster	bin.287	acceptable quality MAG
k141_7293011	340	1476	1	vanT gene in vanG cluster	bin.387	acceptable quality MAG
k141_7300520	10560	12026	1	vanW gene in vanI cluster	bin.183	acceptable quality MAG
k141_7310454	40920	42824	1	vanW gene in vanI cluster	bin.191	acceptable quality MAG
k141_736296	5120	7636	1	vanT gene in vanG cluster	bin.613	acceptable quality MAG
k141_736658	6752	7573	1	bacA	bin.72	acceptable quality MAG
k141_7401251	750	1766	1	vanH gene in vanF cluster	bin.411	acceptable quality MAG
k141_7401955	1221	2207	1	vanH gene in vanO cluster	bin.400	acceptable quality MAG
k141_7410781	122821	125967	1	adeF	bin.268	acceptable quality MAG
k141_74419	7042	8124	1	vanY gene in vanG cluster	bin.11	acceptable quality MAG
k141_7454417	11638	12765	1	vanT gene in vanG cluster	bin.136	acceptable quality MAG
k141_7472242	3203	3883	1	vanY gene in vanB cluster	bin.431	acceptable quality MAG
k141_7472242	2368	3114	1	vanY gene in vanG cluster	bin.431	acceptable quality MAG
k141_7499325	1855	2838	1	vanH gene in vanO cluster	bin.354	acceptable quality MAG
k141_751077	6378	7448	1	vanG	bin.316	acceptable quality MAG
k141_7517516	2515	3594	1	vanG	bin.58	acceptable quality MAG
k141_7520767	7699	8823	1	vanT gene in vanG cluster	bin.153	acceptable quality MAG
k141_75296	2531	3691	1	vanT gene in vanG cluster	bin.63	acceptable quality MAG
k141_7547867	6320	7909	1	vanW gene in vanI cluster	bin.433	acceptable quality MAG
k141_7555926	3158	4870	1	vanW gene in vanI cluster	bin.199	acceptable quality MAG
k141_7617291	3365	4531	1	vanT gene in vanG cluster	bin.329	acceptable quality MAG
k141_7723396	202	750	1	AAC(6')-Ii	bin.561	acceptable quality MAG
k141_7755276	19433	20560	1	vanT gene in vanG cluster	bin.52	acceptable quality MAG
k141_7756499	16636	19128	1	vanT gene in vanG cluster	bin.240	acceptable quality MAG
k141_7759247	33752	34906	1	vanT gene in vanG cluster	bin.268	acceptable quality MAG
k141_7796150	5080	6264	1	vanT gene in vanG cluster	bin.199	acceptable quality MAG
k141_7809886	28956	29951	1	vanH gene in vanO cluster	bin.494	acceptable quality MAG
k141_786211	831	1997	1	vanT gene in vanG cluster	bin.626	acceptable quality MAG
k141_7874143	13913	17059	1	adeF	bin.504	acceptable quality MAG
k141_791053	4322	6280	1	tetB(P)	bin.362	acceptable quality MAG
k141_792709	3	884	1	vanY gene in vanB cluster	bin.36	acceptable quality MAG
k141_7934798	15716	16507	1	vanY gene in vanB cluster	bin.459	acceptable quality MAG
k141_7937880	260	1330	1	vanG	bin.342	acceptable quality MAG
k141_7952004	14037	14906	1	vanW gene in vanI cluster	bin.400	acceptable quality MAG
k141_7961583	5032	6225	1	vanT gene in vanG cluster	bin.154	acceptable quality MAG
k141_7972175	9930	11798	1	vanW gene in vanI cluster	bin.407	acceptable quality MAG
k141_7977253	1329	3251	1	tet(44)	bin.348	acceptable quality MAG
k141_7978944	3657	5195	1	vanW gene in vanI cluster	bin.354	acceptable quality MAG
k141_7985185	59	1177	1	vanT gene in vanG cluster	bin.220	acceptable quality MAG
k141_8037012	11224	12186	1	vanY gene in vanB cluster	bin.528	acceptable quality MAG
k141_8062308	63526	66075	1	vanT gene in vanG cluster	bin.456	acceptable quality MAG
k141_8068641	1	1407	1	vanW gene in vanI cluster	bin.338	acceptable quality MAG
k141_8069669	8646	9830	1	vanT gene in vanG cluster	bin.540	acceptable quality MAG
k141_8074747	1516	2679	1	vanT gene in vanG cluster	bin.423	acceptable quality MAG
k141_8171896	6134	7339	1	vanT gene in vanG cluster	bin.43	acceptable quality MAG
k141_8215717	4232	6094	1	vanW gene in vanI cluster	bin.199	acceptable quality MAG
k141_8216411	2647	4224	1	vanW gene in vanI cluster	bin.199	acceptable quality MAG
k141_8225789	1195	4293	1	adeF	bin.118	acceptable quality MAG
k141_8227499	3081	4676	1	vanW gene in vanI cluster	bin.383	acceptable quality MAG
k141_8273140	42619	45945	1	Bifidobacterium bifidum ileS conferring resistance to mupirocin	bin.466	acceptable quality MAG
k141_8386304	26778	28061	1	vanY gene in vanB cluster	bin.368	acceptable quality MAG
k141_8387740	1856	3124	1	vanT gene in vanG cluster	bin.299	acceptable quality MAG
k141_8415135	856	3951	1	adeF	bin.336	acceptable quality MAG
k141_8420759	10455	11387	1	vanY gene in vanG cluster	bin.231	acceptable quality MAG
k141_8429423	445	3204	1	tet(36)	bin.479	acceptable quality MAG
k141_8439852	1725	4874	1	adeF	bin.358	acceptable quality MAG
k141_8472145	5216	6382	1	vanT gene in vanG cluster	bin.458	acceptable quality MAG
k141_84919	27507	28685	1	vanT gene in vanG cluster	bin.451	acceptable quality MAG
k141_8504303	1931	2761	1	vanY gene in vanB cluster	bin.211	acceptable quality MAG
k141_852937	1277	2365	1	vanY gene in vanF cluster	bin.518	acceptable quality MAG
k141_8564930	41062	41679	1	vanY gene in vanF cluster	bin.12	acceptable quality MAG
k141_8596312	4607	5470	1	vanY gene in vanA cluster	bin.285	acceptable quality MAG
k141_8626947	4334	5404	1	OmpA	bin.304	acceptable quality MAG
k141_8649005	627	3788	1	adeF	bin.471	acceptable quality MAG
k141_8650356	22516	23694	1	vanT gene in vanG cluster	bin.411	acceptable quality MAG
k141_8672030	3	413	1	vanY gene in vanB cluster	bin.96	acceptable quality MAG
k141_8681465	1074	2087	1	vanW gene in vanI cluster	bin.392	acceptable quality MAG
k141_875809	19097	20110	1	vanW gene in vanI cluster	bin.191	acceptable quality MAG
k141_8759260	8910	9869	1	vanH gene in vanO cluster	bin.123	acceptable quality MAG
k141_8821769	112598	113800	1	vanT gene in vanG cluster	bin.3	acceptable quality MAG
k141_8830232	160	2628	1	vanT gene in vanG cluster	bin.100	acceptable quality MAG
k141_8830276	20129	21313	1	vanT gene in vanG cluster	bin.60	acceptable quality MAG
k141_8833748	3311	4744	1	vanW gene in vanI cluster	bin.372	acceptable quality MAG
k141_8839846	16843	17910	1	vanG	bin.453	acceptable quality MAG
k141_8872475	1	780	1	vanW gene in vanI cluster	bin.352	acceptable quality MAG
k141_8873060	2397	3491	1	vanT gene in vanG cluster	bin.600	acceptable quality MAG
k141_8873118	7831	10908	1	mdtC	bin.72	acceptable quality MAG
k141_8873118	4708	7830	1	mdtB	bin.72	acceptable quality MAG
k141_8873118	3461	4708	1	mdtA	bin.72	acceptable quality MAG
k141_8873118	13721	14443	1	baeR	bin.72	acceptable quality MAG
k141_8890721	2309	3373	1	vanG	bin.522	acceptable quality MAG
k141_8941108	30837	33329	1	vanW gene in vanI cluster	bin.484	acceptable quality MAG
k141_894576	1	897	1	vanY gene in vanB cluster	bin.249	acceptable quality MAG
k141_8959528	6788	8839	1	vanW gene in vanI cluster	bin.58	acceptable quality MAG
k141_8973555	1902	3278	1	vanW gene in vanG cluster	bin.402	acceptable quality MAG
k141_904122	2922	4028	1	vanT gene in vanG cluster	bin.601	acceptable quality MAG
k141_904122	1859	2953	1	vanG	bin.601	acceptable quality MAG
k141_904122	4018	5145	1	vanT gene in vanG cluster	bin.601	acceptable quality MAG
k141_9041420	16334	18703	1	vanT gene in vanG cluster	bin.388	acceptable quality MAG
k141_9042184	463	1509	1	vanT gene in vanG cluster	bin.391	acceptable quality MAG
k141_90481	3376	4482	1	vanT gene in vanG cluster	bin.461	acceptable quality MAG
k141_9060823	510	1673	1	vanT gene in vanG cluster	bin.357	acceptable quality MAG
k141_9081477	7491	8657	1	vanT gene in vanG cluster	bin.12	acceptable quality MAG
k141_9089378	5854	7095	1	vanXY gene in vanG cluster	bin.209	acceptable quality MAG
k141_9106019	11346	12521	1	vanY gene in vanF cluster	bin.219	acceptable quality MAG
k141_9125496	12306	15428	1	adeF	bin.496	acceptable quality MAG
k141_9163001	4407	5576	1	vanT gene in vanG cluster	bin.482	acceptable quality MAG
k141_9252486	1577	4705	1	adeF	bin.25	acceptable quality MAG
k141_9267996	1330	2514	1	vanT gene in vanG cluster	bin.301	acceptable quality MAG
k141_9273053	1	2079	1	vanT gene in vanG cluster	bin.472	acceptable quality MAG
k141_9295496	25023	27497	1	vanT gene in vanG cluster	bin.173	acceptable quality MAG
k141_9309325	26723	27883	1	vanT gene in vanG cluster	bin.66	acceptable quality MAG
k141_9309325	42164	43849	1	vanW gene in vanI cluster	bin.66	acceptable quality MAG
k141_9349670	3379	4590	1	vanT gene in vanG cluster	bin.617	acceptable quality MAG
k141_936809	33879	37067	1	adeF	bin.498	acceptable quality MAG
k141_937313	11475	12695	1	vanT gene in vanG cluster	bin.16	acceptable quality MAG
k141_9391900	11552	12664	1	vanT gene in vanG cluster	bin.547	acceptable quality MAG
k141_9394200	8636	9646	1	vanY gene in vanF cluster	bin.129	acceptable quality MAG
k141_9419400	8930	9913	1	vanH gene in vanO cluster	bin.349	acceptable quality MAG
k141_9542875	21914	23071	1	vanT gene in vanG cluster	bin.64	acceptable quality MAG
k141_9562207	2297	3133	1	vanW gene in vanB cluster	bin.176	acceptable quality MAG
k141_956787	2	811	1	vanY gene in vanB cluster	bin.494	acceptable quality MAG
k141_9600201	11066	12160	1	vanTr gene in vanL cluster	bin.404	acceptable quality MAG
k141_9602034	2953	4359	1	vanW gene in vanI cluster	bin.265	acceptable quality MAG
k141_9610767	3	1526	1	vanW gene in vanI cluster	bin.584	acceptable quality MAG
k141_9624493	2156	3061	1	vanW gene in vanI cluster	bin.524	acceptable quality MAG
k141_964771	9300	9998	1	vanW gene in vanI cluster	bin.11	acceptable quality MAG
k141_9697764	8718	11906	1	adeF	bin.397	acceptable quality MAG
k141_9712435	1540	1974	1	Escherichia coli AcrAB-TolC with MarR mutations conferring resistance to ciprofloxacin and tetracycline	bin.304	acceptable quality MAG
k141_9712435	1995	2369	1	marA	bin.304	acceptable quality MAG
k141_9767993	2142	3089	1	vanY gene in vanB cluster	bin.22	acceptable quality MAG
k141_9782248	6738	7916	1	vanT gene in vanG cluster	bin.591	acceptable quality MAG
k141_9827896	1519	2745	1	vanG	bin.149	acceptable quality MAG
k141_9841169	1	273	1	vanY gene in vanF cluster	bin.347	acceptable quality MAG
k141_987661	2979	4283	1	vanW gene in vanI cluster	bin.391	acceptable quality MAG
k141_9905177	5827	7782	1	poxtA	bin.375	acceptable quality MAG
k141_9906810	13332	15812	1	vanT gene in vanG cluster	bin.543	acceptable quality MAG
k141_9922055	374	3103	1	tet(36)	bin.586	acceptable quality MAG
k141_9929267	24560	27682	1	adeF	bin.492	acceptable quality MAG
k141_9931402	20525	21727	1	vanY gene in vanF cluster	bin.12	acceptable quality MAG
k141_9931608	2427	3461	1	vanY gene in vanB cluster	bin.499	acceptable quality MAG
k141_9956314	6424	7452	1	vanG	bin.551	acceptable quality MAG
k141_99565	2610	4715	1	vanW gene in vanI cluster	bin.259	acceptable quality MAG
k141_9956903	10884	12083	1	vanY gene in vanF cluster	bin.316	acceptable quality MAG
k141_9968099	804	1820	1	vanH gene in vanB cluster	bin.388	acceptable quality MAG
k141_9969636	2387	3496	1	vanT gene in vanG cluster	bin.431	acceptable quality MAG
k141_9978829	34093	36558	1	vanT gene in vanG cluster	bin.345	acceptable quality MAG
k141_9997376	11549	12781	1	Escherichia coli mdfA	bin.304	acceptable quality MAG
k141_1795149	6112	8286		vanT gene in vanG cluster	bin.412	acceptable quality MAG
k141_10006664	2584	3585	-1	vanH gene in vanP cluster	bin.333	poor quality MAG
k141_10007587	6649	7782	-1	vanT gene in vanG cluster	bin.321	poor quality MAG
k141_1103120	3079	5832	-1	tet(36)	bin.214	poor quality MAG
k141_1233244	839	1960	-1	vanT gene in vanG cluster	bin.481	poor quality MAG
k141_1278194	2	1486	-1	vanW gene in vanI cluster	bin.489	poor quality MAG
k141_1307190	1244	2941	-1	vanW gene in vanI cluster	bin.321	poor quality MAG
k141_1412466	2715	3500	-1	vanY gene in vanB cluster	bin.355	poor quality MAG
k141_1461868	1751	2803	-1	vanW gene in vanI cluster	bin.321	poor quality MAG
k141_1503168	1149	1523	-1	ramA	bin.169	poor quality MAG
k141_1539588	3306	3647	-1	ramA	bin.559	poor quality MAG
k141_1562535	590	1648	-1	vanG	bin.4	poor quality MAG
k141_1640154	373	1500	-1	vanT gene in vanG cluster	bin.184	poor quality MAG
k141_1710932	4548	4874	-1	Escherichia coli soxS with mutation conferring antibiotic resistance	bin.559	poor quality MAG
k141_1732160	3946	6144	-1	vanT gene in vanG cluster	bin.321	poor quality MAG
k141_1732160	6113	6760	-1	vanXY gene in vanG cluster	bin.321	poor quality MAG
k141_1732160	6800	7852	-1	vanG	bin.321	poor quality MAG
k141_1749471	6404	7237	-1	vanY gene in vanG cluster	bin.502	poor quality MAG
k141_1787644	1329	2507	-1	vanT gene in vanG cluster	bin.350	poor quality MAG
k141_1796394	1795	2922	-1	vanT gene in vanG cluster	bin.34	poor quality MAG
k141_1811296	224	1060	-1	vanW gene in vanB cluster	bin.239	poor quality MAG
k141_1815296	14010	15719	-1	vanW gene in vanI cluster	bin.94	poor quality MAG
k141_1856143	759	1928	-1	vanT gene in vanG cluster	bin.575	poor quality MAG
k141_1961942	2	1102	-1	vanT gene in vanG cluster	bin.516	poor quality MAG
k141_1987809	5048	6214	-1	vanT gene in vanG cluster	bin.322	poor quality MAG
k141_1104736	1781	2602	1	vanY gene in vanB cluster	bin.303	poor quality MAG
k141_1148664	698	1483	1	vanY gene in vanB cluster	bin.413	poor quality MAG
k141_1162537	3819	4919	1	vanG	bin.169	poor quality MAG
k141_1204883	381	1475	1	vanG	bin.332	poor quality MAG
k141_1221603	2348	3277	1	vanY gene in vanB cluster	bin.95	poor quality MAG
k141_1325605	2633	3616	1	PmrF	bin.169	poor quality MAG
k141_1336956	1757	2842	1	vanY gene in vanB cluster	bin.282	poor quality MAG
k141_1582904	3508	4716	1	vanT gene in vanG cluster	bin.509	poor quality MAG
k141_1627128	2185	3354	1	vanT gene in vanG cluster	bin.307	poor quality MAG
k141_1682747	2709	3167	1	vanY gene in vanB cluster	bin.269	poor quality MAG
k141_1754580	2768	3886	1	vanT gene in vanG cluster	bin.262	poor quality MAG
k141_1831891	7303	10347	1	adeF	bin.580	poor quality MAG
k141_1850228	6193	7386	1	vanT gene in vanG cluster	bin.321	poor quality MAG
k141_1864282	1424	2527	1	ArnT	bin.169	poor quality MAG
k141_1990341	5339	6952	1	vanW gene in vanI cluster	bin.279	poor quality MAG
k141_1991224	7292	9664	1	vanT gene in vanG cluster	bin.272	poor quality MAG
k141_1993407	3363	4433	1	vanG	bin.481	poor quality MAG
k141_1997476	9638	10738	1	vanT gene in vanG cluster	bin.27	poor quality MAG
k141_2048186	2377	3372	1	vanH gene in vanB cluster	bin.509	poor quality MAG
k141_2095209	518	1330	1	vanY gene in vanF cluster	bin.549	poor quality MAG
k141_2211721	2641	3561	1	vanY gene in vanB cluster	bin.553	poor quality MAG
k141_2213489	7877	8749	1	vanY gene in vanB cluster	bin.311	poor quality MAG
k141_2239915	3384	4370	1	vanH gene in vanO cluster	bin.197	poor quality MAG
k141_2266377	2346	3407	1	vanG	bin.350	poor quality MAG
k141_2277277	2	787	1	vanW gene in vanI cluster	bin.51	poor quality MAG
k141_2369522	2054	2554	1	nimI	bin.625	poor quality MAG
k141_2467462	2067	3266	1	vanT gene in vanG cluster	bin.282	poor quality MAG
k141_2509225	1606	2607	1	vanG	bin.31	poor quality MAG
k141_253039	4100	4966	1	vanY gene in vanB cluster	bin.311	poor quality MAG
k141_255353	1621	2853	1	vanY gene in vanM cluster	bin.333	poor quality MAG
k141_2571833	418	1596	1	vanY gene in vanG cluster	bin.430	poor quality MAG
k141_2609006	1677	3035	1	vanW gene in vanI cluster	bin.565	poor quality MAG
k141_2781200	408	2054	1	vanW gene in vanI cluster	bin.190	poor quality MAG
k141_2964984	2274	3434	1	vanY gene in vanF cluster	bin.76	poor quality MAG
k141_2996918	2909	3535	1	vanY gene in vanA cluster	bin.45	poor quality MAG
k141_3038275	7520	8515	1	vanH gene in vanO cluster	bin.568	poor quality MAG
k141_3053325	3973	5241	1	vanW gene in vanI cluster	bin.399	poor quality MAG
k141_30915	1235	2434	1	vanT gene in vanG cluster	bin.95	poor quality MAG
k141_309348	3137	4948	1	vanW gene in vanI cluster	bin.335	poor quality MAG
k141_310605	3313	3645	1	vanW gene in vanG cluster	bin.502	poor quality MAG
k141_3176279	493	1563	1	vanG	bin.111	poor quality MAG
k141_3301294	1622	2449	1	vanY gene in vanB cluster	bin.568	poor quality MAG
k141_3335060	1052	2401	1	vanW gene in vanI cluster	bin.322	poor quality MAG
k141_3424673	3783	4517	1	ErmT	bin.573	poor quality MAG
k141_3424742	149	1522	1	tet(45)	bin.573	poor quality MAG
k141_3530243	612	1721	1	vanG	bin.197	poor quality MAG
k141_3547176	1989	2750	1	vanY gene in vanB cluster	bin.335	poor quality MAG
k141_3565796	2495	3280	1	vanY gene in vanB cluster	bin.201	poor quality MAG
k141_3603156	3550	5166	1	vanW gene in vanI cluster	bin.481	poor quality MAG
k141_3682859	2412	4328	1	vanW gene in vanI cluster	bin.322	poor quality MAG
k141_3766031	3	611	1	vanY gene in vanB cluster	bin.335	poor quality MAG
k141_3780577	1156	2553	1	vanW gene in vanI cluster	bin.99	poor quality MAG
k141_3825100	1464	2447	1	vanH gene in vanO cluster	bin.274	poor quality MAG
k141_3866677	3	713	1	vanY gene in vanB cluster	bin.568	poor quality MAG
k141_3892290	2072	3826	1	vanW gene in vanI cluster	bin.321	poor quality MAG
k141_3984237	3551	4726	1	vanT gene in vanG cluster	bin.55	poor quality MAG
k141_4030345	2272	3438	1	vanT gene in vanG cluster	bin.604	poor quality MAG
k141_4080951	2096	2905	1	vanW gene in vanG cluster	bin.197	poor quality MAG
k141_4096953	360	1505	1	vanT gene in vanG cluster	bin.2	poor quality MAG
k141_4100297	6805	7974	1	vanT gene in vanG cluster	bin.274	poor quality MAG
k141_4114704	214	1020	1	vanY gene in vanB cluster	bin.318	poor quality MAG
k141_4163254	1999	3354	1	mdeA	bin.83	poor quality MAG
k141_4278902	5833	6978	1	vanT gene in vanG cluster	bin.223	poor quality MAG
k141_4284829	1618	3288	1	vanW gene in vanI cluster	bin.506	poor quality MAG
k141_4539165	2051	3010	1	vanH gene in vanO cluster	bin.279	poor quality MAG
k141_4589431	2	1081	1	vanY gene in vanB cluster	bin.473	poor quality MAG
k141_4667838	723	1916	1	Enterobacter cloacae acrA	bin.169	poor quality MAG
k141_471389	1813	2952	1	vanT gene in vanG cluster	bin.309	poor quality MAG
k141_4726392	1	981	1	vanW gene in vanI cluster	bin.40	poor quality MAG
k141_4740358	2033	2992	1	vanH gene in vanF cluster	bin.341	poor quality MAG
k141_4804	1860	3023	1	vanW gene in vanI cluster	bin.267	poor quality MAG
k141_4819947	429	3542	1	acrD	bin.169	poor quality MAG
k141_4831832	700	1485	1	vanY gene in vanB cluster	bin.413	poor quality MAG
k141_4839052	74	1732	1	vanW gene in vanI cluster	bin.594	poor quality MAG
k141_4931590	12371	13531	1	vanT gene in vanG cluster	bin.99	poor quality MAG
k141_4977771	1033	2484	1	vanW gene in vanI cluster	bin.271	poor quality MAG
k141_5066094	1905	3029	1	vanT gene in vanG cluster	bin.501	poor quality MAG
k141_511971	2113	3102	1	vanH gene in vanB cluster	bin.223	poor quality MAG
k141_5124243	472	1572	1	vanT gene in vanG cluster	bin.341	poor quality MAG
k141_5129213	5764	6906	1	vanT gene in vanG cluster	bin.620	poor quality MAG
k141_5306586	3039	4127	1	vanW gene in vanI cluster	bin.274	poor quality MAG
k141_5371612	4154	5338	1	vanT gene in vanG cluster	bin.321	poor quality MAG
k141_5505437	1567	3222	1	vanW gene in vanI cluster	bin.151	poor quality MAG
k141_5547759	1428	2408	1	vanH gene in vanO cluster	bin.4	poor quality MAG
k141_5549558	3594	4580	1	vanXY gene in vanG cluster	bin.102	poor quality MAG
k141_5603178	908	2614	1	vanW gene in vanI cluster	bin.106	poor quality MAG
k141_5613877	3844	4941	1	vanG	bin.559	poor quality MAG
k141_5651826	12554	14134	1	vanW gene in vanI cluster	bin.23	poor quality MAG
k141_5743448	1820	2884	1	vanG	bin.40	poor quality MAG
k141_578444	330	2030	1	vanW gene in vanI cluster	bin.321	poor quality MAG
k141_5785741	18442	19827	1	vanW gene in vanI cluster	bin.360	poor quality MAG
k141_5844640	11426	12178	1	vanXY gene in vanG cluster	bin.321	poor quality MAG
k141_5844640	12165	14246	1	vanT gene in vanG cluster	bin.321	poor quality MAG
k141_5844640	10389	11429	1	vanG	bin.321	poor quality MAG
k141_5923184	420	1571	1	vanT gene in vanE cluster	bin.541	poor quality MAG
k141_5944237	1793	2998	1	vanT gene in vanG cluster	bin.332	poor quality MAG
k141_5977955	2900	4066	1	vanT gene in vanG cluster	bin.239	poor quality MAG
k141_5991663	44	1141	1	vanY gene in vanB cluster	bin.399	poor quality MAG
k141_6053200	421	2889	1	vanT gene in vanG cluster	bin.1	poor quality MAG
k141_608781	4900	6063	1	vanT gene in vanG cluster	bin.214	poor quality MAG
k141_6093594	3255	4235	1	vanT gene in vanG cluster	bin.321	poor quality MAG
k141_6099576	1447	1986	1	vanW gene in vanI cluster	bin.467	poor quality MAG
k141_2012877	7471	8454	-1	vanH gene in vanO cluster	bin.206	poor quality MAG
k141_2040810	3113	3934	-1	vanW gene in vanG cluster	bin.309	poor quality MAG
k141_2040810	486	1595	-1	vanT gene in vanG cluster	bin.309	poor quality MAG
k141_2040810	2056	3105	-1	vanG	bin.309	poor quality MAG
k141_2166693	866	1195	-1	Klebsiella pneumoniae KpnF	bin.559	poor quality MAG
k141_2166693	1182	1544	-1	Klebsiella pneumoniae KpnE	bin.559	poor quality MAG
k141_221225	1655	4759	-1	adeF	bin.133	poor quality MAG
k141_2276748	3472	4539	-1	vanY gene in vanM cluster	bin.447	poor quality MAG
k141_2280850	9528	10658	-1	vanT gene in vanG cluster	bin.186	poor quality MAG
k141_2290375	1789	4905	-1	adeF	bin.300	poor quality MAG
k141_230984	1159	2328	-1	vanT gene in vanG cluster	bin.506	poor quality MAG
k141_2325986	747	1277	-1	emrR	bin.559	poor quality MAG
k141_2375591	10204	11676	-1	vanW gene in vanI cluster	bin.181	poor quality MAG
k141_2444949	188	1177	-1	vanH gene in vanO cluster	bin.236	poor quality MAG
k141_2445227	1051	2703	-1	vanW gene in vanI cluster	bin.355	poor quality MAG
k141_2476150	1513	2547	-1	vanT gene in vanG cluster	bin.228	poor quality MAG
k141_2482133	1444	2682	-1	vanY gene in vanB cluster	bin.333	poor quality MAG
k141_2523983	2	1594	-1	vanW gene in vanI cluster	bin.280	poor quality MAG
k141_2527658	1750	2841	-1	vanG	bin.549	poor quality MAG
k141_2561505	678	2081	-1	baeS	bin.559	poor quality MAG
k141_2627055	5334	6482	-1	vanT gene in vanG cluster	bin.579	poor quality MAG
k141_2649326	2857	5325	-1	vanT gene in vanG cluster	bin.571	poor quality MAG
k141_2680028	1554	2951	-1	vanW gene in vanI cluster	bin.99	poor quality MAG
k141_2716557	26	2515	-1	vanT gene in vanG cluster	bin.527	poor quality MAG
k141_2738866	3064	3627	-1	vanY gene in vanA cluster	bin.29	poor quality MAG
k141_2763244	1118	2680	-1	msbA	bin.559	poor quality MAG
k141_276435	8524	9630	-1	vanT gene in vanG cluster	bin.382	poor quality MAG
k141_2797017	4702	5766	-1	vanG	bin.228	poor quality MAG
k141_2870775	321	1187	-1	vanY gene in vanF cluster	bin.311	poor quality MAG
k141_2942390	340	2430	-1	vanW gene in vanI cluster	bin.321	poor quality MAG
k141_295092	2308	3468	-1	vanW gene in vanI cluster	bin.341	poor quality MAG
k141_297399	116	1348	-1	Escherichia coli mdfA	bin.559	poor quality MAG
k141_2997917	2466	3374	-1	vanY gene in vanB cluster	bin.399	poor quality MAG
k141_3119098	1143	2300	-1	vanT gene in vanG cluster	bin.119	poor quality MAG
k141_3135246	3	1064	-1	vanW gene in vanI cluster	bin.51	poor quality MAG
k141_3158134	3486	4310	-1	vanY gene in vanB cluster	bin.99	poor quality MAG
k141_3176279	2455	2877	-1	vanW gene in vanI cluster	bin.111	poor quality MAG
k141_3195838	7663	9324	-1	vanW gene in vanI cluster	bin.206	poor quality MAG
k141_3288471	2602	3672	-1	vanG	bin.32	poor quality MAG
k141_3323991	804	1967	-1	vanT gene in vanG cluster	bin.624	poor quality MAG
k141_3332315	1578	3101	-1	vanT gene in vanG cluster	bin.178	poor quality MAG
k141_3333578	2240	3235	-1	vanH gene in vanO cluster	bin.481	poor quality MAG
k141_3356399	2288	3382	-1	vanG	bin.553	poor quality MAG
k141_35989	986	1981	-1	vanH gene in vanO cluster	bin.549	poor quality MAG
k141_3603298	1213	1986	-1	vanY gene in vanB cluster	bin.506	poor quality MAG
k141_3753869	17833	18993	-1	vanT gene in vanG cluster	bin.99	poor quality MAG
k141_3776199	6575	7555	-1	vanH gene in vanO cluster	bin.399	poor quality MAG
k141_3862305	1313	1876	-1	vanY gene in vanF cluster	bin.610	poor quality MAG
k141_3949234	675	1502	-1	vanW gene in vanG cluster	bin.305	poor quality MAG
k141_3957577	1856	2680	-1	vanW gene in vanG cluster	bin.490	poor quality MAG
k141_3986068	1	930	-1	vanY gene in vanG cluster	bin.282	poor quality MAG
k141_4047981	2477	3109	-1	CRP	bin.169	poor quality MAG
k141_4097716	1638	2966	-1	vanY gene in vanB cluster	bin.262	poor quality MAG
k141_4226827	4	1149	-1	CMH-3	bin.169	poor quality MAG
k141_4275852	3471	4022	-1	vanY gene in vanF cluster	bin.54	poor quality MAG
k141_4298211	1	1272	-1	vanY gene in vanB cluster	bin.151	poor quality MAG
k141_433843	9341	10516	-1	vanY gene in vanF cluster	bin.32	poor quality MAG
k141_4412267	3	1127	-1	vanW gene in vanI cluster	bin.399	poor quality MAG
k141_4452328	4804	5640	-1	vanW gene in vanB cluster	bin.621	poor quality MAG
k141_4465322	2646	3608	-1	leuO	bin.169	poor quality MAG
k141_457341	1205	2191	-1	vanY gene in vanB cluster	bin.321	poor quality MAG
k141_4581882	4829	6403	-1	vanW gene in vanI cluster	bin.250	poor quality MAG
k141_4635929	5588	7636	-1	vanW gene in vanI cluster	bin.335	poor quality MAG
k141_467504	2599	3102	-1	vanY gene in vanB cluster	bin.152	poor quality MAG
k141_474988	2399	3577	-1	vanT gene in vanG cluster	bin.40	poor quality MAG
k141_4889007	1830	3503	-1	eptB	bin.124	poor quality MAG
k141_4894204	986	2734	-1	msbA	bin.254	poor quality MAG
k141_493868	1537	2634	-1	vanW gene in vanI cluster	bin.321	poor quality MAG
k141_4940684	8666	9229	-1	vanY gene in vanM cluster	bin.575	poor quality MAG
k141_5025619	66	1190	-1	vanT gene in vanG cluster	bin.236	poor quality MAG
k141_5052659	1791	2954	-1	vanT gene in vanG cluster	bin.279	poor quality MAG
k141_507404	941	2146	-1	vanT gene in vanG cluster	bin.49	poor quality MAG
k141_5107998	9337	10764	-1	vanW gene in vanI cluster	bin.99	poor quality MAG
k141_5260981	793	1653	-1	OKP-B-6	bin.124	poor quality MAG
k141_5269537	776	2011	-1	vanT gene in vanG cluster	bin.333	poor quality MAG
k141_5305005	2967	4265	-1	vanW gene in vanI cluster	bin.4	poor quality MAG
k141_5305489	4032	4988	-1	vanY gene in vanB cluster	bin.45	poor quality MAG
k141_5326051	112346	112669	-1	qacG	bin.501	poor quality MAG
k141_5343488	1806	4475	-1	tet(36)	bin.109	poor quality MAG
k141_5511329	2942	3739	-1	vanY gene in vanG cluster	bin.351	poor quality MAG
k141_5576035	123	1181	-1	vanY gene in vanM cluster	bin.438	poor quality MAG
k141_5595492	93	1982	-1	tet(44)	bin.291	poor quality MAG
k141_5751220	1764	2873	-1	vanT gene in vanG cluster	bin.167	poor quality MAG
k141_583299	2098	3693	-1	vanW gene in vanI cluster	bin.158	poor quality MAG
k141_5879321	941	4054	-1	adeF	bin.559	poor quality MAG
k141_6014588	10854	11648	-1	vanW gene in vanI cluster	bin.321	poor quality MAG
k141_6020202	3101	4891	-1	vanW gene in vanI cluster	bin.430	poor quality MAG
k141_6115732	3	1181	-1	vanW gene in vanI cluster	bin.83	poor quality MAG
k141_6225823	1190	2335	-1	vanT gene in vanG cluster	bin.23	poor quality MAG
k141_6422998	1779	2762	-1	PmrF	bin.254	poor quality MAG
k141_6454698	244	834	-1	vanY gene in vanB cluster	bin.177	poor quality MAG
k141_6470170	319	3417	-1	adeF	bin.272	poor quality MAG
k141_6521278	1747	3231	-1	vanT gene in vanG cluster	bin.413	poor quality MAG
k141_6522551	2339	3022	-1	vanY gene in vanB cluster	bin.373	poor quality MAG
k141_6551740	1153	2739	-1	vanW gene in vanI cluster	bin.577	poor quality MAG
k141_6686044	2202	5315	-1	adeF	bin.169	poor quality MAG
k141_6732748	2611	4290	-1	vanW gene in vanI cluster	bin.2	poor quality MAG
k141_6734240	1574	2746	-1	vanY gene in vanB cluster	bin.289	poor quality MAG
k141_6840001	22266	23414	-1	vanT gene in vanG cluster	bin.73	poor quality MAG
k141_6868785	1206	2075	-1	vanY gene in vanB cluster	bin.512	poor quality MAG
k141_6894507	964	2133	-1	vanT gene in vanG cluster	bin.4	poor quality MAG
k141_6914504	124	1182	-1	vanG	bin.279	poor quality MAG
k141_695527	2286	3518	-1	vanY gene in vanM cluster	bin.371	poor quality MAG
k141_7020255	2264	3004	-1	vanW gene in vanI cluster	bin.321	poor quality MAG
k141_7051804	1118	2866	-1	msbA	bin.169	poor quality MAG
k141_7183562	3071	4258	-1	vanT gene in vanG cluster	bin.399	poor quality MAG
k141_7301152	19268	19576	-1	qacG	bin.360	poor quality MAG
k141_7342589	3	794	-1	vanY gene in vanB cluster	bin.150	poor quality MAG
k141_7360662	2674	3660	-1	vanH gene in vanO cluster	bin.509	poor quality MAG
k141_740153	3	1007	-1	vanT gene in vanG cluster	bin.150	poor quality MAG
k141_7420154	2278	4656	-1	vanW gene in vanI cluster	bin.624	poor quality MAG
k141_7518126	664	3138	-1	vanT gene in vanG cluster	bin.185	poor quality MAG
k141_7521624	3506	5176	-1	vanW gene in vanI cluster	bin.373	poor quality MAG
k141_770116	16	2526	-1	vanW gene in vanI cluster	bin.236	poor quality MAG
k141_77198	3710	4504	-1	vanY gene in vanG cluster	bin.303	poor quality MAG
k141_7768637	2255	3028	-1	ErmQ	bin.473	poor quality MAG
k141_7975093	1735	2592	-1	vanY gene in vanB cluster	bin.545	poor quality MAG
k141_802425	2798	3949	-1	vanT gene in vanG cluster	bin.208	poor quality MAG
k141_8054939	1380	2315	-1	vanY gene in vanB cluster	bin.236	poor quality MAG
k141_8061989	2900	3316	-1	vanY gene in vanG cluster	bin.488	poor quality MAG
k141_8063893	3394	4566	-1	vanT gene in vanG cluster	bin.174	poor quality MAG
k141_8152500	101	1837	-1	vanW gene in vanI cluster	bin.350	poor quality MAG
k141_8313272	1365	2285	-1	vanY gene in vanB cluster	bin.113	poor quality MAG
k141_8384986	19324	20115	-1	vanY gene in vanG cluster	bin.106	poor quality MAG
k141_8466522	922	1728	-1	vanY gene in vanF cluster	bin.343	poor quality MAG
k141_8506004	2995	5463	-1	vanT gene in vanG cluster	bin.380	poor quality MAG
k141_8648250	5766	6947	-1	vanT gene in vanG cluster	bin.232	poor quality MAG
k141_868704	2372	3490	-1	vanT gene in vanG cluster	bin.486	poor quality MAG
k141_8726780	3482	4279	-1	vanH gene in vanO cluster	bin.399	poor quality MAG
k141_8736508	1854	2615	-1	vanY gene in vanG cluster	bin.335	poor quality MAG
k141_8789364	2018	3163	-1	MIR-3	bin.254	poor quality MAG
k141_8826798	10823	11611	-1	vanY gene in vanG cluster	bin.541	poor quality MAG
k141_8860442	1166	4096	-1	tet(36)	bin.4	poor quality MAG
k141_8882273	3944	4771	-1	vanY gene in vanB cluster	bin.562	poor quality MAG
k141_897402	8614	9780	-1	vanT gene in vanG cluster	bin.70	poor quality MAG
k141_9081171	3124	3534	-1	vanY gene in vanG cluster	bin.99	poor quality MAG
k141_9220840	4273	4635	-1	Klebsiella pneumoniae KpnE	bin.124	poor quality MAG
k141_9220840	3957	4286	-1	Klebsiella pneumoniae KpnF	bin.124	poor quality MAG
k141_9270158	8998	10674	-1	vanW gene in vanI cluster	bin.186	poor quality MAG
k141_9275713	718	1833	-1	vanT gene in vanG cluster	bin.335	poor quality MAG
k141_9283665	802	2364	-1	vanW gene in vanI cluster	bin.274	poor quality MAG
k141_929468	541	1260	-1	vanY gene in vanB cluster	bin.321	poor quality MAG
k141_9352211	1684	2796	-1	vanT gene in vanG cluster	bin.271	poor quality MAG
k141_9356311	3651	6128	-1	vanT gene in vanG cluster	bin.122	poor quality MAG
k141_9362826	856	2724	-1	vanW gene in vanI cluster	bin.467	poor quality MAG
k141_9366824	910	2463	-1	vanW gene in vanI cluster	bin.4	poor quality MAG
k141_9479377	268	2808	-1	vanT gene in vanG cluster	bin.133	poor quality MAG
k141_9492894	86	982	-1	vanY gene in vanF cluster	bin.389	poor quality MAG
k141_9519677	1013	1405	-1	Klebsiella pneumoniae KpnE	bin.169	poor quality MAG
k141_9519677	697	1026	-1	Klebsiella pneumoniae KpnF	bin.169	poor quality MAG
k141_9624490	3089	3529	-1	vanY gene in vanG cluster	bin.177	poor quality MAG
k141_9726415	10999	12492	-1	vanW gene in vanI cluster	bin.533	poor quality MAG
k141_9729392	816	2372	-1	vanW gene in vanI cluster	bin.321	poor quality MAG
k141_976538	1	1656	-1	vanW gene in vanI cluster	bin.303	poor quality MAG
k141_9814073	2296	3096	-1	vanY gene in vanB cluster	bin.332	poor quality MAG
k141_9840592	923	1933	-1	vanY gene in vanG cluster	bin.152	poor quality MAG
k141_9840786	2	961	-1	vanG	bin.541	poor quality MAG
k141_9916804	6618	7769	-1	vanY gene in vanB cluster	bin.371	poor quality MAG
k141_9932093	2418	3110	-1	vanY gene in vanB cluster	bin.49	poor quality MAG
k141_9963249	11037	12197	-1	vanT gene in vanG cluster	bin.223	poor quality MAG
k141_628848	1589	1951	1	qacJ	bin.587	poor quality MAG
k141_6430647	11299	12468	1	vanT gene in vanG cluster	bin.610	poor quality MAG
k141_6493060	8078	9757	1	vanW gene in vanI cluster	bin.593	poor quality MAG
k141_6618404	813	2609	1	vanW gene in vanI cluster	bin.557	poor quality MAG
k141_6656713	1378	2583	1	vanT gene in vanG cluster	bin.201	poor quality MAG
k141_670010	1377	2438	1	vanG	bin.151	poor quality MAG
k141_6714285	125	2599	1	vanT gene in vanG cluster	bin.273	poor quality MAG
k141_6767489	37	537	1	LnuP	bin.473	poor quality MAG
k141_6850749	1222	2103	1	vanY gene in vanB cluster	bin.201	poor quality MAG
k141_6915696	3679	4527	1	vanW gene in vanI cluster	bin.174	poor quality MAG
k141_6950704	1430	1810	1	marA	bin.169	poor quality MAG
k141_6950704	975	1409	1	Escherichia coli AcrAB-TolC with MarR mutations conferring resistance to ciprofloxacin and tetracycline	bin.169	poor quality MAG
k141_7127956	4697	5419	1	baeR	bin.169	poor quality MAG
k141_7127956	3297	4700	1	baeS	bin.169	poor quality MAG
k141_7284181	3	2360	1	vanW gene in vanI cluster	bin.264	poor quality MAG
k141_7495685	529	1344	1	vanY gene in vanB cluster	bin.49	poor quality MAG
k141_7508423	210	1361	1	vanT gene in vanE cluster	bin.438	poor quality MAG
k141_7720568	2430	3308	1	vanY gene in vanG cluster	bin.309	poor quality MAG
k141_7730122	1792	2988	1	vanT gene in vanG cluster	bin.318	poor quality MAG
k141_7732197	2752	3882	1	vanT gene in vanG cluster	bin.323	poor quality MAG
k141_7756151	2	598	1	vanY gene in vanA cluster	bin.29	poor quality MAG
k141_7770084	183	2918	1	tet(36)	bin.214	poor quality MAG
k141_7854520	2138	2668	1	vanY gene in vanB cluster	bin.99	poor quality MAG
k141_7916702	3225	4451	1	ACT-41	bin.559	poor quality MAG
k141_7999457	19	3168	1	adeF	bin.130	poor quality MAG
k141_8025584	3960	4832	1	vanY gene in vanG cluster	bin.321	poor quality MAG
k141_8054939	1	147	1	vanY gene in vanG cluster	bin.236	poor quality MAG
k141_8130941	756	1619	1	vanY gene in vanG cluster	bin.541	poor quality MAG
k141_8159666	1245	2297	1	vanY gene in vanF cluster	bin.321	poor quality MAG
k141_8160499	2647	3477	1	vanY gene in vanB cluster	bin.549	poor quality MAG
k141_8193742	1733	2626	1	vanY gene in vanB cluster	bin.318	poor quality MAG
k141_8195973	4468	5619	1	vanT gene in vanG cluster	bin.621	poor quality MAG
k141_82312	608	2983	1	tet(Q)	bin.106	poor quality MAG
k141_8257035	2574	4058	1	vanT gene in vanG cluster	bin.413	poor quality MAG
k141_8366423	5806	7365	1	vanW gene in vanI cluster	bin.4	poor quality MAG
k141_8486359	6023	6865	1	vanY gene in vanB cluster	bin.94	poor quality MAG
k141_8523918	2013	2591	1	vanY gene in vanM cluster	bin.516	poor quality MAG
k141_8720145	2	1219	1	vanT gene in vanG cluster	bin.589	poor quality MAG
k141_8737880	3116	4528	1	norC	bin.360	poor quality MAG
k141_884563	1361	2077	1	vanY gene in vanB cluster	bin.623	poor quality MAG
k141_8875190	272	2800	1	tet(36)	bin.151	poor quality MAG
k141_8891424	1672	2532	1	vanY gene in vanG cluster	bin.322	poor quality MAG
k141_8891424	968	1648	1	vanY gene in vanF cluster	bin.322	poor quality MAG
k141_9075349	13768	14859	1	vanY gene in vanF cluster	bin.42	poor quality MAG
k141_9086027	3370	4224	1	vanH gene in vanO cluster	bin.541	poor quality MAG
k141_9183047	800	1876	1	vanT gene in vanG cluster	bin.447	poor quality MAG
k141_919718	1991	3193	1	vanT gene in vanG cluster	bin.512	poor quality MAG
k141_9225365	1712	2683	1	vanH gene in vanD cluster	bin.109	poor quality MAG
k141_9285365	3	650	1	vanY gene in vanB cluster	bin.56	poor quality MAG
k141_9292605	7237	8295	1	vanY gene in vanA cluster	bin.541	poor quality MAG
k141_9298401	6080	7552	1	vanW gene in vanI cluster	bin.223	poor quality MAG
k141_9313875	980	2614	1	vanW gene in vanI cluster	bin.403	poor quality MAG
k141_9334089	948	1763	1	vanY gene in vanB cluster	bin.95	poor quality MAG
k141_9340585	3530	4060	1	emrR	bin.169	poor quality MAG
k141_9341226	7330	9099	1	vanW gene in vanI cluster	bin.4	poor quality MAG
k141_9577320	1107	2654	1	vanW gene in vanI cluster	bin.554	poor quality MAG
k141_971156	2324	4042	1	vanW gene in vanI cluster	bin.303	poor quality MAG
k141_9716996	5582	5908	1	Escherichia coli soxS with mutation conferring antibiotic resistance	bin.169	poor quality MAG
k141_9732477	2125	3309	1	vanG	bin.509	poor quality MAG
k141_9794007	3274	5040	1	vanW gene in vanI cluster	bin.102	poor quality MAG
k141_9784467	1145	2290	-1	vanT gene in vanG cluster	unbinned	unbinned
k141_9843842	708	1694	-1	vanH gene in vanO cluster	unbinned	unbinned
k141_986337	2	976	-1	vanW gene in vanI cluster	unbinned	unbinned
k141_9934794	4006	4861	-1	ACI-1	unbinned	unbinned
k141_9936491	2072	2338	-1	vanW gene in vanG cluster	unbinned	unbinned
k141_9936491	1021	2070	-1	vanG	unbinned	unbinned
k141_9936491	242	1024	-1	vanXY gene in vanG cluster	unbinned	unbinned
k141_994780	1	555	-1	vanW gene in vanI cluster	unbinned	unbinned
k141_9957852	3	437	-1	vanXY gene in vanG cluster	unbinned	unbinned
k141_9978538	2648	3760	-1	vanG	unbinned	unbinned
k141_7552390	2	733	1	vanW gene in vanI cluster	unbinned	unbinned
k141_7554039	2	652	1	vanY gene in vanB cluster	unbinned	unbinned
k141_7558992	3	260	1	vanY gene in vanF cluster	unbinned	unbinned
k141_7575521	2	979	1	vanW gene in vanI cluster	unbinned	unbinned
k141_7588441	1	369	1	vanY gene in vanA cluster	unbinned	unbinned
k141_7617392	193	1074	1	vanH gene in vanO cluster	unbinned	unbinned
k141_7621620	650	1480	1	vanW gene in vanB cluster	unbinned	unbinned
k141_7677423	1	669	1	vanY gene in vanG cluster	unbinned	unbinned
k141_770351	1617	2330	1	vanY gene in vanB cluster	unbinned	unbinned
k141_7715020	3	854	1	vanT gene in vanG cluster	unbinned	unbinned
k141_7716622	2	1144	1	vanT gene in vanG cluster	unbinned	unbinned
k141_7720329	2	547	1	vanY gene in vanF cluster	unbinned	unbinned
k141_7725584	474	1436	1	vanH gene in vanO cluster	unbinned	unbinned
k141_7733084	2	454	1	vanW gene in vanB cluster	unbinned	unbinned
k141_7765769	1	582	1	vanY gene in vanA cluster	unbinned	unbinned
k141_7783984	1	1743	1	tet(Q)	unbinned	unbinned
k141_7805652	434	973	1	vanY gene in vanM cluster	unbinned	unbinned
k141_8704218	3	506	1	vanY gene in vanB cluster	unbinned	unbinned
k141_8710210	2	682	1	vanY gene in vanB cluster	unbinned	unbinned
k141_8729052	2	691	1	vanY gene in vanA cluster	unbinned	unbinned
k141_8739791	442	1620	1	vanT gene in vanG cluster	unbinned	unbinned
k141_875716	7547	8719	1	vanT gene in vanG cluster	unbinned	unbinned
k141_8777755	1	363	1	vanY gene in vanA cluster	unbinned	unbinned
k141_8804128	267	1304	1	vanT gene in vanG cluster	unbinned	unbinned
k141_8808644	3	1178	1	vanW gene in vanI cluster	unbinned	unbinned
k141_8825961	3	1433	1	vanW gene in vanI cluster	unbinned	unbinned
k141_8828752	1	1635	1	vanW gene in vanI cluster	unbinned	unbinned
k141_8841672	540	1382	1	vanY gene in vanB cluster	unbinned	unbinned
k141_8886722	104	427	1	qacG	unbinned	unbinned
k141_8911803	1	651	1	vanY gene in vanB cluster	unbinned	unbinned
k141_8942243	2	517	1	vanW gene in vanG cluster	unbinned	unbinned
k141_8967853	225	1199	1	vanT gene in vanG cluster	unbinned	unbinned
k141_8995136	3	728	1	vanY gene in vanA cluster	unbinned	unbinned
k141_9013067	1	1029	1	vanT gene in vanG cluster	unbinned	unbinned
k141_9037366	2	613	1	vanY gene in vanB cluster	unbinned	unbinned
k141_9040261	1	318	1	vanY gene in vanG cluster	unbinned	unbinned
k141_9045308	437	1489	1	vanG	unbinned	unbinned
k141_9048606	3	602	1	vanY gene in vanB cluster	unbinned	unbinned
k141_905375	131	457	1	Escherichia coli soxS with mutation conferring antibiotic resistance	unbinned	unbinned
k141_9057512	1	939	1	vanH gene in vanO cluster	unbinned	unbinned
k141_9075744	1944	2936	1	vanT gene in vanG cluster	unbinned	unbinned
k141_9083576	3	935	1	vanY gene in vanF cluster	unbinned	unbinned
k141_9133238	2	826	1	vanW gene in vanG cluster	unbinned	unbinned
k141_9137714	179	826	1	vanY gene in vanB cluster	unbinned	unbinned
k141_914516	136	996	1	TEM-181	unbinned	Plasmid
k141_9150889	2109	3425	1	vanY gene in vanB cluster	unbinned	unbinned
k141_9150994	3	824	1	vanH gene in vanF cluster	unbinned	unbinned
k141_9223499	793	978	1	rsmA	unbinned	unbinned
k141_9237809	231	761	1	vanY gene in vanB cluster	unbinned	unbinned
k141_926329	2	694	1	vanY gene in vanF cluster	unbinned	unbinned
k141_9279872	2	787	1	vanT gene in vanG cluster	unbinned	unbinned
k141_9280659	2	514	1	vanW gene in vanI cluster	unbinned	unbinned
k141_9303165	35	895	1	vanG	unbinned	unbinned
k141_9307397	1	360	1	vanY gene in vanB cluster	unbinned	unbinned
k141_9322445	1	468	1	vanY gene in vanB cluster	unbinned	unbinned
k141_935938	50	1189	1	vanT gene in vanG cluster	unbinned	unbinned
k141_9360066	656	883	1	vanU gene in vanG cluster	unbinned	unbinned
k141_9371375	2	718	1	vanY gene in vanF cluster	unbinned	unbinned
k141_9374577	129	1100	1	vanY gene in vanB cluster	unbinned	unbinned
k141_9388080	145	741	1	vanY gene in vanB cluster	unbinned	unbinned
k141_9401413	2	655	1	vanY gene in vanA cluster	unbinned	unbinned
k141_9429764	2	955	1	vanW gene in vanI cluster	unbinned	unbinned
k141_9461774	3	1538	1	vanW gene in vanI cluster	unbinned	unbinned
k141_9491128	23325	25244	1	tet(32)	unbinned	unbinned
k141_9513107	979	2271	1	vanY gene in vanM cluster	unbinned	unbinned
k141_9555435	3	590	1	vanY gene in vanB cluster	unbinned	unbinned
k141_9578270	252	545	1	vanW gene in vanB cluster	unbinned	unbinned
k141_9587611	3	557	1	vanW gene in vanI cluster	unbinned	unbinned
k141_9591393	3	494	1	vanW gene in vanG cluster	unbinned	unbinned
k141_9593717	2	1087	1	poxtA	unbinned	unbinned
k141_9661862	88	1149	1	vanT gene in vanG cluster	unbinned	unbinned
k141_966195	527	1444	1	tet(W/N/W)	unbinned	unbinned
k141_9726260	2	262	1	vanY gene in vanB cluster	unbinned	unbinned
k141_9742329	2	799	1	vanW gene in vanI cluster	unbinned	unbinned
k141_9792752	1642	2733	1	vanY gene in vanD cluster	unbinned	unbinned
k141_9805704	1315	2301	1	vanH gene in vanO cluster	unbinned	unbinned
k141_9856679	404	733	1	qacG	unbinned	unbinned
k141_9858096	2154	3602	1	vanY gene in vanB cluster	unbinned	unbinned
k141_9893290	3	380	1	vanY gene in vanG cluster	unbinned	unbinned
k141_9918377	706	1173	1	nimG	unbinned	unbinned
k141_9919765	2401	2820	1	FosA6	unbinned	unbinned
k141_9920887	1434	2420	1	vanH gene in vanO cluster	unbinned	unbinned
k141_9944103	299	1120	1	bacA	unbinned	unbinned
k141_9944908	1711	2211	1	vanY gene in vanG cluster	unbinned	unbinned
k141_9950586	496	1566	1	vanY gene in vanG cluster	unbinned	unbinned
k141_9970272	2	1612	1	vanW gene in vanI cluster	unbinned	unbinned
k141_999863	1	810	1	vanW gene in vanI cluster	unbinned	unbinned
k141_10006952	3	947	-1	Haemophilus influenzae PBP3 conferring resistance to beta-lactam antibiotics	unbinned	unbinned
k141_10076965	1	654	-1	vanY gene in vanB cluster	unbinned	unbinned
k141_10082555	3	491	-1	vanY gene in vanB cluster	unbinned	unbinned
k141_10109985	291	788	-1	vanY gene in vanG cluster	unbinned	unbinned
k141_10116788	211	723	-1	vanY gene in vanG cluster	unbinned	unbinned
k141_10131979	194	379	-1	rsmA	unbinned	unbinned
k141_1019894	1	777	-1	vanW gene in vanI cluster	unbinned	unbinned
k141_1022530	2	988	-1	vanT gene in vanG cluster	unbinned	unbinned
k141_1027307	43	600	-1	vanY gene in vanB cluster	unbinned	unbinned
k141_1038447	1	972	-1	vanT gene in vanG cluster	unbinned	unbinned
k141_1055946	313	1590	-1	vanW gene in vanI cluster	unbinned	unbinned
k141_111565	3	605	-1	vanW gene in vanI cluster	unbinned	unbinned
k141_1117495	63	1232	-1	vanT gene in vanG cluster	unbinned	unbinned
k141_1134092	3305	3877	-1	vanG	unbinned	unbinned
k141_1134092	2544	3308	-1	vanXY gene in vanG cluster	unbinned	unbinned
k141_1134092	413	2551	-1	vanT gene in vanG cluster	unbinned	unbinned
k141_1146944	83	1045	-1	vanW gene in vanI cluster	unbinned	unbinned
k141_1147879	184	744	-1	vanY gene in vanB cluster	unbinned	unbinned
k141_1169111	1131	1790	-1	vanY gene in vanB cluster	unbinned	unbinned
k141_1229063	1	1221	-1	vanW gene in vanI cluster	unbinned	unbinned
k141_1250287	652	1515	-1	vanW gene in vanI cluster	unbinned	unbinned
k141_1287954	1	945	-1	vanT gene in vanG cluster	unbinned	unbinned
k141_1336533	2	541	-1	vanY gene in vanB cluster	unbinned	unbinned
k141_1359787	3	605	-1	vanY gene in vanG cluster	unbinned	unbinned
k141_1367177	1	690	-1	vanY gene in vanF cluster	unbinned	unbinned
k141_1374142	3	1265	-1	vanW gene in vanI cluster	unbinned	unbinned
k141_137651	3	470	-1	vanY gene in vanA cluster	unbinned	unbinned
k141_1383035	1	1122	-1	vanW gene in vanI cluster	unbinned	unbinned
k141_1395493	4523	5623	-1	vanT gene in vanG cluster	unbinned	unbinned
k141_1406953	613	1497	-1	tet(Q)	unbinned	unbinned
k141_1447807	403	3564	-1	adeF	unbinned	unbinned
k141_1487161	655	1596	-1	vanT gene in vanG cluster	unbinned	unbinned
k141_1487500	3	1454	-1	vanW gene in vanI cluster	unbinned	unbinned
k141_1503426	3367	4719	-1	mdeA	unbinned	Plasmid
k141_1512310	228	617	-1	vanW gene in vanI cluster	unbinned	unbinned
k141_1512310	1	288	-1	vanW gene in vanI cluster	unbinned	unbinned
k141_152386	1	564	-1	tet(W/N/W)	unbinned	unbinned
k141_1533946	1	903	-1	vanY gene in vanG cluster	unbinned	unbinned
k141_1551282	361	708	-1	vanY gene in vanM cluster	unbinned	unbinned
k141_158532	1	543	-1	vanW gene in vanI cluster	unbinned	unbinned
k141_1599544	3	1088	-1	vanW gene in vanI cluster	unbinned	unbinned
k141_1615375	1051	2253	-1	vanT gene in vanG cluster	unbinned	unbinned
k141_1630123	1222	2388	-1	vanT gene in vanG cluster	unbinned	unbinned
k141_1682249	327	1763	-1	vanW gene in vanI cluster	unbinned	unbinned
k141_1715071	4478	5440	-1	leuO	unbinned	unbinned
k141_1751252	267	1082	-1	vanW gene in vanI cluster	unbinned	unbinned
k141_1793087	311	1306	-1	vanH gene in vanO cluster	unbinned	unbinned
k141_1813123	2473	4422	-1	vanT gene in vanG cluster	unbinned	unbinned
k141_1827176	314	589	-1	vanW gene in vanI cluster	unbinned	unbinned
k141_1892894	299	628	-1	qacG	unbinned	unbinned
k141_1897279	188	1363	-1	vanY gene in vanG cluster	unbinned	unbinned
k141_1938645	427	609	-1	vanY gene in vanB cluster	unbinned	unbinned
k141_1945082	800	1660	-1	AAC(3)-IIe	unbinned	Plasmid
k141_1959246	129	1115	-1	vanH gene in vanO cluster	unbinned	unbinned
k141_1960482	1	654	-1	vanY gene in vanM cluster	unbinned	unbinned
k141_1981184	2	337	-1	vanW gene in vanG cluster	unbinned	unbinned
k141_2007147	2	562	-1	vanW gene in vanI cluster	unbinned	unbinned
k141_20284	335	1153	-1	vanY gene in vanF cluster	unbinned	unbinned
k141_2036430	2	1099	-1	vanW gene in vanI cluster	unbinned	unbinned
k141_2047887	271	1272	-1	vanH gene in vanA cluster	unbinned	unbinned
k141_2095231	76	750	-1	vanY gene in vanB cluster	unbinned	unbinned
k141_2104095	3	749	-1	vanW gene in vanI cluster	unbinned	unbinned
k141_2138254	158	592	-1	Escherichia coli AcrAB-TolC with MarR mutations conferring resistance to ciprofloxacin and tetracycline	unbinned	unbinned
k141_2141533	1	1023	-1	vanT gene in vanG cluster	unbinned	unbinned
k141_2157538	3	587	-1	vanY gene in vanG cluster	unbinned	unbinned
k141_2164443	1	894	-1	vanW gene in vanI cluster	unbinned	unbinned
k141_2275310	136	648	-1	vanY gene in vanB cluster	unbinned	unbinned
k141_2280523	88	300	-1	vanU gene in vanG cluster	unbinned	unbinned
k141_2296253	1	1479	-1	vanT gene in vanG cluster	unbinned	unbinned
k141_2297256	788	1912	-1	vanT gene in vanG cluster	unbinned	unbinned
k141_2302817	2458	3579	-1	vanW gene in vanI cluster	unbinned	unbinned
k141_2308099	424	1575	-1	vanW gene in vanI cluster	unbinned	unbinned
k141_2319864	1192	2301	-1	vanT gene in vanG cluster	unbinned	unbinned
k141_2329789	143	622	-1	vanY gene in vanB cluster	unbinned	unbinned
k141_2360037	1	687	-1	vanY gene in vanF cluster	unbinned	unbinned
k141_2361455	124	876	-1	vanY gene in vanG cluster	unbinned	unbinned
k141_2512392	479	1123	-1	QnrB4	unbinned	Plasmid
k141_2512392	5247	6386	-1	DHA-1	unbinned	unbinned
k141_2516665	809	1066	-1	vanY gene in vanM cluster	unbinned	unbinned
k141_2519976	1	681	-1	vanY gene in vanB cluster	unbinned	unbinned
k141_258655	1227	1907	-1	vanY gene in vanB cluster	unbinned	unbinned
k141_2622720	120	572	-1	vanW gene in vanG cluster	unbinned	unbinned
k141_2642718	3	593	-1	vanY gene in vanG cluster	unbinned	unbinned
k141_2695827	243	1382	-1	vanT gene in vanG cluster	unbinned	unbinned
k141_2712795	3	536	-1	tet(Q)	unbinned	unbinned
k141_272100	1	807	-1	vanY gene in vanB cluster	unbinned	unbinned
k141_2735866	18	1001	-1	vanH gene in vanO cluster	unbinned	unbinned
k141_2771784	1	720	-1	vanG	unbinned	unbinned
k141_2779729	65	862	-1	vanT gene in vanG cluster	unbinned	unbinned
k141_2795038	259	1035	-1	vanY gene in vanG cluster	unbinned	unbinned
k141_2803719	3	641	-1	vanY gene in vanB cluster	unbinned	unbinned
k141_280846	3052	3564	-1	nimE	unbinned	Plasmid
k141_281422	41	985	-1	leuO	unbinned	unbinned
k141_2819980	1	690	-1	vanY gene in vanB cluster	unbinned	unbinned
k141_2866610	524	1489	-1	vanY gene in vanG cluster	unbinned	unbinned
k141_2880626	2	538	-1	vanW gene in vanI cluster	unbinned	unbinned
k141_2913818	330	1430	-1	vanT gene in vanG cluster	unbinned	unbinned
k141_2918618	1	933	-1	vanT gene in vanG cluster	unbinned	unbinned
k141_2919987	478	810	-1	vanY gene in vanB cluster	unbinned	unbinned
k141_2931203	1590	2789	-1	tet(A)	unbinned	Plasmid
k141_2964336	3	641	-1	vanY gene in vanG cluster	unbinned	unbinned
k141_2980356	3	854	-1	vanW gene in vanI cluster	unbinned	unbinned
k141_3040207	33	848	-1	sul2	unbinned	Plasmid
k141_3076364	3	2099	-1	vanT gene in vanG cluster	unbinned	unbinned
k141_3088807	118	639	-1	vanW gene in vanB cluster	unbinned	unbinned
k141_3110253	2	898	-1	Haemophilus influenzae PBP3 conferring resistance to beta-lactam antibiotics	unbinned	unbinned
k141_3129638	181	1107	-1	vanH gene in vanO cluster	unbinned	unbinned
k141_3139928	1471	2322	-1	vanY gene in vanB cluster	unbinned	unbinned
k141_3161022	107	1294	-1	vanT gene in vanG cluster	unbinned	unbinned
k141_3188123	2	739	-1	vanY gene in vanF cluster	unbinned	unbinned
k141_3198290	189	692	-1	vanY gene in vanB cluster	unbinned	unbinned
k141_3315262	1	756	-1	vanW gene in vanI cluster	unbinned	unbinned
k141_3332966	583	930	-1	vanW gene in vanB cluster	unbinned	unbinned
k141_335068	116	3268	-1	adeF	unbinned	unbinned
k141_3357203	570	662	-1	vanY gene in vanG cluster	unbinned	unbinned
k141_3362163	2	523	-1	vanW gene in vanI cluster	unbinned	unbinned
k141_3455239	1	978	-1	vanW gene in vanI cluster	unbinned	unbinned
k141_3511315	419	805	-1	vanY gene in vanF cluster	unbinned	unbinned
k141_3522278	630	1751	-1	vanT gene in vanG cluster	unbinned	unbinned
k141_3549979	2	541	-1	vanY gene in vanB cluster	unbinned	unbinned
k141_3551409	3	1319	-1	tet(32)	unbinned	unbinned
k141_3570754	650	1096	-1	vanT gene in vanG cluster	unbinned	unbinned
k141_3570986	3	614	-1	vanY gene in vanA cluster	unbinned	unbinned
k141_357224	606	1172	-1	vanW gene in vanG cluster	unbinned	unbinned
k141_3584451	1	519	-1	vanY gene in vanB cluster	unbinned	unbinned
k141_3586958	2599	3492	-1	vanY gene in vanF cluster	unbinned	unbinned
k141_3604209	3340	5277	-1	tet(W/N/W)	unbinned	unbinned
k141_3624258	10549	12003	-1	vanW gene in vanI cluster	unbinned	unbinned
k141_3685687	930	1766	-1	vanY gene in vanB cluster	unbinned	unbinned
k141_3724646	3	680	-1	vanY gene in vanA cluster	unbinned	unbinned
k141_3740321	1526	2347	-1	vanT gene in vanG cluster	unbinned	unbinned
k141_3741365	605	934	-1	vanY gene in vanB cluster	unbinned	unbinned
k141_3762071	1115	2014	-1	vanW gene in vanI cluster	unbinned	unbinned
k141_3830920	2323	2679	-1	vanW gene in vanI cluster	unbinned	unbinned
k141_3836836	1633	4752	-1	adeF	unbinned	unbinned
k141_387283	3	971	-1	vanW gene in vanI cluster	unbinned	unbinned
k141_3928755	729	1796	-1	vanG	unbinned	unbinned
k141_3937518	5569	6066	-1	nimJ	unbinned	unbinned
k141_3949073	3	890	-1	vanW gene in vanI cluster	unbinned	unbinned
k141_3956580	274	1698	-1	vanW gene in vanI cluster	unbinned	unbinned
k141_3973042	743	1801	-1	vanT gene in vanG cluster	unbinned	unbinned
k141_3983522	84	818	-1	vanY gene in vanA cluster	unbinned	unbinned
k141_4045038	214	1206	-1	vanY gene in vanA cluster	unbinned	unbinned
k141_4046921	754	1995	-1	vanW gene in vanI cluster	unbinned	unbinned
k141_4053216	405	1481	-1	vanW gene in vanI cluster	unbinned	unbinned
k141_4058725	237	647	-1	vanY gene in vanG cluster	unbinned	unbinned
k141_4064931	2	334	-1	vanW gene in vanB cluster	unbinned	unbinned
k141_4123581	851	1360	-1	vanY gene in vanB cluster	unbinned	unbinned
k141_4150749	3	620	-1	vanW gene in vanI cluster	unbinned	unbinned
k141_41589	2	973	-1	vanT gene in vanG cluster	unbinned	unbinned
k141_4173231	466	1047	-1	vanY gene in vanF cluster	unbinned	unbinned
k141_4181509	1	861	-1	vanG	unbinned	unbinned
k141_4198535	2891	3976	-1	vanY gene in vanF cluster	unbinned	unbinned
k141_4232902	3	368	-1	vanY gene in vanB cluster	unbinned	unbinned
k141_4269695	3	1121	-1	vanW gene in vanI cluster	unbinned	unbinned
k141_4276564	848	1585	-1	vanY gene in vanG cluster	unbinned	unbinned
k141_4300365	1261	2466	-1	tet(B)	unbinned	Plasmid
k141_4373035	829	1656	-1	vanY gene in vanF cluster	unbinned	unbinned
k141_4375071	104	508	-1	vanY gene in vanG cluster	unbinned	unbinned
k141_4396883	36	1172	-1	vanT gene in vanG cluster	unbinned	unbinned
k141_4411352	3	692	-1	vanW gene in vanI cluster	unbinned	unbinned
k141_4418920	305	1300	-1	vanH gene in vanO cluster	unbinned	unbinned
k141_4437082	553	1299	-1	vanY gene in vanB cluster	unbinned	unbinned
k141_4447755	1	567	-1	vanY gene in vanB cluster	unbinned	unbinned
k141_4466486	71	652	-1	vanY gene in vanM cluster	unbinned	unbinned
k141_4536489	1272	1601	-1	Klebsiella pneumoniae KpnF	unbinned	unbinned
k141_4536489	1588	1950	-1	Klebsiella pneumoniae KpnE	unbinned	unbinned
k141_4557982	58	1026	-1	vanW gene in vanI cluster	unbinned	unbinned
k141_4592094	1363	2547	-1	poxtA	unbinned	unbinned
k141_460088	3	1490	-1	tet(O)	unbinned	Plasmid
k141_4616771	3	767	-1	vanW gene in vanI cluster	unbinned	unbinned
k141_4637371	690	881	-1	vanY gene in vanB cluster	unbinned	unbinned
k141_4639343	482	1111	-1	vanW gene in vanI cluster	unbinned	unbinned
k141_4677699	568	831	-1	vanY gene in vanB cluster	unbinned	unbinned
k141_4689830	1	549	-1	tet(W/N/W)	unbinned	unbinned
k141_4721083	480	842	-1	vanY gene in vanF cluster	unbinned	unbinned
k141_472207	277	1386	-1	vanT gene in vanG cluster	unbinned	unbinned
k141_4732664	48	1229	-1	vanT gene in vanG cluster	unbinned	unbinned
k141_4784415	1	477	-1	tet(M)	unbinned	unbinned
k141_484736	34	1236	-1	vanT gene in vanG cluster	unbinned	unbinned
k141_4858384	689	2449	-1	vanY gene in vanF cluster	unbinned	unbinned
k141_4959951	85	969	-1	tet(Q)	unbinned	unbinned
k141_4964442	88	300	-1	vanU gene in vanG cluster	unbinned	unbinned
k141_4969378	486	680	-1	vanY gene in vanG cluster	unbinned	unbinned
k141_4973167	589	1923	-1	vanY gene in vanG cluster	unbinned	unbinned
k141_4996854	1	597	-1	vanY gene in vanG cluster	unbinned	unbinned
k141_5002437	3	932	-1	vanT gene in vanG cluster	unbinned	unbinned
k141_5002893	599	997	-1	vanY gene in vanG cluster	unbinned	unbinned
k141_5019400	783	1808	-1	vanY gene in vanA cluster	unbinned	unbinned
k141_5028201	209	2749	-1	vanT gene in vanG cluster	unbinned	unbinned
k141_5061550	196	1365	-1	vanT gene in vanG cluster	unbinned	unbinned
k141_5076399	740	1891	-1	vanG	unbinned	unbinned
k141_5097327	209	535	-1	qacG	unbinned	unbinned
k141_5118267	630	1625	-1	vanH gene in vanO cluster	unbinned	unbinned
k141_5160153	1028	2164	-1	vanT gene in vanG cluster	unbinned	unbinned
k141_5166392	246	743	-1	nimI	unbinned	unbinned
k141_5178249	207	1034	-1	vanY gene in vanB cluster	unbinned	unbinned
k141_5178388	13	1896	-1	tet(44)	unbinned	unbinned
k141_5186844	3	656	-1	vanY gene in vanG cluster	unbinned	unbinned
k141_5198620	104	1171	-1	vanG	unbinned	unbinned
k141_5200957	806	2344	-1	vanW gene in vanI cluster	unbinned	unbinned
k141_5318586	218	649	-1	vanY gene in vanF cluster	unbinned	unbinned
k141_5335894	123	359	-1	dfrB5	unbinned	unbinned
k141_5347603	3	914	-1	vanG	unbinned	unbinned
k141_5351616	1	828	-1	vanY gene in vanB cluster	unbinned	unbinned
k141_5363522	905	2107	-1	vanT gene in vanG cluster	unbinned	unbinned
k141_5381108	1	909	-1	vanW gene in vanI cluster	unbinned	unbinned
k141_5392625	382	537	-1	vanY gene in vanB cluster	unbinned	unbinned
k141_5399045	2	1039	-1	vanW gene in vanI cluster	unbinned	unbinned
k141_5405513	504	1145	-1	vanY gene in vanG cluster	unbinned	unbinned
k141_5414164	1	1029	-1	vanW gene in vanI cluster	unbinned	unbinned
k141_5421638	1032	2744	-1	vanW gene in vanI cluster	unbinned	unbinned
k141_5432192	993	1772	-1	vanY gene in vanB cluster	unbinned	unbinned
k141_5438766	367	531	-1	vanY gene in vanB cluster	unbinned	unbinned
k141_5488679	19	789	-1	vanW gene in vanI cluster	unbinned	unbinned
k141_5504686	163	507	-1	vanY gene in vanF cluster	unbinned	unbinned
k141_5519072	27809	28378	-1	vanY gene in vanB cluster	unbinned	unbinned
k141_5549111	960	1610	-1	Streptococcus suis chloramphenicol acetyltransferase	unbinned	unbinned
k141_5553986	428	988	-1	vanY gene in vanF cluster	unbinned	unbinned
k141_5559173	192	1403	-1	vanT gene in vanG cluster	unbinned	unbinned
k141_5562750	1	798	-1	vanW gene in vanI cluster	unbinned	unbinned
k141_5577998	214	645	-1	vanW gene in vanI cluster	unbinned	unbinned
k141_5591539	73	1149	-1	vanW gene in vanI cluster	unbinned	unbinned
k141_5621929	3	500	-1	vanY gene in vanG cluster	unbinned	unbinned
k141_5634906	2	865	-1	vanY gene in vanM cluster	unbinned	unbinned
k141_5643834	41	589	-1	vanY gene in vanB cluster	unbinned	unbinned
k141_5659925	400	1224	-1	OXA-347	unbinned	unbinned
k141_5669939	308	946	-1	vanY gene in vanG cluster	unbinned	unbinned
k141_5674656	2	439	-1	vanY gene in vanG cluster	unbinned	unbinned
k141_5681623	96	674	-1	vanY gene in vanG cluster	unbinned	unbinned
k141_5732239	34	1233	-1	vanT gene in vanG cluster	unbinned	unbinned
k141_5795452	27	545	-1	vanW gene in vanI cluster	unbinned	unbinned
k141_5800880	75	524	-1	vanW gene in vanB cluster	unbinned	unbinned
k141_5832452	143	907	-1	gadX	unbinned	unbinned
k141_5843965	180	1514	-1	vanY gene in vanG cluster	unbinned	unbinned
k141_5865261	1	369	-1	vanW gene in vanB cluster	unbinned	unbinned
k141_5896456	3	545	-1	vanW gene in vanI cluster	unbinned	unbinned
k141_5919775	261	1451	-1	vanT gene in vanG cluster	unbinned	unbinned
k141_592464	105	896	-1	vanW gene in vanI cluster	unbinned	unbinned
k141_5938987	3561	4070	-1	vanY gene in vanG cluster	unbinned	unbinned
k141_5939356	3	557	-1	vanW gene in vanB cluster	unbinned	unbinned
k141_599298	244	1191	-1	vanY gene in vanB cluster	unbinned	unbinned
k141_5993022	1474	1749	-1	vanY gene in vanF cluster	unbinned	unbinned
k141_6032978	4913	5830	-1	vanT gene in vanG cluster	unbinned	unbinned
k141_6037863	4142	4636	-1	dfrF	unbinned	unbinned
k141_6044049	266	1357	-1	vanT gene in vanG cluster	unbinned	unbinned
k141_6073147	94	831	-1	vanY gene in vanB cluster	unbinned	unbinned
k141_6115491	456	1595	-1	vanT gene in vanC cluster	unbinned	unbinned
k141_6124055	2	325	-1	qacG	unbinned	unbinned
k141_6125308	2	325	-1	qacG	unbinned	unbinned
k141_6135041	1	522	-1	vanY gene in vanB cluster	unbinned	unbinned
k141_6154017	1	1167	-1	vanW gene in vanI cluster	unbinned	unbinned
k141_616363	3	554	-1	vanT gene in vanG cluster	unbinned	unbinned
k141_6189014	997	1308	-1	vanY gene in vanM cluster	unbinned	unbinned
k141_6219438	1096	1620	-1	vanY gene in vanG cluster	unbinned	unbinned
k141_6219863	1	510	-1	vanW gene in vanI cluster	unbinned	unbinned
k141_6308383	1	633	-1	vanY gene in vanG cluster	unbinned	unbinned
k141_6310087	1	717	-1	vanW gene in vanI cluster	unbinned	unbinned
k141_6318614	1088	1735	-1	vanY gene in vanB cluster	unbinned	unbinned
k141_6322820	3	656	-1	vanY gene in vanB cluster	unbinned	unbinned
k141_6329432	201	524	-1	qacG	unbinned	unbinned
k141_6359852	466	1416	-1	leuO	unbinned	unbinned
k141_636707	197	928	-1	vanY gene in vanG cluster	unbinned	unbinned
k141_6381597	2	691	-1	vanW gene in vanI cluster	unbinned	unbinned
k141_639031	2	1003	-1	vanY gene in vanM cluster	unbinned	unbinned
k141_6394566	22	816	-1	vanW gene in vanI cluster	unbinned	unbinned
k141_6401581	3711	4856	-1	vanT gene in vanG cluster	unbinned	unbinned
k141_6402904	17	349	-1	qacG	unbinned	unbinned
k141_6409015	135	560	-1	FosA2	unbinned	unbinned
k141_6411824	163	1296	-1	vanW gene in vanI cluster	unbinned	unbinned
k141_6431961	805	1998	-1	Shigella flexneri acrA	unbinned	unbinned
k141_6439663	1	573	-1	vanW gene in vanI cluster	unbinned	unbinned
k141_6465422	1686	1955	-1	vanY gene in vanG cluster	unbinned	unbinned
k141_6469821	319	3417	-1	adeF	unbinned	unbinned
k141_6475898	482	1660	-1	vanT gene in vanC cluster	unbinned	unbinned
k141_6481872	1036	2028	-1	vanH gene in vanF cluster	unbinned	unbinned
k141_6486359	3	518	-1	vanY gene in vanG cluster	unbinned	unbinned
k141_6533814	103	999	-1	vanY gene in vanG cluster	unbinned	unbinned
k141_6541524	58	630	-1	vanY gene in vanM cluster	unbinned	unbinned
k141_6551785	57	716	-1	vanW gene in vanI cluster	unbinned	unbinned
k141_6600501	3	617	-1	vanY gene in vanB cluster	unbinned	unbinned
k141_6624509	213	1382	-1	vanT gene in vanC cluster	unbinned	unbinned
k141_6639089	828	2042	-1	Haemophilus influenzae PBP3 conferring resistance to beta-lactam antibiotics	unbinned	unbinned
k141_6643238	1	1128	-1	vanW gene in vanI cluster	unbinned	unbinned
k141_6668294	192	923	-1	vanW gene in vanI cluster	unbinned	unbinned
k141_6677888	424	840	-1	vanY gene in vanB cluster	unbinned	unbinned
k141_6693798	3	734	-1	vanY gene in vanG cluster	unbinned	unbinned
k141_6721927	1	1194	-1	ArnT	unbinned	unbinned
k141_672573	533	1408	-1	CTX-M-15	unbinned	Plasmid
k141_6751884	537	1055	-1	nimI	unbinned	unbinned
k141_6751884	1129	1431	-1	vanY gene in vanB cluster	unbinned	unbinned
k141_6767440	2	319	-1	vanW gene in vanG cluster	unbinned	unbinned
k141_6792803	177	1367	-1	vanT gene in vanG cluster	unbinned	unbinned
k141_6824621	347	1051	-1	vanY gene in vanB cluster	unbinned	unbinned
k141_6847461	3	335	-1	vanY gene in vanB cluster	unbinned	unbinned
k141_6853580	140	1282	-1	tet(W/N/W)	unbinned	unbinned
k141_6872118	82	642	-1	vanY gene in vanB cluster	unbinned	unbinned
k141_6901311	1003	1680	-1	kdpE	unbinned	unbinned
k141_695093	47	877	-1	vanY gene in vanB cluster	unbinned	unbinned
k141_696082	985	1302	-1	vanY gene in vanG cluster	unbinned	unbinned
k141_6979938	527	1630	-1	vanT gene in vanG cluster	unbinned	unbinned
k141_6982182	3	1127	-1	vanT gene in vanG cluster	unbinned	unbinned
k141_6985821	1	597	-1	vanW gene in vanI cluster	unbinned	unbinned
k141_7013248	2	517	-1	vanY gene in vanA cluster	unbinned	unbinned
k141_7077774	3	869	-1	vanW gene in vanI cluster	unbinned	unbinned
k141_7125212	575	1576	-1	vanH gene in vanO cluster	unbinned	unbinned
k141_7126724	3	443	-1	vanW gene in vanB cluster	unbinned	unbinned
k141_714629	591	1694	-1	vanY gene in vanB cluster	unbinned	unbinned
k141_7179528	2	622	-1	vanW gene in vanI cluster	unbinned	unbinned
k141_718883	2209	5328	-1	adeF	unbinned	unbinned
k141_722184	3843	4568	-1	vanY gene in vanB cluster	unbinned	unbinned
k141_7238250	394	618	-1	vanY gene in vanG cluster	unbinned	unbinned
k141_7261886	1	597	-1	vanW gene in vanI cluster	unbinned	unbinned
k141_7277234	713	1429	-1	vanY gene in vanB cluster	unbinned	unbinned
k141_7278045	624	1730	-1	vanY gene in vanF cluster	unbinned	unbinned
k141_7290784	667	999	-1	vanY gene in vanB cluster	unbinned	unbinned
k141_7365649	1	597	-1	vanY gene in vanG cluster	unbinned	unbinned
k141_7398775	707	1744	-1	vanH gene in vanO cluster	unbinned	unbinned
k141_7441750	2	562	-1	vanY gene in vanB cluster	unbinned	unbinned
k141_7451093	732	1343	-1	vanY gene in vanB cluster	unbinned	unbinned
k141_7472146	332	1510	-1	vanT gene in vanG cluster	unbinned	unbinned
k141_7523880	3	971	-1	vanT gene in vanG cluster	unbinned	unbinned
k141_7544582	3	1094	-1	vanW gene in vanI cluster	unbinned	unbinned
k141_7557670	1241	3064	-1	vanW gene in vanI cluster	unbinned	unbinned
k141_7610530	264	1244	-1	vanH gene in vanO cluster	unbinned	unbinned
k141_7620483	44	1177	-1	vanT gene in vanG cluster	unbinned	unbinned
k141_7684418	633	1226	-1	vanW gene in vanI cluster	unbinned	unbinned
k141_7773378	414	1235	-1	bacA	unbinned	unbinned
k141_780686	882	1976	-1	vanG	unbinned	unbinned
k141_7831512	616	1449	-1	vanW gene in vanB cluster	unbinned	unbinned
k141_7836494	229	504	-1	vanY gene in vanF cluster	unbinned	unbinned
k141_7906657	7	1197	-1	mdeA	unbinned	unbinned
k141_7931138	279	1424	-1	vanT gene in vanG cluster	unbinned	unbinned
k141_7950386	121	606	-1	vanW gene in vanI cluster	unbinned	unbinned
k141_7959903	1735	2067	-1	Escherichia coli emrE	unbinned	unbinned
k141_7962904	4448	5560	-1	vanT gene in vanG cluster	unbinned	unbinned
k141_7984405	1118	2464	-1	Klebsiella pneumoniae KpnH	unbinned	unbinned
k141_7997055	4468	4962	-1	lnuC	unbinned	unbinned
k141_8010305	507	1646	-1	vanT gene in vanG cluster	unbinned	unbinned
k141_8021574	2386	2784	-1	vanY gene in vanB cluster	unbinned	unbinned
k141_8024038	2	742	-1	vanW gene in vanI cluster	unbinned	unbinned
k141_8028460	304	738	-1	vanY gene in vanA cluster	unbinned	unbinned
k141_8028654	2	574	-1	vanY gene in vanB cluster	unbinned	unbinned
k141_8042255	21	452	-1	vanW gene in vanI cluster	unbinned	unbinned
k141_8066188	2	331	-1	vanW gene in vanB cluster	unbinned	unbinned
k141_8073913	218	442	-1	vanY gene in vanF cluster	unbinned	unbinned
k141_8097492	262	885	-1	catS	unbinned	unbinned
k141_810796	3	893	-1	vanH gene in vanO cluster	unbinned	unbinned
k141_813505	306	1145	-1	sul1	unbinned	Plasmid
k141_8156754	1872	2522	-1	vanW gene in vanI cluster	unbinned	unbinned
k141_8157883	721	1776	-1	vanG	unbinned	unbinned
k141_8158392	47	838	-1	vanY gene in vanB cluster	unbinned	unbinned
k141_8201152	430	945	-1	vanW gene in vanI cluster	unbinned	unbinned
k141_8217152	161	3736	-1	tet(Q)	unbinned	unbinned
k141_8229009	67	1221	-1	vanW gene in vanI cluster	unbinned	unbinned
k141_8266731	1	1206	-1	vanW gene in vanI cluster	unbinned	unbinned
k141_8270809	3	530	-1	vanW gene in vanI cluster	unbinned	unbinned
k141_828017	183	770	-1	vanY gene in vanM cluster	unbinned	unbinned
k141_8291235	260	697	-1	vanY gene in vanF cluster	unbinned	unbinned
k141_8324286	997	2055	-1	vanG	unbinned	unbinned
k141_8342413	1095	2162	-1	vanG	unbinned	unbinned
k141_8383397	270	617	-1	vanY gene in vanM cluster	unbinned	unbinned
k141_8389734	1545	2516	-1	vanW gene in vanI cluster	unbinned	unbinned
k141_8390595	177	1325	-1	vanW gene in vanI cluster	unbinned	unbinned
k141_8394479	1083	1916	-1	APH(3'')-Ib	unbinned	Plasmid
k141_8394479	247	1077	-1	APH(6)-Id	unbinned	Plasmid
k141_8403215	199	1185	-1	vanW gene in vanI cluster	unbinned	unbinned
k141_8421586	1393	2334	-1	vanH gene in vanO cluster	unbinned	unbinned
k141_8429103	193	717	-1	vanW gene in vanI cluster	unbinned	unbinned
k141_8430702	790	2214	-1	vanW gene in vanI cluster	unbinned	unbinned
k141_8462239	147	845	-1	vanY gene in vanB cluster	unbinned	unbinned
k141_8466177	3	752	-1	vanW gene in vanI cluster	unbinned	unbinned
k141_8469416	1	582	-1	vanY gene in vanA cluster	unbinned	unbinned
k141_8472519	2	928	-1	vanW gene in vanI cluster	unbinned	unbinned
k141_8486033	1	837	-1	vanY gene in vanG cluster	unbinned	unbinned
k141_8500462	3	578	-1	vanW gene in vanI cluster	unbinned	unbinned
k141_852277	2	487	-1	nimB	unbinned	unbinned
k141_8579478	1250	1780	-1	emrR	unbinned	unbinned
k141_8580387	729	1203	-1	dfrA14	unbinned	Plasmid
k141_8592273	37	366	-1	qacG	unbinned	unbinned
k141_8599173	839	1642	-1	vanT gene in vanG cluster	unbinned	unbinned
k141_8603182	692	1864	-1	vanY gene in vanB cluster	unbinned	unbinned
k141_8607819	3	623	-1	vanY gene in vanB cluster	unbinned	unbinned
k141_8631344	1	519	-1	vanW gene in vanG cluster	unbinned	unbinned
k141_8642326	169	1308	-1	vanY gene in vanF cluster	unbinned	unbinned
k141_8688811	3038	4804	-1	vanW gene in vanI cluster	unbinned	unbinned
k141_8714698	293	1381	-1	vanT gene in vanG cluster	unbinned	unbinned
k141_87195	2	1072	-1	vanG	unbinned	unbinned
k141_8729044	1198	1902	-1	vanY gene in vanB cluster	unbinned	unbinned
k141_8793556	177	551	-1	vanY gene in vanG cluster	unbinned	unbinned
k141_8833850	3	1019	-1	vanW gene in vanI cluster	unbinned	unbinned
k141_8854865	235	1302	-1	vanW gene in vanI cluster	unbinned	unbinned
k141_8932356	164	1225	-1	vanY gene in vanG cluster	unbinned	unbinned
k141_8936589	5	1093	-1	vanG	unbinned	unbinned
k141_8953133	3	575	-1	vanY gene in vanF cluster	unbinned	unbinned
k141_8967850	2	1645	-1	poxtA	unbinned	unbinned
k141_8972409	371	1195	-1	vanY gene in vanB cluster	unbinned	unbinned
k141_8989568	442	1056	-1	vanY gene in vanM cluster	unbinned	unbinned
k141_899912	405	578	-1	vanY gene in vanA cluster	unbinned	unbinned
k141_9013621	153	1334	-1	vanT gene in vanG cluster	unbinned	unbinned
k141_9030141	3	731	-1	vanW gene in vanI cluster	unbinned	unbinned
k141_9086385	1649	2248	-1	AAC(6')-Ib-cr6	unbinned	Plasmid
k141_9086385	688	1518	-1	OXA-1	unbinned	Plasmid
k141_9086385	2	550	-1	catB3	unbinned	Plasmid
k141_9091344	3672	5363	-1	vanW gene in vanI cluster	unbinned	unbinned
k141_9093	1443	2318	-1	vanY gene in vanB cluster	unbinned	unbinned
k141_9103107	3	1043	-1	vanW gene in vanI cluster	unbinned	unbinned
k141_9120549	1	1560	-1	Haemophilus influenzae PBP3 conferring resistance to beta-lactam antibiotics	unbinned	unbinned
k141_9126363	212	631	-1	fosA5	unbinned	unbinned
k141_912926	3	992	-1	vanW gene in vanI cluster	unbinned	unbinned
k141_914832	1	828	-1	vanW gene in vanI cluster	unbinned	unbinned
k141_9164838	6910	7710	-1	ErmF	unbinned	unbinned
k141_9168691	2709	3935	-1	mdtM	unbinned	unbinned
k141_923322	1	390	-1	vanW gene in vanG cluster	unbinned	unbinned
k141_9240400	264	521	-1	vanY gene in vanA cluster	unbinned	unbinned
k141_9274775	3260	3475	-1	vanU gene in vanG cluster	unbinned	unbinned
k141_9274775	313	561	-1	vanW gene in vanG cluster	unbinned	unbinned
k141_9274775	2551	3258	-1	vanR gene in vanG cluster	unbinned	unbinned
k141_9274775	574	1293	-1	vanY gene in vanB cluster	unbinned	unbinned
k141_9289533	696	1322	-1	vanY gene in vanB cluster	unbinned	unbinned
k141_9292473	2	418	-1	vanW gene in vanI cluster	unbinned	unbinned
k141_9299971	305	697	-1	vanY gene in vanF cluster	unbinned	unbinned
k141_9300022	367	759	-1	vanY gene in vanF cluster	unbinned	unbinned
k141_9315658	1220	1888	-1	vanY gene in vanG cluster	unbinned	unbinned
k141_9334301	3	749	-1	vanY gene in vanG cluster	unbinned	unbinned
k141_9345580	1	1113	-1	vanW gene in vanI cluster	unbinned	unbinned
k141_9350992	2	1483	-1	tet(32)	unbinned	unbinned
k141_9356254	1	1236	-1	vanW gene in vanI cluster	unbinned	unbinned
k141_9390396	838	2004	-1	vanT gene in vanG cluster	unbinned	unbinned
k141_9391019	3742	4398	-1	QnrS1	unbinned	Plasmid
k141_9457037	2	427	-1	nimG	unbinned	unbinned
k141_9466476	551	1279	-1	vanY gene in vanB cluster	unbinned	unbinned
k141_9498932	3	971	-1	tet(W/N/W)	unbinned	unbinned
k141_9500904	73	891	-1	vanY gene in vanB cluster	unbinned	unbinned
k141_9513310	1279	1740	-1	vanX gene in vanD cluster	unbinned	unbinned
k141_9513777	94	1206	-1	vanW gene in vanI cluster	unbinned	unbinned
k141_9519278	229	822	-1	vanY gene in vanB cluster	unbinned	unbinned
k141_9519732	304	912	-1	vanY gene in vanA cluster	unbinned	unbinned
k141_9524355	2778	3962	-1	vanT gene in vanG cluster	unbinned	unbinned
k141_9570443	1	633	-1	vanW gene in vanI cluster	unbinned	unbinned
k141_9692299	413	1336	-1	vanY gene in vanG cluster	unbinned	unbinned
k141_9732868	465	1331	-1	vanW gene in vanI cluster	unbinned	unbinned
k141_9769870	526	1038	-1	vanY gene in vanF cluster	unbinned	unbinned
k141_9770803	855	1556	-1	vanW gene in vanI cluster	unbinned	unbinned
k141_978297	34	738	-1	vanW gene in vanI cluster	unbinned	unbinned
k141_10016807	1	642	1	vanW gene in vanI cluster	unbinned	unbinned
k141_10021509	221	688	1	vanW gene in vanB cluster	unbinned	unbinned
k141_1002377	394	825	1	vanW gene in vanG cluster	unbinned	unbinned
k141_10043832	2	460	1	vanW gene in vanG cluster	unbinned	unbinned
k141_10079090	54	1106	1	crxA	unbinned	unbinned
k141_10096146	941	2767	1	vanW gene in vanI cluster	unbinned	unbinned
k141_10109470	1485	3182	1	vanW gene in vanI cluster	unbinned	unbinned
k141_10131997	284	1330	1	vanG	unbinned	unbinned
k141_1021853	2	529	1	vanW gene in vanI cluster	unbinned	unbinned
k141_1027901	47	1078	1	vanG	unbinned	unbinned
k141_1029087	2	406	1	vanY gene in vanB cluster	unbinned	unbinned
k141_1105901	3	1058	1	vanW gene in vanI cluster	unbinned	unbinned
k141_1131671	2	556	1	vanY gene in vanB cluster	unbinned	unbinned
k141_1138425	244	1005	1	vanY gene in vanB cluster	unbinned	unbinned
k141_1159491	724	1752	1	vanH gene in vanO cluster	unbinned	unbinned
k141_1167798	333	2015	1	vanW gene in vanI cluster	unbinned	unbinned
k141_1189395	376	1359	1	vanH gene in vanD cluster	unbinned	unbinned
k141_1200624	3	1658	1	tet(O/W)	unbinned	unbinned
k141_1217267	210	809	1	vanW gene in vanG cluster	unbinned	unbinned
k141_122225	119	973	1	vanY gene in vanB cluster	unbinned	unbinned
k141_1232076	443	1915	1	vanW gene in vanI cluster	unbinned	unbinned
k141_1240451	176	1123	1	vanT gene in vanG cluster	unbinned	unbinned
k141_1261949	1	198	1	vanY gene in vanG cluster	unbinned	unbinned
k141_1277525	127	861	1	vanY gene in vanB cluster	unbinned	unbinned
k141_1305043	1	729	1	vanW gene in vanI cluster	unbinned	unbinned
k141_1344312	882	1955	1	vanW gene in vanI cluster	unbinned	unbinned
k141_1357644	1	507	1	vanW gene in vanI cluster	unbinned	unbinned
k141_1382916	175	1695	1	vanW gene in vanI cluster	unbinned	unbinned
k141_1401729	3758	4861	1	vanT gene in vanG cluster	unbinned	unbinned
k141_1426336	2	799	1	vanY gene in vanB cluster	unbinned	unbinned
k141_144659	1693	2463	1	vanY gene in vanF cluster	unbinned	unbinned
k141_144659	1002	1709	1	vanY gene in vanB cluster	unbinned	unbinned
k141_1448162	1024	2079	1	vanG	unbinned	unbinned
k141_1474174	1	1230	1	vanW gene in vanI cluster	unbinned	unbinned
k141_1478186	1	165	1	vanY gene in vanB cluster	unbinned	unbinned
k141_1484760	380	727	1	vanW gene in vanB cluster	unbinned	unbinned
k141_1573186	1	501	1	vanW gene in vanI cluster	unbinned	unbinned
k141_1581981	2100	2408	1	qacG	unbinned	unbinned
k141_1624118	2	616	1	vanY gene in vanF cluster	unbinned	unbinned
k141_1628546	1811	2776	1	CfxA3	unbinned	unbinned
k141_1636913	9869	11047	1	tet(Q)	unbinned	unbinned
k141_1645145	2	1462	1	vanW gene in vanI cluster	unbinned	unbinned
k141_1648044	3	671	1	vanW gene in vanI cluster	unbinned	unbinned
k141_1676669	675	1235	1	vanY gene in vanG cluster	unbinned	unbinned
k141_1682015	30	1463	1	vanW gene in vanI cluster	unbinned	unbinned
k141_1684382	65	541	1	vanW gene in vanB cluster	unbinned	unbinned
k141_1736725	1	855	1	vanY gene in vanG cluster	unbinned	unbinned
k141_174325	2	664	1	vanW gene in vanI cluster	unbinned	unbinned
k141_176204	82	411	1	qacG	unbinned	unbinned
k141_1768802	100	1131	1	vanY gene in vanB cluster	unbinned	unbinned
k141_1786152	917	1753	1	vanW gene in vanG cluster	unbinned	unbinned
k141_1789123	2	601	1	vanT gene in vanG cluster	unbinned	unbinned
k141_1844391	3	1010	1	vanW gene in vanI cluster	unbinned	unbinned
k141_1844834	299	1459	1	vanT gene in vanG cluster	unbinned	unbinned
k141_1867305	1	624	1	vanW gene in vanG cluster	unbinned	unbinned
k141_1875503	2	919	1	vanW gene in vanI cluster	unbinned	unbinned
k141_1878038	2	1168	1	vanW gene in vanI cluster	unbinned	unbinned
k141_1918989	3	221	1	vanY gene in vanF cluster	unbinned	unbinned
k141_1930159	3	131	1	vanY gene in vanB cluster	unbinned	unbinned
k141_1958764	760	1632	1	vanY gene in vanF cluster	unbinned	unbinned
k141_1970616	551	1090	1	vanXY gene in vanG cluster	unbinned	unbinned
k141_2004759	718	1536	1	ArnT	unbinned	unbinned
k141_2006621	317	817	1	nimJ	unbinned	unbinned
k141_2022354	354	1448	1	tet(32)	unbinned	unbinned
k141_2026840	1	618	1	vanY gene in vanG cluster	unbinned	unbinned
k141_2032327	2	643	1	vanY gene in vanB cluster	unbinned	unbinned
k141_2095615	343	834	1	nimA	unbinned	unbinned
k141_2106053	2	646	1	vanW gene in vanI cluster	unbinned	unbinned
k141_2106566	2398	3132	1	ErmG	unbinned	unbinned
k141_2164165	123	1079	1	vanH gene in vanO cluster	unbinned	unbinned
k141_2192882	496	1644	1	vanT gene in vanG cluster	unbinned	unbinned
k141_2206808	2	196	1	vanY gene in vanG cluster	unbinned	unbinned
k141_2229882	2	802	1	vanW gene in vanI cluster	unbinned	unbinned
k141_2235364	2921	3421	1	vanW gene in vanB cluster	unbinned	unbinned
k141_2235364	3706	4515	1	vanY gene in vanG cluster	unbinned	unbinned
k141_2255188	2	286	1	vanY gene in vanF cluster	unbinned	unbinned
k141_2263981	1	1047	1	vanT gene in vanG cluster	unbinned	unbinned
k141_2264618	1349	2182	1	vanW gene in vanI cluster	unbinned	unbinned
k141_2276237	788	1462	1	ErmB	unbinned	unbinned
k141_2277901	2	565	1	vanW gene in vanI cluster	unbinned	unbinned
k141_2286577	21	1328	1	vanW gene in vanI cluster	unbinned	unbinned
k141_2293162	1028	2206	1	vanT gene in vanG cluster	unbinned	unbinned
k141_230050	2	1015	1	vanW gene in vanI cluster	unbinned	unbinned
k141_231291	3603	4742	1	vanT gene in vanC cluster	unbinned	unbinned
k141_2351693	39	896	1	ANT(6)-Ib	unbinned	unbinned
k141_2352615	454	786	1	fosA5	unbinned	unbinned
k141_2358574	1	1917	1	poxtA	unbinned	unbinned
k141_2366411	122	613	1	vanY gene in vanB cluster	unbinned	unbinned
k141_23972	2	733	1	vanY gene in vanB cluster	unbinned	unbinned
k141_2410378	1	675	1	vanH gene in vanO cluster	unbinned	unbinned
k141_2428839	145	1305	1	vanT gene in vanG cluster	unbinned	unbinned
k141_2447232	1	1086	1	vanT gene in vanG cluster	unbinned	unbinned
k141_2458304	381	1478	1	vanG	unbinned	unbinned
k141_2472280	186	1142	1	vanY gene in vanB cluster	unbinned	unbinned
k141_2536841	2	277	1	vanY gene in vanF cluster	unbinned	unbinned
k141_253902	85	1218	1	vanW gene in vanI cluster	unbinned	unbinned
k141_2568982	1	105	1	vanY gene in vanB cluster	unbinned	unbinned
k141_2569958	1	945	1	vanW gene in vanI cluster	unbinned	unbinned
k141_2576413	914	2119	1	vanW gene in vanI cluster	unbinned	unbinned
k141_261401	5942	6271	1	dfrv	unbinned	Plasmid
k141_2628020	2	313	1	vanY gene in vanB cluster	unbinned	unbinned
k141_2635913	631	1407	1	vanY gene in vanG cluster	unbinned	unbinned
k141_2656198	1232	2323	1	vanG	unbinned	unbinned
k141_265819	479	1705	1	EreD	unbinned	unbinned
[truncated: 342 more rows]
