# Supplementary material for: Antimicrobial resistance burden, and mechanisms of its emergence in gut microbiomes of Indian population
Source: Front Microbiomes. 2024 Jul 18;3:1432646. doi: 10.3389/frmbi.2024.1432646 (PMC12993557; doi:10.3389/frmbi.2024.1432646)
Supplement: Supplementary file 9 [file Table_8.xlsx]

## Sheet: Sheet1
# Taxonomic classification of acceptable quality MAGs carrying AMR genes.
AMR gene	bins	amr_carrying_contigs	Start	Stop	Orientation	Classification	Phylum	Class	Order	Family	Genus	Species	Drug.Class	Resistance.Mechanism	AMR.Gene.Family	Antibiotic
vanY gene in vanB cluster	bin.466	k141_4028895	36938	37687	-1	acceptable quality MAG	Actinomycetota	Actinomycetia	Actinomycetales	Bifidobacteriaceae	Bifidobacterium	Bifidobacterium bifidum	glycopeptide antibiotic	antibiotic target alteration	vanY; glycopeptide resistance gene cluster	vancomycin
Bifidobacterium bifidum ileS conferring resistance to mupirocin	bin.466	k141_8273140	42619	45945	1	acceptable quality MAG	Actinomycetota	Actinomycetia	Actinomycetales	Bifidobacteriaceae	Bifidobacterium	Bifidobacterium bifidum	mupirocin-like antibiotic	antibiotic target alteration	antibiotic-resistant isoleucyl-tRNA synthetase (ileS)	mupirocin
vanT gene in vanG cluster	bin.484	k141_5110349	11840	13132	1	acceptable quality MAG	Actinomycetota	Coriobacteriia	Coriobacteriales	QAMH01	CACZQA01	CACZQA01 sp900758075	glycopeptide antibiotic	antibiotic target alteration	glycopeptide resistance gene cluster; vanT	vancomycin
vanW gene in vanI cluster	bin.484	k141_8941108	30837	33329	1	acceptable quality MAG	Actinomycetota	Coriobacteriia	Coriobacteriales	QAMH01	CACZQA01	CACZQA01 sp900758075	glycopeptide antibiotic	antibiotic target alteration	vanW; glycopeptide resistance gene cluster	vancomycin; teicoplanin
vanT gene in vanG cluster	bin.378	k141_1575899	22632	23789	-1	acceptable quality MAG	Actinomycetota	Coriobacteriia	Coriobacteriales	Atopobiaceae	Parafannyhessea	Parafannyhessea sp900538935	glycopeptide antibiotic	antibiotic target alteration	glycopeptide resistance gene cluster; vanT	vancomycin
vanH gene in vanO cluster	bin.378	k141_2791342	8823	9809	1	acceptable quality MAG	Actinomycetota	Coriobacteriia	Coriobacteriales	Atopobiaceae	Parafannyhessea	Parafannyhessea sp900538935	glycopeptide antibiotic	antibiotic target alteration	vanH; glycopeptide resistance gene cluster	vancomycin
vanT gene in vanG cluster	bin.434	k141_4674763	3374	4534	1	acceptable quality MAG	Actinomycetota	Coriobacteriia	Coriobacteriales	Atopobiaceae	Paratractidigestivibacter	Paratractidigestivibacter faecalis	glycopeptide antibiotic	antibiotic target alteration	glycopeptide resistance gene cluster; vanT	vancomycin
vanG	bin.450	k141_2214565	1208	2293	-1	acceptable quality MAG	Actinomycetota	Coriobacteriia	Coriobacteriales	Atopobiaceae	Parolsenella	Parolsenella catena	glycopeptide antibiotic	antibiotic target alteration	glycopeptide resistance gene cluster; Van ligase	vancomycin
vanT gene in vanG cluster	bin.450	k141_4659223	6052	7212	1	acceptable quality MAG	Actinomycetota	Coriobacteriia	Coriobacteriales	Atopobiaceae	Parolsenella	Parolsenella catena	glycopeptide antibiotic	antibiotic target alteration	glycopeptide resistance gene cluster; vanT	vancomycin
vanW gene in vanI cluster	bin.578	k141_3358234	8932	9966	-1	acceptable quality MAG	Actinomycetota	Coriobacteriia	Coriobacteriales	Eggerthellaceae	Senegalimassilia	Senegalimassilia faecalis	glycopeptide antibiotic	antibiotic target alteration	vanW; glycopeptide resistance gene cluster	vancomycin; teicoplanin
vanT gene in vanG cluster	bin.233	k141_4480932	3040	4338	-1	acceptable quality MAG	Actinomycetota	Coriobacteriia	Coriobacteriales	Eggerthellaceae	Slackia	Slackia isoflavoniconvertens	glycopeptide antibiotic	antibiotic target alteration	glycopeptide resistance gene cluster; vanT	vancomycin
vanH gene in vanO cluster	bin.337	k141_3397244	2138	3121	1	acceptable quality MAG	Actinomycetota	Coriobacteriia	Coriobacteriales	Atopobiaceae	UBA7748	UBA7748 sp900314535	glycopeptide antibiotic	antibiotic target alteration	vanH; glycopeptide resistance gene cluster	vancomycin
vanT gene in vanG cluster	bin.337	k141_2118572	4582	5742	1	acceptable quality MAG	Actinomycetota	Coriobacteriia	Coriobacteriales	Atopobiaceae	UBA7748	UBA7748 sp900314535	glycopeptide antibiotic	antibiotic target alteration	glycopeptide resistance gene cluster; vanT	vancomycin
nimJ	bin.329	k141_3756838	1160	1696	-1	acceptable quality MAG	Actinomycetota	Coriobacteriia	Coriobacteriales	UMGS124	UMGS124		nitroimidazole antibiotic	antibiotic inactivation	nitroimidazole reductase	metronidazole
vanT gene in vanG cluster	bin.329	k141_7617291	3365	4531	1	acceptable quality MAG	Actinomycetota	Coriobacteriia	Coriobacteriales	UMGS124	UMGS124		glycopeptide antibiotic	antibiotic target alteration	glycopeptide resistance gene cluster; vanT	vancomycin
vanY gene in vanF cluster	bin.278	k141_49549	2448	3494	-1	acceptable quality MAG	Bacillota	Bacilli	Erysipelotrichales	Erysipelotrichaceae	Absicoccus	Absicoccus sp000434355	glycopeptide antibiotic	antibiotic target alteration	vanY; glycopeptide resistance gene cluster	vancomycin
vanG	bin.278	k141_3775627	2730	3776	1	acceptable quality MAG	Bacillota	Bacilli	Erysipelotrichales	Erysipelotrichaceae	Absicoccus	Absicoccus sp000434355	glycopeptide antibiotic	antibiotic target alteration	glycopeptide resistance gene cluster; Van ligase	vancomycin
vanT gene in vanG cluster	bin.278	k141_3775627	3770	4921	1	acceptable quality MAG	Bacillota	Bacilli	Erysipelotrichales	Erysipelotrichaceae	Absicoccus	Absicoccus sp000434355	glycopeptide antibiotic	antibiotic target alteration	glycopeptide resistance gene cluster; vanT	vancomycin
vanY gene in vanM cluster	bin.278	k141_180052	7664	8743	1	acceptable quality MAG	Bacillota	Bacilli	Erysipelotrichales	Erysipelotrichaceae	Absicoccus	Absicoccus sp000434355	glycopeptide antibiotic	antibiotic target alteration	vanY; glycopeptide resistance gene cluster	vancomycin; teicoplanin
tet(Q)	bin.82	k141_6627696	1161	3842	-1	acceptable quality MAG	Bacillota	Clostridia	Lachnospirales	Lachnospiraceae	Acetatifactor	Acetatifactor sp900066565	tetracycline antibiotic	antibiotic target protection	tetracycline-resistant ribosomal protection protein	tetracycline; doxycycline; minocycline; chlortetracycline; demeclocycline; oxytetracycline
vanY gene in vanG cluster	bin.82	k141_8024675	1276	2373	-1	acceptable quality MAG	Bacillota	Clostridia	Lachnospirales	Lachnospiraceae	Acetatifactor	Acetatifactor sp900066565	glycopeptide antibiotic	antibiotic target alteration	vanY; glycopeptide resistance gene cluster	vancomycin
vanT gene in vanG cluster	bin.82	k141_4241053	2989	4188	1	acceptable quality MAG	Bacillota	Clostridia	Lachnospirales	Lachnospiraceae	Acetatifactor	Acetatifactor sp900066565	glycopeptide antibiotic	antibiotic target alteration	glycopeptide resistance gene cluster; vanT	vancomycin
vanW gene in vanI cluster	bin.582	k141_6422955	11163	13016	-1	acceptable quality MAG	Bacillota	Clostridia	Lachnospirales	Lachnospiraceae	Agathobacter	Agathobacter sp905209075	glycopeptide antibiotic	antibiotic target alteration	vanW; glycopeptide resistance gene cluster	vancomycin; teicoplanin
vanT gene in vanG cluster	bin.582	k141_4454431	3834	4973	1	acceptable quality MAG	Bacillota	Clostridia	Lachnospirales	Lachnospiraceae	Agathobacter	Agathobacter sp905209075	glycopeptide antibiotic	antibiotic target alteration	glycopeptide resistance gene cluster; vanT	vancomycin
vanH gene in vanO cluster	bin.306	k141_225853	571	1569	-1	acceptable quality MAG	Bacillota	Clostridia	Oscillospirales	Butyricicoccaceae	Agathobaculum	Agathobaculum butyriciproducens	glycopeptide antibiotic	antibiotic target alteration	vanH; glycopeptide resistance gene cluster	vancomycin
vanW gene in vanI cluster	bin.306	k141_4695420	3028	3831	-1	acceptable quality MAG	Bacillota	Clostridia	Oscillospirales	Butyricicoccaceae	Agathobaculum	Agathobaculum butyriciproducens	glycopeptide antibiotic	antibiotic target alteration	vanW; glycopeptide resistance gene cluster	vancomycin; teicoplanin
vanG	bin.196	k141_1843079	9549	10619	-1	acceptable quality MAG	Bacillota	Clostridia	Oscillospirales	Butyricicoccaceae	Agathobaculum	Agathobaculum sp900544475	glycopeptide antibiotic	antibiotic target alteration	glycopeptide resistance gene cluster; Van ligase	vancomycin
vanW gene in vanI cluster	bin.196	k141_7943043	3669	5285	-1	acceptable quality MAG	Bacillota	Clostridia	Oscillospirales	Butyricicoccaceae	Agathobaculum	Agathobaculum sp900544475	glycopeptide antibiotic	antibiotic target alteration	vanW; glycopeptide resistance gene cluster	vancomycin; teicoplanin
vanT gene in vanG cluster	bin.196	k141_5407707	3828	4949	1	acceptable quality MAG	Bacillota	Clostridia	Oscillospirales	Butyricicoccaceae	Agathobaculum	Agathobaculum sp900544475	glycopeptide antibiotic	antibiotic target alteration	glycopeptide resistance gene cluster; vanT	vancomycin
adeF	bin.405	k141_3169062	1295	4426	-1	acceptable quality MAG	Bacillota	Negativicutes	Veillonellales	Dialisteraceae	Allisonella	Allisonella histaminiformans	fluoroquinolone antibiotic; tetracycline antibiotic	antibiotic efflux	resistance-nodulation-cell division (RND) antibiotic efflux pump	tetracycline
vanW gene in vanI cluster	bin.405	k141_4042196	6697	8214	-1	acceptable quality MAG	Bacillota	Negativicutes	Veillonellales	Dialisteraceae	Allisonella	Allisonella histaminiformans	glycopeptide antibiotic	antibiotic target alteration	vanW; glycopeptide resistance gene cluster	vancomycin; teicoplanin
vanW gene in vanI cluster	bin.172	k141_2705789	482	1957	-1	acceptable quality MAG	Bacillota	Clostridia	Lachnospirales	Lachnospiraceae	Anaerobutyricum	Anaerobutyricum hallii	glycopeptide antibiotic	antibiotic target alteration	vanW; glycopeptide resistance gene cluster	vancomycin; teicoplanin
vanG	bin.6	k141_5232811	571	1632	-1	acceptable quality MAG	Bacillota	Clostridia	Lachnospirales	Lachnospiraceae	Anaerobutyricum	Anaerobutyricum soehngenii	glycopeptide antibiotic	antibiotic target alteration	glycopeptide resistance gene cluster; Van ligase	vancomycin
vanW gene in vanI cluster	bin.6	k141_7104377	1144	2595	-1	acceptable quality MAG	Bacillota	Clostridia	Lachnospirales	Lachnospiraceae	Anaerobutyricum	Anaerobutyricum soehngenii	glycopeptide antibiotic	antibiotic target alteration	vanW; glycopeptide resistance gene cluster	vancomycin; teicoplanin
vanG	bin.172	k141_2012665	9332	10393	1	acceptable quality MAG	Bacillota	Clostridia	Lachnospirales	Lachnospiraceae	Anaerobutyricum	Anaerobutyricum hallii	glycopeptide antibiotic	antibiotic target alteration	glycopeptide resistance gene cluster; Van ligase	vancomycin
vanT gene in vanG cluster	bin.172	k141_5374107	3753	4877	1	acceptable quality MAG	Bacillota	Clostridia	Lachnospirales	Lachnospiraceae	Anaerobutyricum	Anaerobutyricum hallii	glycopeptide antibiotic	antibiotic target alteration	glycopeptide resistance gene cluster; vanT	vancomycin
vanW gene in vanI cluster	bin.423	k141_224445	3566	5059	-1	acceptable quality MAG	Bacillota	Clostridia	Lachnospirales	Lachnospiraceae	Anaerostipes	Anaerostipes hadrus	glycopeptide antibiotic	antibiotic target alteration	vanW; glycopeptide resistance gene cluster	vancomycin; teicoplanin
vanY gene in vanB cluster	bin.423	k141_9563925	841	1332	-1	acceptable quality MAG	Bacillota	Clostridia	Lachnospirales	Lachnospiraceae	Anaerostipes	Anaerostipes hadrus	glycopeptide antibiotic	antibiotic target alteration	vanY; glycopeptide resistance gene cluster	vancomycin
vanG	bin.319	k141_4966209	5750	6832	-1	acceptable quality MAG	Bacillota	Clostridia	Lachnospirales	Lachnospiraceae	Anaerostipes	Anaerostipes hadrus_A	glycopeptide antibiotic	antibiotic target alteration	glycopeptide resistance gene cluster; Van ligase	vancomycin
vanT gene in vanG cluster	bin.319	k141_2454588	2781	3944	-1	acceptable quality MAG	Bacillota	Clostridia	Lachnospirales	Lachnospiraceae	Anaerostipes	Anaerostipes hadrus_A	glycopeptide antibiotic	antibiotic target alteration	glycopeptide resistance gene cluster; vanT	vancomycin
vanG	bin.18	k141_2481498	19375	20436	-1	acceptable quality MAG	Bacillota	Clostridia	Lachnospirales	Lachnospiraceae	Anaerostipes	Anaerostipes sp018918155	glycopeptide antibiotic	antibiotic target alteration	glycopeptide resistance gene cluster; Van ligase	vancomycin
vanH gene in vanO cluster	bin.18	k141_8599009	43382	44362	-1	acceptable quality MAG	Bacillota	Clostridia	Lachnospirales	Lachnospiraceae	Anaerostipes	Anaerostipes sp018918155	glycopeptide antibiotic	antibiotic target alteration	vanH; glycopeptide resistance gene cluster	vancomycin
tet(Q)	bin.423	k141_457643	17256	19898	1	acceptable quality MAG	Bacillota	Clostridia	Lachnospirales	Lachnospiraceae	Anaerostipes	Anaerostipes hadrus	tetracycline antibiotic	antibiotic target protection	tetracycline-resistant ribosomal protection protein	tetracycline; doxycycline; minocycline; chlortetracycline; demeclocycline; oxytetracycline
vanG	bin.423	k141_2982008	3484	4569	1	acceptable quality MAG	Bacillota	Clostridia	Lachnospirales	Lachnospiraceae	Anaerostipes	Anaerostipes hadrus	glycopeptide antibiotic	antibiotic target alteration	glycopeptide resistance gene cluster; Van ligase	vancomycin
vanT gene in vanG cluster	bin.423	k141_8074747	1516	2679	1	acceptable quality MAG	Bacillota	Clostridia	Lachnospirales	Lachnospiraceae	Anaerostipes	Anaerostipes hadrus	glycopeptide antibiotic	antibiotic target alteration	glycopeptide resistance gene cluster; vanT	vancomycin
vanW gene in vanI cluster	bin.319	k141_4656724	47864	49339	1	acceptable quality MAG	Bacillota	Clostridia	Lachnospirales	Lachnospiraceae	Anaerostipes	Anaerostipes hadrus_A	glycopeptide antibiotic	antibiotic target alteration	vanW; glycopeptide resistance gene cluster	vancomycin; teicoplanin
tet(Q)	bin.18	k141_4459111	10248	12884	1	acceptable quality MAG	Bacillota	Clostridia	Lachnospirales	Lachnospiraceae	Anaerostipes	Anaerostipes sp018918155	tetracycline antibiotic	antibiotic target protection	tetracycline-resistant ribosomal protection protein	tetracycline; doxycycline; minocycline; chlortetracycline; demeclocycline; oxytetracycline
vanT gene in vanG cluster	bin.18	k141_3811275	27267	28433	1	acceptable quality MAG	Bacillota	Clostridia	Lachnospirales	Lachnospiraceae	Anaerostipes	Anaerostipes sp018918155	glycopeptide antibiotic	antibiotic target alteration	glycopeptide resistance gene cluster; vanT	vancomycin
vanW gene in vanI cluster	bin.18	k141_2904846	7179	8702	1	acceptable quality MAG	Bacillota	Clostridia	Lachnospirales	Lachnospiraceae	Anaerostipes	Anaerostipes sp018918155	glycopeptide antibiotic	antibiotic target alteration	vanW; glycopeptide resistance gene cluster	vancomycin; teicoplanin
poxtA	bin.59	k141_6549080	20325	22244	-1	acceptable quality MAG	Bacillota	Clostridia	Lachnospirales	Anaerotignaceae	Anaerotignum	Anaerotignum faecicola	tetracycline antibiotic; oxazolidinone antibiotic; phenicol antibiotic	antibiotic target protection	Miscellaneous ABC-F subfamily ATP-binding cassette ribosomal protection proteins	tetracycline; doxycycline; linezolid; chloramphenicol; florfenicol
vanG	bin.59	k141_1887981	3088	4167	1	acceptable quality MAG	Bacillota	Clostridia	Lachnospirales	Anaerotignaceae	Anaerotignum	Anaerotignum faecicola	glycopeptide antibiotic	antibiotic target alteration	glycopeptide resistance gene cluster; Van ligase	vancomycin
vanW gene in vanI cluster	bin.59	k141_5877342	2303	3835	1	acceptable quality MAG	Bacillota	Clostridia	Lachnospirales	Anaerotignaceae	Anaerotignum	Anaerotignum faecicola	glycopeptide antibiotic	antibiotic target alteration	vanW; glycopeptide resistance gene cluster	vancomycin; teicoplanin
vanT gene in vanG cluster	bin.498	k141_1691884	169	1278	-1	acceptable quality MAG	Bacillota	Negativicutes	Selenomonadales	Selenomonadaceae	Anaerovibrio	Anaerovibrio sp900548165	glycopeptide antibiotic	antibiotic target alteration	glycopeptide resistance gene cluster; vanT	vancomycin
adeF	bin.498	k141_936809	33879	37067	1	acceptable quality MAG	Bacillota	Negativicutes	Selenomonadales	Selenomonadaceae	Anaerovibrio	Anaerovibrio sp900548165	fluoroquinolone antibiotic; tetracycline antibiotic	antibiotic efflux	resistance-nodulation-cell division (RND) antibiotic efflux pump	tetracycline
vanT gene in vanG cluster	bin.210	k141_8211554	2674	3147	-1	acceptable quality MAG	Bacillota	Clostridia	Oscillospirales	Ruminococcaceae	Angelakisella	Angelakisella sp900547385	glycopeptide antibiotic	antibiotic target alteration	glycopeptide resistance gene cluster; vanT	vancomycin
vanT gene in vanG cluster	bin.210	k141_8211554	3506	4468	-1	acceptable quality MAG	Bacillota	Clostridia	Oscillospirales	Ruminococcaceae	Angelakisella	Angelakisella sp900547385	glycopeptide antibiotic	antibiotic target alteration	glycopeptide resistance gene cluster; vanT	vancomycin
vanW gene in vanG cluster	bin.210	k141_1019084	4962	5798	-1	acceptable quality MAG	Bacillota	Clostridia	Oscillospirales	Ruminococcaceae	Angelakisella	Angelakisella sp900547385	glycopeptide antibiotic	antibiotic target alteration	vanW; glycopeptide resistance gene cluster	vancomycin
vanG	bin.210	k141_5763285	298	1425	1	acceptable quality MAG	Bacillota	Clostridia	Oscillospirales	Ruminococcaceae	Angelakisella	Angelakisella sp900547385	glycopeptide antibiotic	antibiotic target alteration	glycopeptide resistance gene cluster; Van ligase	vancomycin
vanY gene in vanB cluster	bin.210	k141_3344275	5363	6283	1	acceptable quality MAG	Bacillota	Clostridia	Oscillospirales	Ruminococcaceae	Angelakisella	Angelakisella sp900547385	glycopeptide antibiotic	antibiotic target alteration	vanY; glycopeptide resistance gene cluster	vancomycin
vanW gene in vanI cluster	bin.285	k141_6973032	6018	7772	-1	acceptable quality MAG	Bacillota	Bacilli	RF39	UBA660	Aphodocola	Aphodocola sp000434835	glycopeptide antibiotic	antibiotic target alteration	vanW; glycopeptide resistance gene cluster	vancomycin; teicoplanin
vanY gene in vanA cluster	bin.285	k141_8596312	4607	5470	1	acceptable quality MAG	Bacillota	Bacilli	RF39	UBA660	Aphodocola	Aphodocola sp000434835	glycopeptide antibiotic	antibiotic target alteration	vanY; glycopeptide resistance gene cluster	vancomycin; teicoplanin
vanT gene in vanG cluster	bin.132	k141_1389125	67398	68585	-1	acceptable quality MAG	Bacillota	Clostridia	Lachnospirales	Lachnospiraceae	Bacteroides	Bacteroides pectinophilus	glycopeptide antibiotic	antibiotic target alteration	glycopeptide resistance gene cluster; vanT	vancomycin
vanY gene in vanA cluster	bin.132	k141_6841168	945	2009	-1	acceptable quality MAG	Bacillota	Clostridia	Lachnospirales	Lachnospiraceae	Bacteroides	Bacteroides pectinophilus	glycopeptide antibiotic	antibiotic target alteration	vanY; glycopeptide resistance gene cluster	vancomycin; teicoplanin
vanH gene in vanO cluster	bin.132	k141_2486030	54756	55742	1	acceptable quality MAG	Bacillota	Clostridia	Lachnospirales	Lachnospiraceae	Bacteroides	Bacteroides pectinophilus	glycopeptide antibiotic	antibiotic target alteration	vanH; glycopeptide resistance gene cluster	vancomycin
tet(Q)	bin.195	k141_4023022	1917	4700	-1	acceptable quality MAG	Bacillota	Clostridia	Lachnospirales	Lachnospiraceae	Bariatricus	Bariatricus comes	tetracycline antibiotic	antibiotic target protection	tetracycline-resistant ribosomal protection protein	tetracycline; doxycycline; minocycline; chlortetracycline; demeclocycline; oxytetracycline
tet(Q)	bin.195	k141_9720989	4449	7220	-1	acceptable quality MAG	Bacillota	Clostridia	Lachnospirales	Lachnospiraceae	Bariatricus	Bariatricus comes	tetracycline antibiotic	antibiotic target protection	tetracycline-resistant ribosomal protection protein	tetracycline; doxycycline; minocycline; chlortetracycline; demeclocycline; oxytetracycline
vanT gene in vanG cluster	bin.195	k141_4195769	3614	4777	-1	acceptable quality MAG	Bacillota	Clostridia	Lachnospirales	Lachnospiraceae	Bariatricus	Bariatricus comes	glycopeptide antibiotic	antibiotic target alteration	glycopeptide resistance gene cluster; vanT	vancomycin
vanW gene in vanI cluster	bin.195	k141_5102263	9864	11372	-1	acceptable quality MAG	Bacillota	Clostridia	Lachnospirales	Lachnospiraceae	Bariatricus	Bariatricus comes	glycopeptide antibiotic	antibiotic target alteration	vanW; glycopeptide resistance gene cluster	vancomycin; teicoplanin
vanW gene in vanG cluster	bin.626	k141_1008010	2247	3623	-1	acceptable quality MAG	Bacillota	Clostridia	Lachnospirales	Lachnospiraceae	Blautia	Blautia faecis	glycopeptide antibiotic	antibiotic target alteration	vanW; glycopeptide resistance gene cluster	vancomycin
vanH gene in vanO cluster	bin.64	k141_2962753	67202	68188	-1	acceptable quality MAG	Bacillota	Clostridia	Lachnospirales	Lachnospiraceae	Blautia	Blautia luti	glycopeptide antibiotic	antibiotic target alteration	vanH; glycopeptide resistance gene cluster	vancomycin
vanT gene in vanG cluster	bin.386	k141_4689453	3403	4569	-1	acceptable quality MAG	Bacillota	Clostridia	Lachnospirales	Lachnospiraceae	Blautia	Blautia obeum	glycopeptide antibiotic	antibiotic target alteration	glycopeptide resistance gene cluster; vanT	vancomycin
vanT gene in vanG cluster	bin.156	k141_5190953	4049	5056	-1	acceptable quality MAG	Bacillota	Clostridia	Lachnospirales	Lachnospiraceae	Blautia	Blautia sp000285855	glycopeptide antibiotic	antibiotic target alteration	glycopeptide resistance gene cluster; vanT	vancomycin
vanH gene in vanB cluster	bin.297	k141_4212683	8677	9666	-1	acceptable quality MAG	Bacillota	Clostridia	Lachnospirales	Lachnospiraceae	Blautia	Blautia sp003477525	glycopeptide antibiotic	antibiotic target alteration	vanH; glycopeptide resistance gene cluster	vancomycin
vanY gene in vanM cluster	bin.597	k141_95682	2689	3252	-1	acceptable quality MAG	Bacillota	Clostridia	Lachnospirales	Lachnospiraceae	Blautia	Blautia sp900066355	glycopeptide antibiotic	antibiotic target alteration	vanY; glycopeptide resistance gene cluster	vancomycin; teicoplanin
vanT gene in vanG cluster	bin.588	k141_2490586	2949	4115	-1	acceptable quality MAG	Bacillota	Clostridia	Lachnospirales	Lachnospiraceae	Blautia	Blautia sp900548245	glycopeptide antibiotic	antibiotic target alteration	glycopeptide resistance gene cluster; vanT	vancomycin
vanT gene in vanG cluster	bin.252	k141_9537233	9443	10609	-1	acceptable quality MAG	Bacillota	Clostridia	Lachnospirales	Lachnospiraceae	Blautia	Blautia sp900551715	glycopeptide antibiotic	antibiotic target alteration	glycopeptide resistance gene cluster; vanT	vancomycin
vanT gene in vanG cluster	bin.586	k141_5959786	53414	54550	-1	acceptable quality MAG	Bacillota	Clostridia	Lachnospirales	Lachnospiraceae	Blautia	Blautia stercoris	glycopeptide antibiotic	antibiotic target alteration	glycopeptide resistance gene cluster; vanT	vancomycin
vanY gene in vanF cluster	bin.586	k141_2474660	2612	3175	-1	acceptable quality MAG	Bacillota	Clostridia	Lachnospirales	Lachnospiraceae	Blautia	Blautia stercoris	glycopeptide antibiotic	antibiotic target alteration	vanY; glycopeptide resistance gene cluster	vancomycin
vanT gene in vanG cluster	bin.626	k141_786211	831	1997	1	acceptable quality MAG	Bacillota	Clostridia	Lachnospirales	Lachnospiraceae	Blautia	Blautia faecis	glycopeptide antibiotic	antibiotic target alteration	glycopeptide resistance gene cluster; vanT	vancomycin
vanW gene in vanI cluster	bin.626	k141_3733910	1176	2606	1	acceptable quality MAG	Bacillota	Clostridia	Lachnospirales	Lachnospiraceae	Blautia	Blautia faecis	glycopeptide antibiotic	antibiotic target alteration	vanW; glycopeptide resistance gene cluster	vancomycin; teicoplanin
vanT gene in vanG cluster	bin.64	k141_9542875	21914	23071	1	acceptable quality MAG	Bacillota	Clostridia	Lachnospirales	Lachnospiraceae	Blautia	Blautia luti	glycopeptide antibiotic	antibiotic target alteration	glycopeptide resistance gene cluster; vanT	vancomycin
vanT gene in vanG cluster	bin.402	k141_1766415	4847	6013	1	acceptable quality MAG	Bacillota	Clostridia	Lachnospirales	Lachnospiraceae	Blautia	Blautia sp000436615	glycopeptide antibiotic	antibiotic target alteration	glycopeptide resistance gene cluster; vanT	vancomycin
vanW gene in vanG cluster	bin.402	k141_8973555	1902	3278	1	acceptable quality MAG	Bacillota	Clostridia	Lachnospirales	Lachnospiraceae	Blautia	Blautia sp000436615	glycopeptide antibiotic	antibiotic target alteration	vanW; glycopeptide resistance gene cluster	vancomycin
vanY gene in vanM cluster	bin.297	k141_6010446	7953	8543	1	acceptable quality MAG	Bacillota	Clostridia	Lachnospirales	Lachnospiraceae	Blautia	Blautia sp003477525	glycopeptide antibiotic	antibiotic target alteration	vanY; glycopeptide resistance gene cluster	vancomycin; teicoplanin
poxtA	bin.586	k141_5959786	56974	58884	1	acceptable quality MAG	Bacillota	Clostridia	Lachnospirales	Lachnospiraceae	Blautia	Blautia stercoris	tetracycline antibiotic; oxazolidinone antibiotic; phenicol antibiotic	antibiotic target protection	Miscellaneous ABC-F subfamily ATP-binding cassette ribosomal protection proteins	tetracycline; doxycycline; linezolid; chloramphenicol; florfenicol
tet(36)	bin.586	k141_9922055	374	3103	1	acceptable quality MAG	Bacillota	Clostridia	Lachnospirales	Lachnospiraceae	Blautia	Blautia stercoris	tetracycline antibiotic	antibiotic target protection	tetracycline-resistant ribosomal protection protein	tetracycline; doxycycline; minocycline; chlortetracycline; demeclocycline; oxytetracycline
vanY gene in vanB cluster	bin.75	k141_267094	22497	23405	-1	acceptable quality MAG	Bacillota	Bacilli	Erysipelotrichales	Erysipelotrichaceae	Bulleidia	Bulleidia sp900539965	glycopeptide antibiotic	antibiotic target alteration	vanY; glycopeptide resistance gene cluster	vancomycin
vanY gene in vanG cluster	bin.75	k141_5390291	7215	8375	-1	acceptable quality MAG	Bacillota	Bacilli	Erysipelotrichales	Erysipelotrichaceae	Bulleidia	Bulleidia sp900539965	glycopeptide antibiotic	antibiotic target alteration	vanY; glycopeptide resistance gene cluster	vancomycin
vanY gene in vanB cluster	bin.75	k141_4242057	14237	15016	1	acceptable quality MAG	Bacillota	Bacilli	Erysipelotrichales	Erysipelotrichaceae	Bulleidia	Bulleidia sp900539965	glycopeptide antibiotic	antibiotic target alteration	vanY; glycopeptide resistance gene cluster	vancomycin
vanY gene in vanB cluster	bin.75	k141_6441723	180	1244	1	acceptable quality MAG	Bacillota	Bacilli	Erysipelotrichales	Erysipelotrichaceae	Bulleidia	Bulleidia sp900539965	glycopeptide antibiotic	antibiotic target alteration	vanY; glycopeptide resistance gene cluster	vancomycin
vanW gene in vanI cluster	bin.314	k141_568927	13637	15052	-1	acceptable quality MAG	Bacillota	Clostridia	Lachnospirales	Lachnospiraceae	Butyribacter	Butyribacter sp000436755	glycopeptide antibiotic	antibiotic target alteration	vanW; glycopeptide resistance gene cluster	vancomycin; teicoplanin
vanW gene in vanI cluster	bin.574	k141_71587	1726	3291	-1	acceptable quality MAG	Bacillota	Clostridia	Lachnospirales	Lachnospiraceae	Butyribacter	Butyribacter sp003529475	glycopeptide antibiotic	antibiotic target alteration	vanW; glycopeptide resistance gene cluster	vancomycin; teicoplanin
vanY gene in vanB cluster	bin.574	k141_5995408	2142	3278	-1	acceptable quality MAG	Bacillota	Clostridia	Lachnospirales	Lachnospiraceae	Butyribacter	Butyribacter sp003529475	glycopeptide antibiotic	antibiotic target alteration	vanY; glycopeptide resistance gene cluster	vancomycin
vanY gene in vanB cluster	bin.574	k141_7649556	842	1603	-1	acceptable quality MAG	Bacillota	Clostridia	Lachnospirales	Lachnospiraceae	Butyribacter	Butyribacter sp003529475	glycopeptide antibiotic	antibiotic target alteration	vanY; glycopeptide resistance gene cluster	vancomycin
vanT gene in vanG cluster	bin.287	k141_7279486	4058	5239	1	acceptable quality MAG	Bacillota	Clostridia	Lachnospirales	Lachnospiraceae	Butyribacter	Butyribacter intestini	glycopeptide antibiotic	antibiotic target alteration	glycopeptide resistance gene cluster; vanT	vancomycin
vanW gene in vanI cluster	bin.287	k141_3601625	4014	5477	1	acceptable quality MAG	Bacillota	Clostridia	Lachnospirales	Lachnospiraceae	Butyribacter	Butyribacter intestini	glycopeptide antibiotic	antibiotic target alteration	vanW; glycopeptide resistance gene cluster	vancomycin; teicoplanin
vanT gene in vanG cluster	bin.314	k141_337529	9636	10817	1	acceptable quality MAG	Bacillota	Clostridia	Lachnospirales	Lachnospiraceae	Butyribacter	Butyribacter sp000436755	glycopeptide antibiotic	antibiotic target alteration	glycopeptide resistance gene cluster; vanT	vancomycin
vanT gene in vanG cluster	bin.392	k141_1399382	24714	25883	-1	acceptable quality MAG	Bacillota	Clostridia	Oscillospirales	Butyricicoccaceae	Butyricicoccus	Butyricicoccus sp002395695	glycopeptide antibiotic	antibiotic target alteration	glycopeptide resistance gene cluster; vanT	vancomycin
vanW gene in vanB cluster	bin.392	k141_9950030	19613	20437	-1	acceptable quality MAG	Bacillota	Clostridia	Oscillospirales	Butyricicoccaceae	Butyricicoccus	Butyricicoccus sp002395695	glycopeptide antibiotic	antibiotic target alteration	vanW; glycopeptide resistance gene cluster	vancomycin
vanW gene in vanI cluster	bin.392	k141_2457959	22764	24626	-1	acceptable quality MAG	Bacillota	Clostridia	Oscillospirales	Butyricicoccaceae	Butyricicoccus	Butyricicoccus sp002395695	glycopeptide antibiotic	antibiotic target alteration	vanW; glycopeptide resistance gene cluster	vancomycin; teicoplanin
vanG	bin.392	k141_3773440	38968	40047	1	acceptable quality MAG	Bacillota	Clostridia	Oscillospirales	Butyricicoccaceae	Butyricicoccus	Butyricicoccus sp002395695	glycopeptide antibiotic	antibiotic target alteration	glycopeptide resistance gene cluster; Van ligase	vancomycin
vanW gene in vanI cluster	bin.392	k141_8681465	1074	2087	1	acceptable quality MAG	Bacillota	Clostridia	Oscillospirales	Butyricicoccaceae	Butyricicoccus	Butyricicoccus sp002395695	glycopeptide antibiotic	antibiotic target alteration	vanW; glycopeptide resistance gene cluster	vancomycin; teicoplanin
vanG	bin.88	k141_570448	13320	14390	-1	acceptable quality MAG	Bacillota	Clostridia	Lachnospirales	Lachnospiraceae	Butyrivibrio	Butyrivibrio crossotus	glycopeptide antibiotic	antibiotic target alteration	glycopeptide resistance gene cluster; Van ligase	vancomycin
vanT gene in vanG cluster	bin.88	k141_2433070	4433	5551	1	acceptable quality MAG	Bacillota	Clostridia	Lachnospirales	Lachnospiraceae	Butyrivibrio	Butyrivibrio crossotus	glycopeptide antibiotic	antibiotic target alteration	glycopeptide resistance gene cluster; vanT	vancomycin
vanH gene in vanO cluster	bin.569	k141_2451406	4495	5472	1	acceptable quality MAG	Bacillota	Clostridia	Lachnospirales	Lachnospiraceae	Butyrivibrio	Butyrivibrio sp000431815	glycopeptide antibiotic	antibiotic target alteration	vanH; glycopeptide resistance gene cluster	vancomycin
vanT gene in vanG cluster	bin.569	k141_3360314	18691	19812	1	acceptable quality MAG	Bacillota	Clostridia	Lachnospirales	Lachnospiraceae	Butyrivibrio	Butyrivibrio sp000431815	glycopeptide antibiotic	antibiotic target alteration	glycopeptide resistance gene cluster; vanT	vancomycin
vanT gene in vanG cluster	bin.115	k141_10015194	425	1561	-1	acceptable quality MAG	Bacillota	Clostridia	Oscillospirales	Ruminococcaceae	CAG-115	CAG-115 sp000432175	glycopeptide antibiotic	antibiotic target alteration	glycopeptide resistance gene cluster; vanT	vancomycin
vanY gene in vanF cluster	bin.115	k141_7641957	1418	2458	-1	acceptable quality MAG	Bacillota	Clostridia	Oscillospirales	Ruminococcaceae	CAG-115	CAG-115 sp000432175	glycopeptide antibiotic	antibiotic target alteration	vanY; glycopeptide resistance gene cluster	vancomycin
vanG	bin.137	k141_7887675	32705	33835	-1	acceptable quality MAG	Bacillota	Clostridia	Oscillospirales	Ruminococcaceae	CAG-115	CAG-115 sp003531585	glycopeptide antibiotic	antibiotic target alteration	glycopeptide resistance gene cluster; Van ligase	vancomycin
vanT gene in vanG cluster	bin.137	k141_7631909	1516	2652	-1	acceptable quality MAG	Bacillota	Clostridia	Oscillospirales	Ruminococcaceae	CAG-115	CAG-115 sp003531585	glycopeptide antibiotic	antibiotic target alteration	glycopeptide resistance gene cluster; vanT	vancomycin
vanW gene in vanB cluster	bin.137	k141_6688518	1581	2435	-1	acceptable quality MAG	Bacillota	Clostridia	Oscillospirales	Ruminococcaceae	CAG-115	CAG-115 sp003531585	glycopeptide antibiotic	antibiotic target alteration	vanW; glycopeptide resistance gene cluster	vancomycin
vanW gene in vanB cluster	bin.115	k141_453848	4229	4681	1	acceptable quality MAG	Bacillota	Clostridia	Oscillospirales	Ruminococcaceae	CAG-115	CAG-115 sp000432175	glycopeptide antibiotic	antibiotic target alteration	vanW; glycopeptide resistance gene cluster	vancomycin
vanY gene in vanM cluster	bin.137	k141_1576831	110	1144	1	acceptable quality MAG	Bacillota	Clostridia	Oscillospirales	Ruminococcaceae	CAG-115	CAG-115 sp003531585	glycopeptide antibiotic	antibiotic target alteration	vanY; glycopeptide resistance gene cluster	vancomycin; teicoplanin
vanY gene in vanB cluster	bin.617	k141_7772664	2581	3591	-1	acceptable quality MAG	Bacillota	Clostridia	Lachnospirales	Lachnospiraceae	CAG-127	CAG-127 sp900319515	glycopeptide antibiotic	antibiotic target alteration	vanY; glycopeptide resistance gene cluster	vancomycin
vanT gene in vanG cluster	bin.617	k141_9349670	3379	4590	1	acceptable quality MAG	Bacillota	Clostridia	Lachnospirales	Lachnospiraceae	CAG-127	CAG-127 sp900319515	glycopeptide antibiotic	antibiotic target alteration	glycopeptide resistance gene cluster; vanT	vancomycin
vanY gene in vanB cluster	bin.617	k141_519598	868	1587	1	acceptable quality MAG	Bacillota	Clostridia	Lachnospirales	Lachnospiraceae	CAG-127	CAG-127 sp900319515	glycopeptide antibiotic	antibiotic target alteration	vanY; glycopeptide resistance gene cluster	vancomycin
vanW gene in vanI cluster	bin.451	k141_238890	1064	2686	-1	acceptable quality MAG	Bacillota	Clostridia	Oscillospirales	Oscillospiraceae	CAG-170	CAG-170 sp000436735	glycopeptide antibiotic	antibiotic target alteration	vanW; glycopeptide resistance gene cluster	vancomycin; teicoplanin
vanG	bin.630	k141_3998520	11618	12718	-1	acceptable quality MAG	Bacillota	Clostridia	Oscillospirales	Oscillospiraceae	CAG-170	CAG-170 sp002404795	glycopeptide antibiotic	antibiotic target alteration	glycopeptide resistance gene cluster; Van ligase	vancomycin
vanW gene in vanI cluster	bin.630	k141_4008854	561	2270	-1	acceptable quality MAG	Bacillota	Clostridia	Oscillospirales	Oscillospiraceae	CAG-170	CAG-170 sp002404795	glycopeptide antibiotic	antibiotic target alteration	vanW; glycopeptide resistance gene cluster	vancomycin; teicoplanin
tet(Q)	bin.424	k141_2834983	2	2032	-1	acceptable quality MAG	Bacillota	Clostridia	Oscillospirales	Oscillospiraceae	CAG-170	CAG-170 sp003516765	tetracycline antibiotic	antibiotic target protection	tetracycline-resistant ribosomal protection protein	tetracycline; doxycycline; minocycline; chlortetracycline; demeclocycline; oxytetracycline
vanT gene in vanG cluster	bin.424	k141_8196749	9739	10917	-1	acceptable quality MAG	Bacillota	Clostridia	Oscillospirales	Oscillospiraceae	CAG-170	CAG-170 sp003516765	glycopeptide antibiotic	antibiotic target alteration	glycopeptide resistance gene cluster; vanT	vancomycin
vanG	bin.451	k141_4955864	8261	9322	1	acceptable quality MAG	Bacillota	Clostridia	Oscillospirales	Oscillospiraceae	CAG-170	CAG-170 sp000436735	glycopeptide antibiotic	antibiotic target alteration	glycopeptide resistance gene cluster; Van ligase	vancomycin
vanT gene in vanG cluster	bin.451	k141_84919	27507	28685	1	acceptable quality MAG	Bacillota	Clostridia	Oscillospirales	Oscillospiraceae	CAG-170	CAG-170 sp000436735	glycopeptide antibiotic	antibiotic target alteration	glycopeptide resistance gene cluster; vanT	vancomycin
vanT gene in vanG cluster	bin.630	k141_2708192	4176	5354	1	acceptable quality MAG	Bacillota	Clostridia	Oscillospirales	Oscillospiraceae	CAG-170	CAG-170 sp002404795	glycopeptide antibiotic	antibiotic target alteration	glycopeptide resistance gene cluster; vanT	vancomycin
vanW gene in vanI cluster	bin.424	k141_4101480	1373	2689	1	acceptable quality MAG	Bacillota	Clostridia	Oscillospirales	Oscillospiraceae	CAG-170	CAG-170 sp003516765	glycopeptide antibiotic	antibiotic target alteration	vanW; glycopeptide resistance gene cluster	vancomycin; teicoplanin
vanW gene in vanI cluster	bin.421	k141_670167	3443	5011	-1	acceptable quality MAG	Bacillota	Clostridia	Lachnospirales	Lachnospiraceae	CAG-194	CAG-194 sp000432915	glycopeptide antibiotic	antibiotic target alteration	vanW; glycopeptide resistance gene cluster	vancomycin; teicoplanin
vanY gene in vanG cluster	bin.421	k141_663101	34473	35300	-1	acceptable quality MAG	Bacillota	Clostridia	Lachnospirales	Lachnospiraceae	CAG-194	CAG-194 sp000432915	glycopeptide antibiotic	antibiotic target alteration	vanY; glycopeptide resistance gene cluster	vancomycin
tet(Q)	bin.421	k141_5760404	14515	17196	1	acceptable quality MAG	Bacillota	Clostridia	Lachnospirales	Lachnospiraceae	CAG-194	CAG-194 sp000432915	tetracycline antibiotic	antibiotic target protection	tetracycline-resistant ribosomal protection protein	tetracycline; doxycycline; minocycline; chlortetracycline; demeclocycline; oxytetracycline
vanT gene in vanG cluster	bin.421	k141_1707542	5480	6655	1	acceptable quality MAG	Bacillota	Clostridia	Lachnospirales	Lachnospiraceae	CAG-194	CAG-194 sp000432915	glycopeptide antibiotic	antibiotic target alteration	glycopeptide resistance gene cluster; vanT	vancomycin
vanY gene in vanG cluster	bin.421	k141_2927703	19803	20462	1	acceptable quality MAG	Bacillota	Clostridia	Lachnospirales	Lachnospiraceae	CAG-194	CAG-194 sp000432915	glycopeptide antibiotic	antibiotic target alteration	vanY; glycopeptide resistance gene cluster	vancomycin
vanT gene in vanG cluster	bin.276	k141_2719096	1444	2598	-1	acceptable quality MAG	Bacillota	Clostridia	Oscillospirales	Acutalibacteraceae	CAG-217	CAG-217 sp000436335	glycopeptide antibiotic	antibiotic target alteration	glycopeptide resistance gene cluster; vanT	vancomycin
vanW gene in vanI cluster	bin.276	k141_1995090	238	1038	-1	acceptable quality MAG	Bacillota	Clostridia	Oscillospirales	Acutalibacteraceae	CAG-217	CAG-217 sp000436335	glycopeptide antibiotic	antibiotic target alteration	vanW; glycopeptide resistance gene cluster	vancomycin; teicoplanin
vanG	bin.276	k141_3113279	13055	14119	1	acceptable quality MAG	Bacillota	Clostridia	Oscillospirales	Acutalibacteraceae	CAG-217	CAG-217 sp000436335	glycopeptide antibiotic	antibiotic target alteration	glycopeptide resistance gene cluster; Van ligase	vancomycin
vanW gene in vanI cluster	bin.276	k141_2231522	1	792	1	acceptable quality MAG	Bacillota	Clostridia	Oscillospirales	Acutalibacteraceae	CAG-217	CAG-217 sp000436335	glycopeptide antibiotic	antibiotic target alteration	vanW; glycopeptide resistance gene cluster	vancomycin; teicoplanin
vanW gene in vanI cluster	bin.370	k141_566358	3241	4899	-1	acceptable quality MAG	Bacillota	Clostridia	TANB77	CAG-508	CAG-245	CAG-245 sp000435175	glycopeptide antibiotic	antibiotic target alteration	vanW; glycopeptide resistance gene cluster	vancomycin; teicoplanin
vanW gene in vanI cluster	bin.381	k141_3671527	8894	10735	-1	acceptable quality MAG	Bacillota	Clostridia	TANB77	CAG-508	CAG-269	CAG-269 sp000431335	glycopeptide antibiotic	antibiotic target alteration	vanW; glycopeptide resistance gene cluster	vancomycin; teicoplanin
vanW gene in vanI cluster	bin.347	k141_1201419	4682	6250	-1	acceptable quality MAG	Bacillota	Clostridia	TANB77	CAG-508	CAG-269	CAG-269 sp003525075	glycopeptide antibiotic	antibiotic target alteration	vanW; glycopeptide resistance gene cluster	vancomycin; teicoplanin
vanW gene in vanI cluster	bin.347	k141_8369422	629	2275	-1	acceptable quality MAG	Bacillota	Clostridia	TANB77	CAG-508	CAG-269	CAG-269 sp003525075	glycopeptide antibiotic	antibiotic target alteration	vanW; glycopeptide resistance gene cluster	vancomycin; teicoplanin
vanW gene in vanI cluster	bin.381	k141_270907	3018	4613	1	acceptable quality MAG	Bacillota	Clostridia	TANB77	CAG-508	CAG-269	CAG-269 sp000431335	glycopeptide antibiotic	antibiotic target alteration	vanW; glycopeptide resistance gene cluster	vancomycin; teicoplanin
vanT gene in vanG cluster	bin.347	k141_2107313	1278	3395	1	acceptable quality MAG	Bacillota	Clostridia	TANB77	CAG-508	CAG-269	CAG-269 sp003525075	glycopeptide antibiotic	antibiotic target alteration	glycopeptide resistance gene cluster; vanT	vancomycin
vanW gene in vanG cluster	bin.347	k141_642840	1684	2502	1	acceptable quality MAG	Bacillota	Clostridia	TANB77	CAG-508	CAG-269	CAG-269 sp003525075	glycopeptide antibiotic	antibiotic target alteration	vanW; glycopeptide resistance gene cluster	vancomycin
vanW gene in vanI cluster	bin.347	k141_6663749	21417	22058	1	acceptable quality MAG	Bacillota	Clostridia	TANB77	CAG-508	CAG-269	CAG-269 sp003525075	glycopeptide antibiotic	antibiotic target alteration	vanW; glycopeptide resistance gene cluster	vancomycin; teicoplanin
vanW gene in vanI cluster	bin.347	k141_5829429	18712	19515	1	acceptable quality MAG	Bacillota	Clostridia	TANB77	CAG-508	CAG-269	CAG-269 sp003525075	glycopeptide antibiotic	antibiotic target alteration	vanW; glycopeptide resistance gene cluster	vancomycin; teicoplanin
vanXY gene in vanG cluster	bin.347	k141_2107313	551	1285	1	acceptable quality MAG	Bacillota	Clostridia	TANB77	CAG-508	CAG-269	CAG-269 sp003525075	glycopeptide antibiotic	antibiotic target alteration	glycopeptide resistance gene cluster; vanXY	vancomycin
vanY gene in vanF cluster	bin.347	k141_9841169	1	273	1	acceptable quality MAG	Bacillota	Clostridia	TANB77	CAG-508	CAG-269	CAG-269 sp003525075	glycopeptide antibiotic	antibiotic target alteration	vanY; glycopeptide resistance gene cluster	vancomycin
vanY gene in vanB cluster	bin.238	k141_8023532	4269	5429	-1	acceptable quality MAG	Bacillota	Bacilli	RF39	UBA660	CAG-302	CAG-302 sp900543825	glycopeptide antibiotic	antibiotic target alteration	vanY; glycopeptide resistance gene cluster	vancomycin
vanY gene in vanG cluster	bin.238	k141_7910511	6621	7391	-1	acceptable quality MAG	Bacillota	Bacilli	RF39	UBA660	CAG-302	CAG-302 sp900543825	glycopeptide antibiotic	antibiotic target alteration	vanY; glycopeptide resistance gene cluster	vancomycin
vanY gene in vanG cluster	bin.238	k141_1334637	2368	2922	-1	acceptable quality MAG	Bacillota	Bacilli	RF39	UBA660	CAG-302	CAG-302 sp900543825	glycopeptide antibiotic	antibiotic target alteration	vanY; glycopeptide resistance gene cluster	vancomycin
vanT gene in vanG cluster	bin.479	k141_5941933	550	1716	-1	acceptable quality MAG	Bacillota	Clostridia	Lachnospirales	Lachnospiraceae	CAG-317	CAG-317 sp000433215	glycopeptide antibiotic	antibiotic target alteration	glycopeptide resistance gene cluster; vanT	vancomycin
vanW gene in vanI cluster	bin.479	k141_2745593	18647	20173	-1	acceptable quality MAG	Bacillota	Clostridia	Lachnospirales	Lachnospiraceae	CAG-317	CAG-317 sp000433215	glycopeptide antibiotic	antibiotic target alteration	vanW; glycopeptide resistance gene cluster	vancomycin; teicoplanin
tet(36)	bin.479	k141_8429423	445	3204	1	acceptable quality MAG	Bacillota	Clostridia	Lachnospirales	Lachnospiraceae	CAG-317	CAG-317 sp000433215	tetracycline antibiotic	antibiotic target protection	tetracycline-resistant ribosomal protection protein	tetracycline; doxycycline; minocycline; chlortetracycline; demeclocycline; oxytetracycline
vanT gene in vanG cluster	bin.391	k141_9042184	463	1509	1	acceptable quality MAG	Bacillota	Clostridia	Christensenellales	CAG-917	CAG-349	CAG-349 sp003539515	glycopeptide antibiotic	antibiotic target alteration	glycopeptide resistance gene cluster; vanT	vancomycin
vanW gene in vanI cluster	bin.391	k141_987661	2979	4283	1	acceptable quality MAG	Bacillota	Clostridia	Christensenellales	CAG-917	CAG-349	CAG-349 sp003539515	glycopeptide antibiotic	antibiotic target alteration	vanW; glycopeptide resistance gene cluster	vancomycin; teicoplanin
vanY gene in vanB cluster	bin.436	k141_1349259	50097	51050	-1	acceptable quality MAG	Bacillota	Clostridia	Oscillospirales	Ruminococcaceae	CAG-353	CAG-353 sp900066885	glycopeptide antibiotic	antibiotic target alteration	vanY; glycopeptide resistance gene cluster	vancomycin
vanG	bin.436	k141_1200108	18399	19460	1	acceptable quality MAG	Bacillota	Clostridia	Oscillospirales	Ruminococcaceae	CAG-353	CAG-353 sp900066885	glycopeptide antibiotic	antibiotic target alteration	glycopeptide resistance gene cluster; Van ligase	vancomycin
vanT gene in vanG cluster	bin.436	k141_4552898	6122	7309	1	acceptable quality MAG	Bacillota	Clostridia	Oscillospirales	Ruminococcaceae	CAG-353	CAG-353 sp900066885	glycopeptide antibiotic	antibiotic target alteration	glycopeptide resistance gene cluster; vanT	vancomycin
vanY gene in vanF cluster	bin.436	k141_4219802	14351	15469	1	acceptable quality MAG	Bacillota	Clostridia	Oscillospirales	Ruminococcaceae	CAG-353	CAG-353 sp900066885	glycopeptide antibiotic	antibiotic target alteration	vanY; glycopeptide resistance gene cluster	vancomycin
vanY gene in vanB cluster	bin.3	k141_2119510	817	1626	-1	acceptable quality MAG	Bacillota	Clostridia	Oscillospirales	CAG-272	CAG-390	CAG-390 sp000437015	glycopeptide antibiotic	antibiotic target alteration	vanY; glycopeptide resistance gene cluster	vancomycin
vanT gene in vanG cluster	bin.3	k141_8821769	112598	113800	1	acceptable quality MAG	Bacillota	Clostridia	Oscillospirales	CAG-272	CAG-390	CAG-390 sp000437015	glycopeptide antibiotic	antibiotic target alteration	glycopeptide resistance gene cluster; vanT	vancomycin
vanY gene in vanA cluster	bin.3	k141_2938709	54134	56236	1	acceptable quality MAG	Bacillota	Clostridia	Oscillospirales	CAG-272	CAG-390	CAG-390 sp000437015	glycopeptide antibiotic	antibiotic target alteration	vanY; glycopeptide resistance gene cluster	vancomycin; teicoplanin
vanY gene in vanA cluster	bin.3	k141_6409426	19193	20314	1	acceptable quality MAG	Bacillota	Clostridia	Oscillospirales	CAG-272	CAG-390	CAG-390 sp000437015	glycopeptide antibiotic	antibiotic target alteration	vanY; glycopeptide resistance gene cluster	vancomycin; teicoplanin
vanG	bin.352	k141_5324912	19623	20681	-1	acceptable quality MAG	Bacillota	Clostridia	UBA1381	UBA1381	CAG-41	CAG-41 sp900066215	glycopeptide antibiotic	antibiotic target alteration	glycopeptide resistance gene cluster; Van ligase	vancomycin
vanT gene in vanG cluster	bin.352	k141_7729361	6395	7552	-1	acceptable quality MAG	Bacillota	Clostridia	UBA1381	UBA1381	CAG-41	CAG-41 sp900066215	glycopeptide antibiotic	antibiotic target alteration	glycopeptide resistance gene cluster; vanT	vancomycin
vanW gene in vanI cluster	bin.352	k141_4654325	3	1604	-1	acceptable quality MAG	Bacillota	Clostridia	UBA1381	UBA1381	CAG-41	CAG-41 sp900066215	glycopeptide antibiotic	antibiotic target alteration	vanW; glycopeptide resistance gene cluster	vancomycin; teicoplanin
vanW gene in vanI cluster	bin.352	k141_8872475	1	780	1	acceptable quality MAG	Bacillota	Clostridia	UBA1381	UBA1381	CAG-41	CAG-41 sp900066215	glycopeptide antibiotic	antibiotic target alteration	vanW; glycopeptide resistance gene cluster	vancomycin; teicoplanin
vanW gene in vanI cluster	bin.143	k141_5420558	5539	6624	-1	acceptable quality MAG	Bacillota	Bacilli	RF39	UBA660	CAG-417	CAG-417 sp000432835	glycopeptide antibiotic	antibiotic target alteration	vanW; glycopeptide resistance gene cluster	vancomycin; teicoplanin
vanY gene in vanF cluster	bin.143	k141_2070363	3139	4272	-1	acceptable quality MAG	Bacillota	Bacilli	RF39	UBA660	CAG-417	CAG-417 sp000432835	glycopeptide antibiotic	antibiotic target alteration	vanY; glycopeptide resistance gene cluster	vancomycin
vanY gene in vanM cluster	bin.143	k141_7270399	3161	4405	1	acceptable quality MAG	Bacillota	Bacilli	RF39	UBA660	CAG-417	CAG-417 sp000432835	glycopeptide antibiotic	antibiotic target alteration	vanY; glycopeptide resistance gene cluster	vancomycin; teicoplanin
vanY gene in vanA cluster	bin.68	k141_1526280	1891	2985	1	acceptable quality MAG	Bacillota	Bacilli	RF39	UBA660	CAG-433	CAG-433 sp000433675	glycopeptide antibiotic	antibiotic target alteration	vanY; glycopeptide resistance gene cluster	vancomycin; teicoplanin
vanH gene in vanO cluster	bin.226	k141_7995390	1019	2047	-1	acceptable quality MAG	Bacillota	Clostridia	Oscillospirales	CAG-272	CAG-448	CAG-448 sp003150135	glycopeptide antibiotic	antibiotic target alteration	vanH; glycopeptide resistance gene cluster	vancomycin
vanT gene in vanG cluster	bin.226	k141_538665	2459	3700	-1	acceptable quality MAG	Bacillota	Clostridia	Oscillospirales	CAG-272	CAG-448	CAG-448 sp003150135	glycopeptide antibiotic	antibiotic target alteration	glycopeptide resistance gene cluster; vanT	vancomycin
vanY gene in vanA cluster	bin.226	k141_1646361	1316	2440	-1	acceptable quality MAG	Bacillota	Clostridia	Oscillospirales	CAG-272	CAG-448	CAG-448 sp003150135	glycopeptide antibiotic	antibiotic target alteration	vanY; glycopeptide resistance gene cluster	vancomycin; teicoplanin
vanY gene in vanB cluster	bin.226	k141_5314637	4275	5069	-1	acceptable quality MAG	Bacillota	Clostridia	Oscillospirales	CAG-272	CAG-448	CAG-448 sp003150135	glycopeptide antibiotic	antibiotic target alteration	vanY; glycopeptide resistance gene cluster	vancomycin
poxtA	bin.585	k141_4877195	3036	4958	1	acceptable quality MAG	Bacillota	Clostridia	Lachnospirales	Lachnospiraceae	CAG-45	CAG-45 sp000438375	tetracycline antibiotic; oxazolidinone antibiotic; phenicol antibiotic	antibiotic target protection	Miscellaneous ABC-F subfamily ATP-binding cassette ribosomal protection proteins	tetracycline; doxycycline; linezolid; chloramphenicol; florfenicol
vanT gene in vanG cluster	bin.585	k141_4877195	7918	9108	1	acceptable quality MAG	Bacillota	Clostridia	Lachnospirales	Lachnospiraceae	CAG-45	CAG-45 sp000438375	glycopeptide antibiotic	antibiotic target alteration	glycopeptide resistance gene cluster; vanT	vancomycin
vanW gene in vanI cluster	bin.585	k141_1576459	6417	8012	1	acceptable quality MAG	Bacillota	Clostridia	Lachnospirales	Lachnospiraceae	CAG-45	CAG-45 sp000438375	glycopeptide antibiotic	antibiotic target alteration	vanW; glycopeptide resistance gene cluster	vancomycin; teicoplanin
vanW gene in vanI cluster	bin.79	k141_2349727	91452	92288	-1	acceptable quality MAG	Bacillota	Clostridia	Christensenellales	CAG-917	CAG-475	CAG-475 sp000434435	glycopeptide antibiotic	antibiotic target alteration	vanW; glycopeptide resistance gene cluster	vancomycin; teicoplanin
nimA	bin.531	k141_1000041	4158	4637	-1	acceptable quality MAG	Bacillota	Clostridia	Oscillospirales	Acutalibacteraceae	CAG-488	CAG-488 sp000434055	nitroimidazole antibiotic	antibiotic inactivation	nitroimidazole reductase	metronidazole
vanG	bin.531	k141_5642875	2192	3262	-1	acceptable quality MAG	Bacillota	Clostridia	Oscillospirales	Acutalibacteraceae	CAG-488	CAG-488 sp000434055	glycopeptide antibiotic	antibiotic target alteration	glycopeptide resistance gene cluster; Van ligase	vancomycin
vanT gene in vanG cluster	bin.531	k141_5355742	20425	21600	-1	acceptable quality MAG	Bacillota	Clostridia	Oscillospirales	Acutalibacteraceae	CAG-488	CAG-488 sp000434055	glycopeptide antibiotic	antibiotic target alteration	glycopeptide resistance gene cluster; vanT	vancomycin
vanY gene in vanB cluster	bin.531	k141_3327747	10749	10880	-1	acceptable quality MAG	Bacillota	Clostridia	Oscillospirales	Acutalibacteraceae	CAG-488	CAG-488 sp000434055	glycopeptide antibiotic	antibiotic target alteration	vanY; glycopeptide resistance gene cluster	vancomycin
vanT gene in vanG cluster	bin.342	k141_5019200	701	1876	-1	acceptable quality MAG	Bacillota	Clostridia	Oscillospirales	Acutalibacteraceae	CAG-488	CAG-488 sp000434915	glycopeptide antibiotic	antibiotic target alteration	glycopeptide resistance gene cluster; vanT	vancomycin
vanY gene in vanB cluster	bin.342	k141_4993389	3838	3969	-1	acceptable quality MAG	Bacillota	Clostridia	Oscillospirales	Acutalibacteraceae	CAG-488	CAG-488 sp000434915	glycopeptide antibiotic	antibiotic target alteration	vanY; glycopeptide resistance gene cluster	vancomycin
vanW gene in vanG cluster	bin.494	k141_8666237	10172	11557	-1	acceptable quality MAG	Bacillota	Clostridia	Oscillospirales	Acutalibacteraceae	CAG-488	CAG-488 sp900539465	glycopeptide antibiotic	antibiotic target alteration	vanW; glycopeptide resistance gene cluster	vancomycin
vanG	bin.342	k141_7937880	260	1330	1	acceptable quality MAG	Bacillota	Clostridia	Oscillospirales	Acutalibacteraceae	CAG-488	CAG-488 sp000434915	glycopeptide antibiotic	antibiotic target alteration	glycopeptide resistance gene cluster; Van ligase	vancomycin
vanH gene in vanB cluster	bin.342	k141_1404574	6981	7982	1	acceptable quality MAG	Bacillota	Clostridia	Oscillospirales	Acutalibacteraceae	CAG-488	CAG-488 sp000434915	glycopeptide antibiotic	antibiotic target alteration	vanH; glycopeptide resistance gene cluster	vancomycin
vanG	bin.494	k141_5629843	1023	2081	1	acceptable quality MAG	Bacillota	Clostridia	Oscillospirales	Acutalibacteraceae	CAG-488	CAG-488 sp900539465	glycopeptide antibiotic	antibiotic target alteration	glycopeptide resistance gene cluster; Van ligase	vancomycin
vanH gene in vanO cluster	bin.494	k141_7809886	28956	29951	1	acceptable quality MAG	Bacillota	Clostridia	Oscillospirales	Acutalibacteraceae	CAG-488	CAG-488 sp900539465	glycopeptide antibiotic	antibiotic target alteration	vanH; glycopeptide resistance gene cluster	vancomycin
vanT gene in vanG cluster	bin.494	k141_2179952	440	1600	1	acceptable quality MAG	Bacillota	Clostridia	Oscillospirales	Acutalibacteraceae	CAG-488	CAG-488 sp900539465	glycopeptide antibiotic	antibiotic target alteration	glycopeptide resistance gene cluster; vanT	vancomycin
vanY gene in vanB cluster	bin.494	k141_956787	2	811	1	acceptable quality MAG	Bacillota	Clostridia	Oscillospirales	Acutalibacteraceae	CAG-488	CAG-488 sp900539465	glycopeptide antibiotic	antibiotic target alteration	vanY; glycopeptide resistance gene cluster	vancomycin
vanH gene in vanB cluster	bin.601	k141_2271023	560	1675	-1	acceptable quality MAG	Bacillota	Clostridia	Lachnospirales	Lachnospiraceae	CAG-510	CAG-510 sp000434615	glycopeptide antibiotic	antibiotic target alteration	vanH; glycopeptide resistance gene cluster	vancomycin
vanH gene in vanO cluster	bin.601	k141_8010438	3	704	-1	acceptable quality MAG	Bacillota	Clostridia	Lachnospirales	Lachnospiraceae	CAG-510	CAG-510 sp000434615	glycopeptide antibiotic	antibiotic target alteration	vanH; glycopeptide resistance gene cluster	vancomycin
vanT gene in vanG cluster	bin.601	k141_8835196	3	1169	-1	acceptable quality MAG	Bacillota	Clostridia	Lachnospirales	Lachnospiraceae	CAG-510	CAG-510 sp000434615	glycopeptide antibiotic	antibiotic target alteration	glycopeptide resistance gene cluster; vanT	vancomycin
vanY gene in vanG cluster	bin.601	k141_2236809	17037	18083	-1	acceptable quality MAG	Bacillota	Clostridia	Lachnospirales	Lachnospiraceae	CAG-510	CAG-510 sp000434615	glycopeptide antibiotic	antibiotic target alteration	vanY; glycopeptide resistance gene cluster	vancomycin
vanG	bin.601	k141_904122	1859	2953	1	acceptable quality MAG	Bacillota	Clostridia	Lachnospirales	Lachnospiraceae	CAG-510	CAG-510 sp000434615	glycopeptide antibiotic	antibiotic target alteration	glycopeptide resistance gene cluster; Van ligase	vancomycin
vanT gene in vanG cluster	bin.601	k141_904122	4018	5145	1	acceptable quality MAG	Bacillota	Clostridia	Lachnospirales	Lachnospiraceae	CAG-510	CAG-510 sp000434615	glycopeptide antibiotic	antibiotic target alteration	glycopeptide resistance gene cluster; vanT	vancomycin
vanT gene in vanG cluster	bin.601	k141_904122	2922	4028	1	acceptable quality MAG	Bacillota	Clostridia	Lachnospirales	Lachnospiraceae	CAG-510	CAG-510 sp000434615	glycopeptide antibiotic	antibiotic target alteration	glycopeptide resistance gene cluster; vanT	vancomycin
vanW gene in vanI cluster	bin.601	k141_4290485	732	2216	1	acceptable quality MAG	Bacillota	Clostridia	Lachnospirales	Lachnospiraceae	CAG-510	CAG-510 sp000434615	glycopeptide antibiotic	antibiotic target alteration	vanW; glycopeptide resistance gene cluster	vancomycin; teicoplanin
vanY gene in vanB cluster	bin.560	k141_6472592	1	954	1	acceptable quality MAG	Bacillota	Bacilli	RF39	UBA660	CAG-533	CAG-533 sp000434495	glycopeptide antibiotic	antibiotic target alteration	vanY; glycopeptide resistance gene cluster	vancomycin
vanY gene in vanF cluster	bin.560	k141_611030	2	373	1	acceptable quality MAG	Bacillota	Bacilli	RF39	UBA660	CAG-533	CAG-533 sp000434495	glycopeptide antibiotic	antibiotic target alteration	vanY; glycopeptide resistance gene cluster	vancomycin
vanY gene in vanB cluster	bin.499	k141_6411165	413	1405	1	acceptable quality MAG	Bacillota	Bacilli	RF39	UBA660	CAG-582	CAG-582 sp000435515	glycopeptide antibiotic	antibiotic target alteration	vanY; glycopeptide resistance gene cluster	vancomycin
vanY gene in vanB cluster	bin.499	k141_9931608	2427	3461	1	acceptable quality MAG	Bacillota	Bacilli	RF39	UBA660	CAG-582	CAG-582 sp000435515	glycopeptide antibiotic	antibiotic target alteration	vanY; glycopeptide resistance gene cluster	vancomycin
vanY gene in vanA cluster	bin.628	k141_9617737	1244	2200	-1	acceptable quality MAG	Bacillota	Bacilli	RF39	UBA660	CAG-605	CAG-605 sp000433255	glycopeptide antibiotic	antibiotic target alteration	vanY; glycopeptide resistance gene cluster	vancomycin; teicoplanin
vanY gene in vanF cluster	bin.628	k141_8596756	132	1142	-1	acceptable quality MAG	Bacillota	Bacilli	RF39	UBA660	CAG-605	CAG-605 sp000433255	glycopeptide antibiotic	antibiotic target alteration	vanY; glycopeptide resistance gene cluster	vancomycin
vanY gene in vanA cluster	bin.249	k141_6313784	4672	5619	-1	acceptable quality MAG	Bacillota	Bacilli	RF39	UBA660	CAG-628	CAG-628 sp000438415	glycopeptide antibiotic	antibiotic target alteration	vanY; glycopeptide resistance gene cluster	vancomycin; teicoplanin
vanT gene in vanG cluster	bin.249	k141_4240875	5556	6551	1	acceptable quality MAG	Bacillota	Bacilli	RF39	UBA660	CAG-628	CAG-628 sp000438415	glycopeptide antibiotic	antibiotic target alteration	glycopeptide resistance gene cluster; vanT	vancomycin
vanY gene in vanB cluster	bin.249	k141_894576	1	897	1	acceptable quality MAG	Bacillota	Bacilli	RF39	UBA660	CAG-628	CAG-628 sp000438415	glycopeptide antibiotic	antibiotic target alteration	vanY; glycopeptide resistance gene cluster	vancomycin
vanG	bin.203	k141_3909871	2192	3250	-1	acceptable quality MAG	Bacillota	Clostridia	Lachnospirales	Lachnospiraceae	CAG-632	CAG-632 sp000431515	glycopeptide antibiotic	antibiotic target alteration	glycopeptide resistance gene cluster; Van ligase	vancomycin
tet(36)	bin.203	k141_2957384	14092	16761	1	acceptable quality MAG	Bacillota	Clostridia	Lachnospirales	Lachnospiraceae	CAG-632	CAG-632 sp000431515	tetracycline antibiotic	antibiotic target protection	tetracycline-resistant ribosomal protection protein	tetracycline; doxycycline; minocycline; chlortetracycline; demeclocycline; oxytetracycline
vanG	bin.203	k141_2957384	16794	18002	1	acceptable quality MAG	Bacillota	Clostridia	Lachnospirales	Lachnospiraceae	CAG-632	CAG-632 sp000431515	glycopeptide antibiotic	antibiotic target alteration	glycopeptide resistance gene cluster; Van ligase	vancomycin
vanT gene in vanG cluster	bin.203	k141_2957384	18040	20118	1	acceptable quality MAG	Bacillota	Clostridia	Lachnospirales	Lachnospiraceae	CAG-632	CAG-632 sp000431515	glycopeptide antibiotic	antibiotic target alteration	glycopeptide resistance gene cluster; vanT	vancomycin
vanT gene in vanG cluster	bin.203	k141_3822248	3534	4691	1	acceptable quality MAG	Bacillota	Clostridia	Lachnospirales	Lachnospiraceae	CAG-632	CAG-632 sp000431515	glycopeptide antibiotic	antibiotic target alteration	glycopeptide resistance gene cluster; vanT	vancomycin
vanT gene in vanG cluster	bin.203	k141_2187415	6122	7318	1	acceptable quality MAG	Bacillota	Clostridia	Lachnospirales	Lachnospiraceae	CAG-632	CAG-632 sp000431515	glycopeptide antibiotic	antibiotic target alteration	glycopeptide resistance gene cluster; vanT	vancomycin
vanXY gene in vanG cluster	bin.203	k141_3822248	2944	3537	1	acceptable quality MAG	Bacillota	Clostridia	Lachnospirales	Lachnospiraceae	CAG-632	CAG-632 sp000431515	glycopeptide antibiotic	antibiotic target alteration	glycopeptide resistance gene cluster; vanXY	vancomycin
vanY gene in vanM cluster	bin.608	k141_9943176	39822	40619	-1	acceptable quality MAG	Bacillota	Bacilli	RF39	UBA660	CAG-710	CAG-710 sp000432595	glycopeptide antibiotic	antibiotic target alteration	vanY; glycopeptide resistance gene cluster	vancomycin; teicoplanin
vanW gene in vanI cluster	bin.608	k141_2466055	19924	21159	1	acceptable quality MAG	Bacillota	Bacilli	RF39	UBA660	CAG-710	CAG-710 sp000432595	glycopeptide antibiotic	antibiotic target alteration	vanW; glycopeptide resistance gene cluster	vancomycin; teicoplanin
vanY gene in vanG cluster	bin.608	k141_7069051	2472	3470	1	acceptable quality MAG	Bacillota	Bacilli	RF39	UBA660	CAG-710	CAG-710 sp000432595	glycopeptide antibiotic	antibiotic target alteration	vanY; glycopeptide resistance gene cluster	vancomycin
vanY gene in vanF cluster	bin.452	k141_3569168	2081	3205	-1	acceptable quality MAG	Bacillota	Clostridia	Oscillospirales	CAG-272	CAG-724	CAG-724 sp003524145	glycopeptide antibiotic	antibiotic target alteration	vanY; glycopeptide resistance gene cluster	vancomycin
vanY gene in vanM cluster	bin.452	k141_1915032	390	1283	-1	acceptable quality MAG	Bacillota	Clostridia	Oscillospirales	CAG-272	CAG-724	CAG-724 sp003524145	glycopeptide antibiotic	antibiotic target alteration	vanY; glycopeptide resistance gene cluster	vancomycin; teicoplanin
vanT gene in vanG cluster	bin.452	k141_6673878	233	1393	1	acceptable quality MAG	Bacillota	Clostridia	Oscillospirales	CAG-272	CAG-724	CAG-724 sp003524145	glycopeptide antibiotic	antibiotic target alteration	glycopeptide resistance gene cluster; vanT	vancomycin
vanT gene in vanC cluster	bin.313	k141_9698320	6643	7806	-1	acceptable quality MAG	Bacillota	Clostridia	Oscillospirales	Oscillospiraceae	CAG-83	CAG-83 sp000431575	glycopeptide antibiotic	antibiotic target alteration	glycopeptide resistance gene cluster; vanT	vancomycin
vanW gene in vanI cluster	bin.313	k141_453629	3849	5555	-1	acceptable quality MAG	Bacillota	Clostridia	Oscillospirales	Oscillospiraceae	CAG-83	CAG-83 sp000431575	glycopeptide antibiotic	antibiotic target alteration	vanW; glycopeptide resistance gene cluster	vancomycin; teicoplanin
vanW gene in vanI cluster	bin.244	k141_1916134	692	2380	-1	acceptable quality MAG	Bacillota	Clostridia	Oscillospirales	Oscillospiraceae	CAG-83	CAG-83 sp000435555	glycopeptide antibiotic	antibiotic target alteration	vanW; glycopeptide resistance gene cluster	vancomycin; teicoplanin
vanY gene in vanG cluster	bin.244	k141_731825	1228	2010	-1	acceptable quality MAG	Bacillota	Clostridia	Oscillospirales	Oscillospiraceae	CAG-83	CAG-83 sp000435555	glycopeptide antibiotic	antibiotic target alteration	vanY; glycopeptide resistance gene cluster	vancomycin
vanT gene in vanG cluster	bin.247	k141_5660464	931	2112	-1	acceptable quality MAG	Bacillota	Clostridia	Oscillospirales	Oscillospiraceae	CAG-83	CAG-83 sp003539495	glycopeptide antibiotic	antibiotic target alteration	glycopeptide resistance gene cluster; vanT	vancomycin
vanW gene in vanI cluster	bin.536	k141_9257502	2	1633	-1	acceptable quality MAG	Bacillota	Clostridia	Oscillospirales	Oscillospiraceae	CAG-83	CAG-83 sp900552475	glycopeptide antibiotic	antibiotic target alteration	vanW; glycopeptide resistance gene cluster	vancomycin; teicoplanin
vanY gene in vanB cluster	bin.313	k141_6060715	8005	8871	1	acceptable quality MAG	Bacillota	Clostridia	Oscillospirales	Oscillospiraceae	CAG-83	CAG-83 sp000431575	glycopeptide antibiotic	antibiotic target alteration	vanY; glycopeptide resistance gene cluster	vancomycin
vanT gene in vanG cluster	bin.244	k141_2723177	2715	3884	1	acceptable quality MAG	Bacillota	Clostridia	Oscillospirales	Oscillospiraceae	CAG-83	CAG-83 sp000435555	glycopeptide antibiotic	antibiotic target alteration	glycopeptide resistance gene cluster; vanT	vancomycin
vanTr gene in vanL cluster	bin.89	k141_6494700	3	1166	1	acceptable quality MAG	Bacillota	Clostridia	Oscillospirales	Oscillospiraceae	CAG-83	CAG-83 sp900547745	glycopeptide antibiotic	antibiotic target alteration	glycopeptide resistance gene cluster; vanT	vancomycin
vanW gene in vanI cluster	bin.89	k141_3121065	2990	4660	1	acceptable quality MAG	Bacillota	Clostridia	Oscillospirales	Oscillospiraceae	CAG-83	CAG-83 sp900547745	glycopeptide antibiotic	antibiotic target alteration	vanW; glycopeptide resistance gene cluster	vancomycin; teicoplanin
vanY gene in vanG cluster	bin.89	k141_410580	3143	3931	1	acceptable quality MAG	Bacillota	Clostridia	Oscillospirales	Oscillospiraceae	CAG-83	CAG-83 sp900547745	glycopeptide antibiotic	antibiotic target alteration	vanY; glycopeptide resistance gene cluster	vancomycin
vanT gene in vanC cluster	bin.426	k141_7074700	4137	5306	1	acceptable quality MAG	Bacillota	Clostridia	Oscillospirales	Oscillospiraceae	CAG-83	CAG-83 sp900548615	glycopeptide antibiotic	antibiotic target alteration	glycopeptide resistance gene cluster; vanT	vancomycin
vanY gene in vanG cluster	bin.426	k141_1722823	2068	3012	1	acceptable quality MAG	Bacillota	Clostridia	Oscillospirales	Oscillospiraceae	CAG-83	CAG-83 sp900548615	glycopeptide antibiotic	antibiotic target alteration	vanY; glycopeptide resistance gene cluster	vancomycin
vanTr gene in vanL cluster	bin.536	k141_3815743	26730	27899	1	acceptable quality MAG	Bacillota	Clostridia	Oscillospirales	Oscillospiraceae	CAG-83	CAG-83 sp900552475	glycopeptide antibiotic	antibiotic target alteration	glycopeptide resistance gene cluster; vanT	vancomycin
vanY gene in vanB cluster	bin.12	k141_4998763	252	908	-1	acceptable quality MAG	Bacillota	Clostridia	Oscillospirales	CAG-272	CAG-841	CAG-841 sp900544285	glycopeptide antibiotic	antibiotic target alteration	vanY; glycopeptide resistance gene cluster	vancomycin
vanT gene in vanG cluster	bin.12	k141_9081477	7491	8657	1	acceptable quality MAG	Bacillota	Clostridia	Oscillospirales	CAG-272	CAG-841	CAG-841 sp900544285	glycopeptide antibiotic	antibiotic target alteration	glycopeptide resistance gene cluster; vanT	vancomycin
vanY gene in vanF cluster	bin.12	k141_8564930	41062	41679	1	acceptable quality MAG	Bacillota	Clostridia	Oscillospirales	CAG-272	CAG-841	CAG-841 sp900544285	glycopeptide antibiotic	antibiotic target alteration	vanY; glycopeptide resistance gene cluster	vancomycin
vanY gene in vanF cluster	bin.12	k141_9931402	20525	21727	1	acceptable quality MAG	Bacillota	Clostridia	Oscillospirales	CAG-272	CAG-841	CAG-841 sp900544285	glycopeptide antibiotic	antibiotic target alteration	vanY; glycopeptide resistance gene cluster	vancomycin
vanY gene in vanF cluster	bin.231	k141_652537	4873	6270	1	acceptable quality MAG	Bacillota	Bacilli	RF39	UBA660	CAG-877	CAG-877 sp900768815	glycopeptide antibiotic	antibiotic target alteration	vanY; glycopeptide resistance gene cluster	vancomycin
vanY gene in vanG cluster	bin.231	k141_8420759	10455	11387	1	acceptable quality MAG	Bacillota	Bacilli	RF39	UBA660	CAG-877	CAG-877 sp900768815	glycopeptide antibiotic	antibiotic target alteration	vanY; glycopeptide resistance gene cluster	vancomycin
vanY gene in vanM cluster	bin.231	k141_4250940	11083	12108	1	acceptable quality MAG	Bacillota	Bacilli	RF39	UBA660	CAG-877	CAG-877 sp900768815	glycopeptide antibiotic	antibiotic target alteration	vanY; glycopeptide resistance gene cluster	vancomycin; teicoplanin
vanY gene in vanG cluster	bin.537	k141_3012672	2548	3102	-1	acceptable quality MAG	Bacillota	Bacilli	RF39	UBA660	CAG-914	CAG-914 sp000437895	glycopeptide antibiotic	antibiotic target alteration	vanY; glycopeptide resistance gene cluster	vancomycin
vanY gene in vanB cluster	bin.537	k141_1177722	2024	3130	1	acceptable quality MAG	Bacillota	Bacilli	RF39	UBA660	CAG-914	CAG-914 sp000437895	glycopeptide antibiotic	antibiotic target alteration	vanY; glycopeptide resistance gene cluster	vancomycin
vanT gene in vanG cluster	bin.277	k141_7596979	9487	10662	-1	acceptable quality MAG	Bacillota	Clostridia	Lachnospirales	Lachnospiraceae	CAG-95	CAG-95 sp000436115	glycopeptide antibiotic	antibiotic target alteration	glycopeptide resistance gene cluster; vanT	vancomycin
vanY gene in vanG cluster	bin.277	k141_6703102	6170	7195	-1	acceptable quality MAG	Bacillota	Clostridia	Lachnospirales	Lachnospiraceae	CAG-95	CAG-95 sp000436115	glycopeptide antibiotic	antibiotic target alteration	vanY; glycopeptide resistance gene cluster	vancomycin
vanT gene in vanG cluster	bin.400	k141_8887009	18436	19629	-1	acceptable quality MAG	Bacillota	Clostridia	Lachnospirales	Lachnospiraceae	CAG-95	CAG-95 sp900066375	glycopeptide antibiotic	antibiotic target alteration	glycopeptide resistance gene cluster; vanT	vancomycin
vanW gene in vanI cluster	bin.400	k141_1627794	4229	5755	-1	acceptable quality MAG	Bacillota	Clostridia	Lachnospirales	Lachnospiraceae	CAG-95	CAG-95 sp900066375	glycopeptide antibiotic	antibiotic target alteration	vanW; glycopeptide resistance gene cluster	vancomycin; teicoplanin
vanY gene in vanG cluster	bin.400	k141_3582241	159510	160580	-1	acceptable quality MAG	Bacillota	Clostridia	Lachnospirales	Lachnospiraceae	CAG-95	CAG-95 sp900066375	glycopeptide antibiotic	antibiotic target alteration	vanY; glycopeptide resistance gene cluster	vancomycin
tet(36)	bin.277	k141_1278396	9943	12555	1	acceptable quality MAG	Bacillota	Clostridia	Lachnospirales	Lachnospiraceae	CAG-95	CAG-95 sp000436115	tetracycline antibiotic	antibiotic target protection	tetracycline-resistant ribosomal protection protein	tetracycline; doxycycline; minocycline; chlortetracycline; demeclocycline; oxytetracycline
vanH gene in vanO cluster	bin.277	k141_7274643	5691	6677	1	acceptable quality MAG	Bacillota	Clostridia	Lachnospirales	Lachnospiraceae	CAG-95	CAG-95 sp000436115	glycopeptide antibiotic	antibiotic target alteration	vanH; glycopeptide resistance gene cluster	vancomycin
vanW gene in vanI cluster	bin.277	k141_6015798	5126	6679	1	acceptable quality MAG	Bacillota	Clostridia	Lachnospirales	Lachnospiraceae	CAG-95	CAG-95 sp000436115	glycopeptide antibiotic	antibiotic target alteration	vanW; glycopeptide resistance gene cluster	vancomycin; teicoplanin
vanT gene in vanG cluster	bin.11	k141_6093202	2574	3554	1	acceptable quality MAG	Bacillota	Clostridia	Lachnospirales	Lachnospiraceae	CAG-95	CAG-95 sp000438155	glycopeptide antibiotic	antibiotic target alteration	glycopeptide resistance gene cluster; vanT	vancomycin
vanW gene in vanI cluster	bin.11	k141_5639264	17743	19260	1	acceptable quality MAG	Bacillota	Clostridia	Lachnospirales	Lachnospiraceae	CAG-95	CAG-95 sp000438155	glycopeptide antibiotic	antibiotic target alteration	vanW; glycopeptide resistance gene cluster	vancomycin; teicoplanin
vanW gene in vanI cluster	bin.11	k141_964771	9300	9998	1	acceptable quality MAG	Bacillota	Clostridia	Lachnospirales	Lachnospiraceae	CAG-95	CAG-95 sp000438155	glycopeptide antibiotic	antibiotic target alteration	vanW; glycopeptide resistance gene cluster	vancomycin; teicoplanin
vanY gene in vanG cluster	bin.11	k141_74419	7042	8124	1	acceptable quality MAG	Bacillota	Clostridia	Lachnospirales	Lachnospiraceae	CAG-95	CAG-95 sp000438155	glycopeptide antibiotic	antibiotic target alteration	vanY; glycopeptide resistance gene cluster	vancomycin
vanH gene in vanO cluster	bin.400	k141_7401955	1221	2207	1	acceptable quality MAG	Bacillota	Clostridia	Lachnospirales	Lachnospiraceae	CAG-95	CAG-95 sp900066375	glycopeptide antibiotic	antibiotic target alteration	vanH; glycopeptide resistance gene cluster	vancomycin
vanW gene in vanI cluster	bin.400	k141_7952004	14037	14906	1	acceptable quality MAG	Bacillota	Clostridia	Lachnospirales	Lachnospiraceae	CAG-95	CAG-95 sp900066375	glycopeptide antibiotic	antibiotic target alteration	vanW; glycopeptide resistance gene cluster	vancomycin; teicoplanin
vanT gene in vanG cluster	bin.372	k141_2473978	8940	10121	-1	acceptable quality MAG	Bacillota	Clostridia	Lachnospirales	Lachnospiraceae	Choladocola	Choladocola sp003480725	glycopeptide antibiotic	antibiotic target alteration	glycopeptide resistance gene cluster; vanT	vancomycin
vanY gene in vanB cluster	bin.372	k141_7966868	17729	18802	-1	acceptable quality MAG	Bacillota	Clostridia	Lachnospirales	Lachnospiraceae	Choladocola	Choladocola sp003480725	glycopeptide antibiotic	antibiotic target alteration	vanY; glycopeptide resistance gene cluster	vancomycin
vanH gene in vanO cluster	bin.372	k141_6641292	4004	4984	1	acceptable quality MAG	Bacillota	Clostridia	Lachnospirales	Lachnospiraceae	Choladocola	Choladocola sp003480725	glycopeptide antibiotic	antibiotic target alteration	vanH; glycopeptide resistance gene cluster	vancomycin
vanW gene in vanI cluster	bin.372	k141_8833748	3311	4744	1	acceptable quality MAG	Bacillota	Clostridia	Lachnospirales	Lachnospiraceae	Choladocola	Choladocola sp003480725	glycopeptide antibiotic	antibiotic target alteration	vanW; glycopeptide resistance gene cluster	vancomycin; teicoplanin
vanW gene in vanI cluster	bin.127	k141_7520572	17140	18708	-1	acceptable quality MAG	Bacillota	Clostridia	Lachnospirales	Lachnospiraceae	Choladousia	Choladousia sp902363135	glycopeptide antibiotic	antibiotic target alteration	vanW; glycopeptide resistance gene cluster	vancomycin; teicoplanin
vanY gene in vanG cluster	bin.127	k141_7524371	1610	2551	-1	acceptable quality MAG	Bacillota	Clostridia	Lachnospirales	Lachnospiraceae	Choladousia	Choladousia sp902363135	glycopeptide antibiotic	antibiotic target alteration	vanY; glycopeptide resistance gene cluster	vancomycin
vanH gene in vanO cluster	bin.396	k141_6175553	4865	5833	-1	acceptable quality MAG	Bacillota	Clostridia	Lachnospirales	Lachnospiraceae	Choladousia	Choladousia sp902363665	glycopeptide antibiotic	antibiotic target alteration	vanH; glycopeptide resistance gene cluster	vancomycin
vanW gene in vanI cluster	bin.396	k141_6683952	5341	6912	-1	acceptable quality MAG	Bacillota	Clostridia	Lachnospirales	Lachnospiraceae	Choladousia	Choladousia sp902363665	glycopeptide antibiotic	antibiotic target alteration	vanW; glycopeptide resistance gene cluster	vancomycin; teicoplanin
vanT gene in vanG cluster	bin.396	k141_6766029	10506	11633	1	acceptable quality MAG	Bacillota	Clostridia	Lachnospirales	Lachnospiraceae	Choladousia	Choladousia sp902363665	glycopeptide antibiotic	antibiotic target alteration	glycopeptide resistance gene cluster; vanT	vancomycin
poxtA	bin.140	k141_4862464	5121	7181	-1	acceptable quality MAG	Bacillota	Clostridia	Lachnospirales	Lachnospiraceae	Clostridium	Clostridium fessum	tetracycline antibiotic; oxazolidinone antibiotic; phenicol antibiotic	antibiotic target protection	Miscellaneous ABC-F subfamily ATP-binding cassette ribosomal protection proteins	tetracycline; doxycycline; linezolid; chloramphenicol; florfenicol
vanG	bin.140	k141_8006526	24846	25907	-1	acceptable quality MAG	Bacillota	Clostridia	Lachnospirales	Lachnospiraceae	Clostridium	Clostridium fessum	glycopeptide antibiotic	antibiotic target alteration	glycopeptide resistance gene cluster; Van ligase	vancomycin
vanW gene in vanI cluster	bin.140	k141_4357985	6836	8467	-1	acceptable quality MAG	Bacillota	Clostridia	Lachnospirales	Lachnospiraceae	Clostridium	Clostridium fessum	glycopeptide antibiotic	antibiotic target alteration	vanW; glycopeptide resistance gene cluster	vancomycin; teicoplanin
vanW gene in vanI cluster	bin.140	k141_9710070	3500	5017	-1	acceptable quality MAG	Bacillota	Clostridia	Lachnospirales	Lachnospiraceae	Clostridium	Clostridium fessum	glycopeptide antibiotic	antibiotic target alteration	vanW; glycopeptide resistance gene cluster	vancomycin; teicoplanin
tet(36)	bin.362	k141_5257322	16756	18711	-1	acceptable quality MAG	Bacillota	Clostridia	Clostridiales	Clostridiaceae	Clostridium	Clostridium sp900540255	tetracycline antibiotic	antibiotic target protection	tetracycline-resistant ribosomal protection protein	tetracycline; doxycycline; minocycline; chlortetracycline; demeclocycline; oxytetracycline
vanT gene in vanG cluster	bin.362	k141_6338358	5842	7002	-1	acceptable quality MAG	Bacillota	Clostridia	Clostridiales	Clostridiaceae	Clostridium	Clostridium sp900540255	glycopeptide antibiotic	antibiotic target alteration	glycopeptide resistance gene cluster; vanT	vancomycin
vanY gene in vanG cluster	bin.362	k141_4024710	17353	18195	-1	acceptable quality MAG	Bacillota	Clostridia	Clostridiales	Clostridiaceae	Clostridium	Clostridium sp900540255	glycopeptide antibiotic	antibiotic target alteration	vanY; glycopeptide resistance gene cluster	vancomycin
vanY gene in vanM cluster	bin.362	k141_8112596	3965	4981	-1	acceptable quality MAG	Bacillota	Clostridia	Clostridiales	Clostridiaceae	Clostridium	Clostridium sp900540255	glycopeptide antibiotic	antibiotic target alteration	vanY; glycopeptide resistance gene cluster	vancomycin; teicoplanin
vanT gene in vanG cluster	bin.140	k141_4862464	10049	11254	1	acceptable quality MAG	Bacillota	Clostridia	Lachnospirales	Lachnospiraceae	Clostridium	Clostridium fessum	glycopeptide antibiotic	antibiotic target alteration	glycopeptide resistance gene cluster; vanT	vancomycin
tetB(P)	bin.362	k141_791053	4322	6280	1	acceptable quality MAG	Bacillota	Clostridia	Clostridiales	Clostridiaceae	Clostridium	Clostridium sp900540255	tetracycline antibiotic	antibiotic target protection	tetracycline-resistant ribosomal protection protein	tetracycline; doxycycline; minocycline; chlortetracycline; demeclocycline; oxytetracycline
vanW gene in vanI cluster	bin.362	k141_2784574	44660	46126	1	acceptable quality MAG	Bacillota	Clostridia	Clostridiales	Clostridiaceae	Clostridium	Clostridium sp900540255	glycopeptide antibiotic	antibiotic target alteration	vanW; glycopeptide resistance gene cluster	vancomycin; teicoplanin
vanH gene in vanO cluster	bin.433	k141_6190646	25989	26975	-1	acceptable quality MAG	Bacillota	Clostridia	Lachnospirales	Lachnospiraceae	COE1	COE1 sp900753305	glycopeptide antibiotic	antibiotic target alteration	vanH; glycopeptide resistance gene cluster	vancomycin
vanT gene in vanG cluster	bin.433	k141_5764112	43995	45155	1	acceptable quality MAG	Bacillota	Clostridia	Lachnospirales	Lachnospiraceae	COE1	COE1 sp900753305	glycopeptide antibiotic	antibiotic target alteration	glycopeptide resistance gene cluster; vanT	vancomycin
vanW gene in vanI cluster	bin.433	k141_7547867	6320	7909	1	acceptable quality MAG	Bacillota	Clostridia	Lachnospirales	Lachnospiraceae	COE1	COE1 sp900753305	glycopeptide antibiotic	antibiotic target alteration	vanW; glycopeptide resistance gene cluster	vancomycin; teicoplanin
vanY gene in vanB cluster	bin.433	k141_4264373	28114	29145	1	acceptable quality MAG	Bacillota	Clostridia	Lachnospirales	Lachnospiraceae	COE1	COE1 sp900753305	glycopeptide antibiotic	antibiotic target alteration	vanY; glycopeptide resistance gene cluster	vancomycin
vanT gene in vanG cluster	bin.101	k141_9068954	7476	8654	-1	acceptable quality MAG	Bacillota	Clostridia	Lachnospirales	Lachnospiraceae	Coprococcus	Coprococcus catus	glycopeptide antibiotic	antibiotic target alteration	glycopeptide resistance gene cluster; vanT	vancomycin
vanW gene in vanI cluster	bin.101	k141_1002395	492	1916	-1	acceptable quality MAG	Bacillota	Clostridia	Lachnospirales	Lachnospiraceae	Coprococcus	Coprococcus catus	glycopeptide antibiotic	antibiotic target alteration	vanW; glycopeptide resistance gene cluster	vancomycin; teicoplanin
vanW gene in vanI cluster	bin.121	k141_3183411	15264	17027	-1	acceptable quality MAG	Bacillota	Clostridia	Lachnospirales	Lachnospiraceae	Coprococcus	Coprococcus eutactus	glycopeptide antibiotic	antibiotic target alteration	vanW; glycopeptide resistance gene cluster	vancomycin; teicoplanin
vanY gene in vanB cluster	bin.101	k141_561006	3096	3956	1	acceptable quality MAG	Bacillota	Clostridia	Lachnospirales	Lachnospiraceae	Coprococcus	Coprococcus catus	glycopeptide antibiotic	antibiotic target alteration	vanY; glycopeptide resistance gene cluster	vancomycin
vanT gene in vanG cluster	bin.406	k141_2036664	15308	16480	1	acceptable quality MAG	Bacillota	Clostridia	Lachnospirales	Lachnospiraceae	Coprococcus	Coprococcus eutactus_A	glycopeptide antibiotic	antibiotic target alteration	glycopeptide resistance gene cluster; vanT	vancomycin
vanW gene in vanI cluster	bin.406	k141_7063419	1267	3000	1	acceptable quality MAG	Bacillota	Clostridia	Lachnospirales	Lachnospiraceae	Coprococcus	Coprococcus eutactus_A	glycopeptide antibiotic	antibiotic target alteration	vanW; glycopeptide resistance gene cluster	vancomycin; teicoplanin
vanT gene in vanG cluster	bin.66	k141_9309325	26723	27883	1	acceptable quality MAG	Bacillota	Clostridia	Lachnospirales	Lachnospiraceae	Coprococcus	Coprococcus sp000433075	glycopeptide antibiotic	antibiotic target alteration	glycopeptide resistance gene cluster; vanT	vancomycin
vanW gene in vanI cluster	bin.66	k141_9309325	42164	43849	1	acceptable quality MAG	Bacillota	Clostridia	Lachnospirales	Lachnospiraceae	Coprococcus	Coprococcus sp000433075	glycopeptide antibiotic	antibiotic target alteration	vanW; glycopeptide resistance gene cluster	vancomycin; teicoplanin
vanW gene in vanI cluster	bin.570	k141_7161521	2977	4662	1	acceptable quality MAG	Bacillota	Clostridia	Lachnospirales	Lachnospiraceae	Coprococcus	Coprococcus sp900548825	glycopeptide antibiotic	antibiotic target alteration	vanW; glycopeptide resistance gene cluster	vancomycin; teicoplanin
vanY gene in vanB cluster	bin.570	k141_10074760	3111	3968	1	acceptable quality MAG	Bacillota	Clostridia	Lachnospirales	Lachnospiraceae	Coprococcus	Coprococcus sp900548825	glycopeptide antibiotic	antibiotic target alteration	vanY; glycopeptide resistance gene cluster	vancomycin
tet(Q)	bin.200	k141_6558248	2	2086	-1	acceptable quality MAG	Bacillota	Clostridia	Lachnospirales	Lachnospiraceae	Copromonas	Copromonas sp900066535	tetracycline antibiotic	antibiotic target protection	tetracycline-resistant ribosomal protection protein	tetracycline; doxycycline; minocycline; chlortetracycline; demeclocycline; oxytetracycline
vanW gene in vanI cluster	bin.200	k141_4921726	3102	4628	-1	acceptable quality MAG	Bacillota	Clostridia	Lachnospirales	Lachnospiraceae	Copromonas	Copromonas sp900066535	glycopeptide antibiotic	antibiotic target alteration	vanW; glycopeptide resistance gene cluster	vancomycin; teicoplanin
vanT gene in vanG cluster	bin.338	k141_1812527	22413	23588	-1	acceptable quality MAG	Bacillota	Clostridia	Lachnospirales	Lachnospiraceae	Copromonas	Copromonas sp900066785	glycopeptide antibiotic	antibiotic target alteration	glycopeptide resistance gene cluster; vanT	vancomycin
vanW gene in vanI cluster	bin.338	k141_442655	355	1950	-1	acceptable quality MAG	Bacillota	Clostridia	Lachnospirales	Lachnospiraceae	Copromonas	Copromonas sp900066785	glycopeptide antibiotic	antibiotic target alteration	vanW; glycopeptide resistance gene cluster	vancomycin; teicoplanin
poxtA	bin.200	k141_1366100	361	2340	1	acceptable quality MAG	Bacillota	Clostridia	Lachnospirales	Lachnospiraceae	Copromonas	Copromonas sp900066535	tetracycline antibiotic; oxazolidinone antibiotic; phenicol antibiotic	antibiotic target protection	Miscellaneous ABC-F subfamily ATP-binding cassette ribosomal protection proteins	tetracycline; doxycycline; linezolid; chloramphenicol; florfenicol
vanW gene in vanI cluster	bin.200	k141_4673313	7393	8988	1	acceptable quality MAG	Bacillota	Clostridia	Lachnospirales	Lachnospiraceae	Copromonas	Copromonas sp900066535	glycopeptide antibiotic	antibiotic target alteration	vanW; glycopeptide resistance gene cluster	vancomycin; teicoplanin
vanW gene in vanI cluster	bin.338	k141_442269	26186	27766	1	acceptable quality MAG	Bacillota	Clostridia	Lachnospirales	Lachnospiraceae	Copromonas	Copromonas sp900066785	glycopeptide antibiotic	antibiotic target alteration	vanW; glycopeptide resistance gene cluster	vancomycin; teicoplanin
vanW gene in vanI cluster	bin.338	k141_8068641	1	1407	1	acceptable quality MAG	Bacillota	Clostridia	Lachnospirales	Lachnospiraceae	Copromonas	Copromonas sp900066785	glycopeptide antibiotic	antibiotic target alteration	vanW; glycopeptide resistance gene cluster	vancomycin; teicoplanin
tet(36)	bin.595	k141_9597874	8913	11498	-1	acceptable quality MAG	Bacillota	Clostridia	Peptostreptococcales	Anaerovoracaceae	Copromorpha	Copromorpha sp900549125	tetracycline antibiotic	antibiotic target protection	tetracycline-resistant ribosomal protection protein	tetracycline; doxycycline; minocycline; chlortetracycline; demeclocycline; oxytetracycline
vanT gene in vanG cluster	bin.595	k141_2873488	6282	7256	1	acceptable quality MAG	Bacillota	Clostridia	Peptostreptococcales	Anaerovoracaceae	Copromorpha	Copromorpha sp900549125	glycopeptide antibiotic	antibiotic target alteration	glycopeptide resistance gene cluster; vanT	vancomycin
vanW gene in vanI cluster	bin.180	k141_15063	1	792	1	acceptable quality MAG	Bacillota	Negativicutes	Veillonellales	Dialisteraceae	Dialister	Dialister sp000434475	glycopeptide antibiotic	antibiotic target alteration	vanW; glycopeptide resistance gene cluster	vancomycin; teicoplanin
vanT gene in vanG cluster	bin.505	k141_6837007	3974	5074	1	acceptable quality MAG	Bacillota	Negativicutes	Veillonellales	Dialisteraceae	Dialister	Dialister succinatiphilus	glycopeptide antibiotic	antibiotic target alteration	glycopeptide resistance gene cluster; vanT	vancomycin
vanW gene in vanI cluster	bin.505	k141_5352314	3	926	1	acceptable quality MAG	Bacillota	Negativicutes	Veillonellales	Dialisteraceae	Dialister	Dialister succinatiphilus	glycopeptide antibiotic	antibiotic target alteration	vanW; glycopeptide resistance gene cluster	vancomycin; teicoplanin
vanT gene in vanG cluster	bin.188	k141_1241293	1	1155	-1	acceptable quality MAG	Bacillota	Clostridia	Lachnospirales	Lachnospiraceae	Dorea	Dorea formicigenerans	glycopeptide antibiotic	antibiotic target alteration	glycopeptide resistance gene cluster; vanT	vancomycin
vanW gene in vanI cluster	bin.188	k141_4112461	22622	24139	-1	acceptable quality MAG	Bacillota	Clostridia	Lachnospirales	Lachnospiraceae	Dorea	Dorea formicigenerans	glycopeptide antibiotic	antibiotic target alteration	vanW; glycopeptide resistance gene cluster	vancomycin; teicoplanin
vanT gene in vanG cluster	bin.357	k141_9060823	510	1673	1	acceptable quality MAG	Bacillota	Clostridia	Lachnospirales	Lachnospiraceae	Dorea	Dorea longicatena_B	glycopeptide antibiotic	antibiotic target alteration	glycopeptide resistance gene cluster; vanT	vancomycin
vanT gene in vanG cluster	bin.176	k141_7470541	4978	6144	-1	acceptable quality MAG	Bacillota	Clostridia	Oscillospirales	Oscillospiraceae	Dysosmobacter	Dysosmobacter sp900542115	glycopeptide antibiotic	antibiotic target alteration	glycopeptide resistance gene cluster; vanT	vancomycin
vanW gene in vanI cluster	bin.176	k141_3558045	126	1883	-1	acceptable quality MAG	Bacillota	Clostridia	Oscillospirales	Oscillospiraceae	Dysosmobacter	Dysosmobacter sp900542115	glycopeptide antibiotic	antibiotic target alteration	vanW; glycopeptide resistance gene cluster	vancomycin; teicoplanin
vanH gene in vanO cluster	bin.387	k141_7293011	5636	6631	-1	acceptable quality MAG	Bacillota	Clostridia	Oscillospirales	Oscillospiraceae	Dysosmobacter	Dysosmobacter welbionis	glycopeptide antibiotic	antibiotic target alteration	vanH; glycopeptide resistance gene cluster	vancomycin
vanT gene in vanG cluster	bin.387	k141_6216213	1722	2705	-1	acceptable quality MAG	Bacillota	Clostridia	Oscillospirales	Oscillospiraceae	Dysosmobacter	Dysosmobacter welbionis	glycopeptide antibiotic	antibiotic target alteration	glycopeptide resistance gene cluster; vanT	vancomycin
vanW gene in vanI cluster	bin.387	k141_2512525	3	1829	-1	acceptable quality MAG	Bacillota	Clostridia	Oscillospirales	Oscillospiraceae	Dysosmobacter	Dysosmobacter welbionis	glycopeptide antibiotic	antibiotic target alteration	vanW; glycopeptide resistance gene cluster	vancomycin; teicoplanin
vanXY gene in vanG cluster	bin.387	k141_6216213	2708	3445	-1	acceptable quality MAG	Bacillota	Clostridia	Oscillospirales	Oscillospiraceae	Dysosmobacter	Dysosmobacter welbionis	glycopeptide antibiotic	antibiotic target alteration	glycopeptide resistance gene cluster; vanXY	vancomycin
vanW gene in vanB cluster	bin.176	k141_9562207	2297	3133	1	acceptable quality MAG	Bacillota	Clostridia	Oscillospirales	Oscillospiraceae	Dysosmobacter	Dysosmobacter sp900542115	glycopeptide antibiotic	antibiotic target alteration	vanW; glycopeptide resistance gene cluster	vancomycin
vanT gene in vanG cluster	bin.387	k141_2013982	960	2126	1	acceptable quality MAG	Bacillota	Clostridia	Oscillospirales	Oscillospiraceae	Dysosmobacter	Dysosmobacter welbionis	glycopeptide antibiotic	antibiotic target alteration	glycopeptide resistance gene cluster; vanT	vancomycin
vanT gene in vanG cluster	bin.387	k141_7293011	340	1476	1	acceptable quality MAG	Bacillota	Clostridia	Oscillospirales	Oscillospiraceae	Dysosmobacter	Dysosmobacter welbionis	glycopeptide antibiotic	antibiotic target alteration	glycopeptide resistance gene cluster; vanT	vancomycin
vanY gene in vanB cluster	bin.387	k141_114825	443	1255	1	acceptable quality MAG	Bacillota	Clostridia	Oscillospirales	Oscillospiraceae	Dysosmobacter	Dysosmobacter welbionis	glycopeptide antibiotic	antibiotic target alteration	vanY; glycopeptide resistance gene cluster	vancomycin
vanT gene in vanG cluster	bin.243	k141_7064799	1429	2598	1	acceptable quality MAG	Bacillota	Clostridia	Oscillospirales	Oscillospiraceae	Dysosmobacter		glycopeptide antibiotic	antibiotic target alteration	glycopeptide resistance gene cluster; vanT	vancomycin
vanY gene in vanB cluster	bin.243	k141_1689867	14860	15786	1	acceptable quality MAG	Bacillota	Clostridia	Oscillospirales	Oscillospiraceae	Dysosmobacter		glycopeptide antibiotic	antibiotic target alteration	vanY; glycopeptide resistance gene cluster	vancomycin
vanW gene in vanI cluster	bin.43	k141_6938181	7746	9299	-1	acceptable quality MAG	Bacillota	Clostridia	Lachnospirales	Lachnospiraceae	Eisenbergiella	Eisenbergiella sp900066775	glycopeptide antibiotic	antibiotic target alteration	vanW; glycopeptide resistance gene cluster	vancomycin; teicoplanin
vanT gene in vanG cluster	bin.43	k141_8171896	6134	7339	1	acceptable quality MAG	Bacillota	Clostridia	Lachnospirales	Lachnospiraceae	Eisenbergiella	Eisenbergiella sp900066775	glycopeptide antibiotic	antibiotic target alteration	glycopeptide resistance gene cluster; vanT	vancomycin
vanW gene in vanI cluster	bin.43	k141_6965307	9355	10518	1	acceptable quality MAG	Bacillota	Clostridia	Lachnospirales	Lachnospiraceae	Eisenbergiella	Eisenbergiella sp900066775	glycopeptide antibiotic	antibiotic target alteration	vanW; glycopeptide resistance gene cluster	vancomycin; teicoplanin
vanT gene in vanG cluster	bin.385	k141_7668854	551	1735	-1	acceptable quality MAG	Bacillota	Clostridia	Lachnospirales	Lachnospiraceae	Enterocloster	Enterocloster sp900541315	glycopeptide antibiotic	antibiotic target alteration	glycopeptide resistance gene cluster; vanT	vancomycin
vanG	bin.199	k141_5517013	2992	4050	1	acceptable quality MAG	Bacillota	Clostridia	Lachnospirales	Lachnospiraceae	Enterocloster	Enterocloster sp000431375	glycopeptide antibiotic	antibiotic target alteration	glycopeptide resistance gene cluster; Van ligase	vancomycin
vanT gene in vanG cluster	bin.199	k141_7796150	5080	6264	1	acceptable quality MAG	Bacillota	Clostridia	Lachnospirales	Lachnospiraceae	Enterocloster	Enterocloster sp000431375	glycopeptide antibiotic	antibiotic target alteration	glycopeptide resistance gene cluster; vanT	vancomycin
vanW gene in vanI cluster	bin.199	k141_7555926	3158	4870	1	acceptable quality MAG	Bacillota	Clostridia	Lachnospirales	Lachnospiraceae	Enterocloster	Enterocloster sp000431375	glycopeptide antibiotic	antibiotic target alteration	vanW; glycopeptide resistance gene cluster	vancomycin; teicoplanin
vanW gene in vanI cluster	bin.199	k141_8215717	4232	6094	1	acceptable quality MAG	Bacillota	Clostridia	Lachnospirales	Lachnospiraceae	Enterocloster	Enterocloster sp000431375	glycopeptide antibiotic	antibiotic target alteration	vanW; glycopeptide resistance gene cluster	vancomycin; teicoplanin
vanW gene in vanI cluster	bin.199	k141_8216411	2647	4224	1	acceptable quality MAG	Bacillota	Clostridia	Lachnospirales	Lachnospiraceae	Enterocloster	Enterocloster sp000431375	glycopeptide antibiotic	antibiotic target alteration	vanW; glycopeptide resistance gene cluster	vancomycin; teicoplanin
vanW gene in vanI cluster	bin.199	k141_453612	125	970	1	acceptable quality MAG	Bacillota	Clostridia	Lachnospirales	Lachnospiraceae	Enterocloster	Enterocloster sp000431375	glycopeptide antibiotic	antibiotic target alteration	vanW; glycopeptide resistance gene cluster	vancomycin; teicoplanin
vanW gene in vanI cluster	bin.385	k141_6189064	7895	9691	1	acceptable quality MAG	Bacillota	Clostridia	Lachnospirales	Lachnospiraceae	Enterocloster	Enterocloster sp900541315	glycopeptide antibiotic	antibiotic target alteration	vanW; glycopeptide resistance gene cluster	vancomycin; teicoplanin
vanW gene in vanI cluster	bin.385	k141_2911825	1639	3216	1	acceptable quality MAG	Bacillota	Clostridia	Lachnospirales	Lachnospiraceae	Enterocloster	Enterocloster sp900541315	glycopeptide antibiotic	antibiotic target alteration	vanW; glycopeptide resistance gene cluster	vancomycin; teicoplanin
msrC	bin.561	k141_9956647	8346	9824	-1	acceptable quality MAG	Bacillota	Bacilli	Lactobacillales	Enterococcaceae	Enterococcus	Enterococcus lactis	macrolide antibiotic; streptogramin antibiotic; streptogramin B antibiotic	antibiotic target protection	msr-type ABC-F protein	erythromycin; quinupristin
efrA	bin.561	k141_5561289	2458	4188	1	acceptable quality MAG	Bacillota	Bacilli	Lactobacillales	Enterococcaceae	Enterococcus	Enterococcus lactis	macrolide antibiotic; fluoroquinolone antibiotic; rifamycin antibiotic	antibiotic efflux	ATP-binding cassette (ABC) antibiotic efflux pump	erythromycin; ciprofloxacin; rifampin
vanY gene in vanB cluster	bin.561	k141_1024355	8140	8964	1	acceptable quality MAG	Bacillota	Bacilli	Lactobacillales	Enterococcaceae	Enterococcus	Enterococcus lactis	glycopeptide antibiotic	antibiotic target alteration	vanY; glycopeptide resistance gene cluster	vancomycin
vanW gene in vanB cluster	bin.116	k141_9565703	7759	8580	-1	acceptable quality MAG	Bacillota	Clostridia	Oscillospirales	Oscillospiraceae	ER4	ER4 sp000765235	glycopeptide antibiotic	antibiotic target alteration	vanW; glycopeptide resistance gene cluster	vancomycin
vanW gene in vanB cluster	bin.407	k141_1342836	175	996	-1	acceptable quality MAG	Bacillota	Clostridia	Oscillospirales	Oscillospiraceae	ER4	ER4 sp900317525	glycopeptide antibiotic	antibiotic target alteration	vanW; glycopeptide resistance gene cluster	vancomycin
vanY gene in vanB cluster	bin.407	k141_1606426	9382	10287	-1	acceptable quality MAG	Bacillota	Clostridia	Oscillospirales	Oscillospiraceae	ER4	ER4 sp900317525	glycopeptide antibiotic	antibiotic target alteration	vanY; glycopeptide resistance gene cluster	vancomycin
vanW gene in vanI cluster	bin.116	k141_7109807	1	1752	1	acceptable quality MAG	Bacillota	Clostridia	Oscillospirales	Oscillospiraceae	ER4	ER4 sp000765235	glycopeptide antibiotic	antibiotic target alteration	vanW; glycopeptide resistance gene cluster	vancomycin; teicoplanin
vanT gene in vanG cluster	bin.407	k141_1606426	2309	3478	1	acceptable quality MAG	Bacillota	Clostridia	Oscillospirales	Oscillospiraceae	ER4	ER4 sp900317525	glycopeptide antibiotic	antibiotic target alteration	glycopeptide resistance gene cluster; vanT	vancomycin
vanW gene in vanB cluster	bin.407	k141_5114174	240	1055	1	acceptable quality MAG	Bacillota	Clostridia	Oscillospirales	Oscillospiraceae	ER4	ER4 sp900317525	glycopeptide antibiotic	antibiotic target alteration	vanW; glycopeptide resistance gene cluster	vancomycin
vanW gene in vanI cluster	bin.407	k141_7972175	9930	11798	1	acceptable quality MAG	Bacillota	Clostridia	Oscillospirales	Oscillospiraceae	ER4	ER4 sp900317525	glycopeptide antibiotic	antibiotic target alteration	vanW; glycopeptide resistance gene cluster	vancomycin; teicoplanin
vanW gene in vanI cluster	bin.348	k141_4372522	177934	179562	-1	acceptable quality MAG	Bacillota	Bacilli	Erysipelotrichales	Coprobacillaceae	Erysipelatoclostridium	Erysipelatoclostridium ramosum	glycopeptide antibiotic	antibiotic target alteration	vanW; glycopeptide resistance gene cluster	vancomycin; teicoplanin
vanY gene in vanB cluster	bin.348	k141_3467271	950	1672	-1	acceptable quality MAG	Bacillota	Bacilli	Erysipelotrichales	Coprobacillaceae	Erysipelatoclostridium	Erysipelatoclostridium ramosum	glycopeptide antibiotic	antibiotic target alteration	vanY; glycopeptide resistance gene cluster	vancomycin
vanY gene in vanF cluster	bin.348	k141_9313918	101046	102221	-1	acceptable quality MAG	Bacillota	Bacilli	Erysipelotrichales	Coprobacillaceae	Erysipelatoclostridium	Erysipelatoclostridium ramosum	glycopeptide antibiotic	antibiotic target alteration	vanY; glycopeptide resistance gene cluster	vancomycin
lnuB	bin.348	k141_608803	129805	130608	1	acceptable quality MAG	Bacillota	Bacilli	Erysipelotrichales	Coprobacillaceae	Erysipelatoclostridium	Erysipelatoclostridium ramosum	lincosamide antibiotic	antibiotic inactivation	lincosamide nucleotidyltransferase (LNU)	lincomycin; clindamycin
lsaE	bin.348	k141_608803	128267	129751	1	acceptable quality MAG	Bacillota	Bacilli	Erysipelotrichales	Coprobacillaceae	Erysipelatoclostridium	Erysipelatoclostridium ramosum	lincosamide antibiotic; streptogramin antibiotic; pleuromutilin antibiotic	antibiotic target protection	lsa-type ABC-F protein	lincomycin; pleuromutilin
tet(44)	bin.348	k141_7977253	1329	3251	1	acceptable quality MAG	Bacillota	Bacilli	Erysipelotrichales	Coprobacillaceae	Erysipelatoclostridium	Erysipelatoclostridium ramosum	tetracycline antibiotic	antibiotic target protection	tetracycline-resistant ribosomal protection protein	tetracycline; doxycycline; minocycline; chlortetracycline; demeclocycline; oxytetracycline
vanG	bin.348	k141_4372522	12114	13163	1	acceptable quality MAG	Bacillota	Bacilli	Erysipelotrichales	Coprobacillaceae	Erysipelatoclostridium	Erysipelatoclostridium ramosum	glycopeptide antibiotic	antibiotic target alteration	glycopeptide resistance gene cluster; Van ligase	vancomycin
vanH gene in vanD cluster	bin.348	k141_184971	56097	57080	1	acceptable quality MAG	Bacillota	Bacilli	Erysipelotrichales	Coprobacillaceae	Erysipelatoclostridium	Erysipelatoclostridium ramosum	glycopeptide antibiotic	antibiotic target alteration	vanH; glycopeptide resistance gene cluster	vancomycin; teicoplanin
vanH gene in vanO cluster	bin.348	k141_5465142	4038	5030	1	acceptable quality MAG	Bacillota	Bacilli	Erysipelotrichales	Coprobacillaceae	Erysipelatoclostridium	Erysipelatoclostridium ramosum	glycopeptide antibiotic	antibiotic target alteration	vanH; glycopeptide resistance gene cluster	vancomycin
vanT gene in vanG cluster	bin.348	k141_7082854	17669	18742	1	acceptable quality MAG	Bacillota	Bacilli	Erysipelotrichales	Coprobacillaceae	Erysipelatoclostridium	Erysipelatoclostridium ramosum	glycopeptide antibiotic	antibiotic target alteration	glycopeptide resistance gene cluster; vanT	vancomycin
vanT gene in vanG cluster	bin.348	k141_4372522	13886	14920	1	acceptable quality MAG	Bacillota	Bacilli	Erysipelotrichales	Coprobacillaceae	Erysipelatoclostridium	Erysipelatoclostridium ramosum	glycopeptide antibiotic	antibiotic target alteration	glycopeptide resistance gene cluster; vanT	vancomycin
vanT gene in vanG cluster	bin.348	k141_4372522	14880	16010	1	acceptable quality MAG	Bacillota	Bacilli	Erysipelotrichales	Coprobacillaceae	Erysipelatoclostridium	Erysipelatoclostridium ramosum	glycopeptide antibiotic	antibiotic target alteration	glycopeptide resistance gene cluster; vanT	vancomycin
vanXY gene in vanG cluster	bin.348	k141_4372522	13141	13893	1	acceptable quality MAG	Bacillota	Bacilli	Erysipelotrichales	Coprobacillaceae	Erysipelatoclostridium	Erysipelatoclostridium ramosum	glycopeptide antibiotic	antibiotic target alteration	glycopeptide resistance gene cluster; vanXY	vancomycin
vanY gene in vanB cluster	bin.348	k141_1185607	31456	32703	1	acceptable quality MAG	Bacillota	Bacilli	Erysipelotrichales	Coprobacillaceae	Erysipelatoclostridium	Erysipelatoclostridium ramosum	glycopeptide antibiotic	antibiotic target alteration	vanY; glycopeptide resistance gene cluster	vancomycin
vanY gene in vanB cluster	bin.348	k141_4372522	16033	17223	1	acceptable quality MAG	Bacillota	Bacilli	Erysipelotrichales	Coprobacillaceae	Erysipelatoclostridium	Erysipelatoclostridium ramosum	glycopeptide antibiotic	antibiotic target alteration	vanY; glycopeptide resistance gene cluster	vancomycin
vanY gene in vanF cluster	bin.348	k141_2833966	12036	12902	1	acceptable quality MAG	Bacillota	Bacilli	Erysipelotrichales	Coprobacillaceae	Erysipelatoclostridium	Erysipelatoclostridium ramosum	glycopeptide antibiotic	antibiotic target alteration	vanY; glycopeptide resistance gene cluster	vancomycin
poxtA	bin.612	k141_5243471	17916	19832	-1	acceptable quality MAG	Bacillota	Clostridia	Lachnospirales	Lachnospiraceae	Eubacterium	Eubacterium ramulus	tetracycline antibiotic; oxazolidinone antibiotic; phenicol antibiotic	antibiotic target protection	Miscellaneous ABC-F subfamily ATP-binding cassette ribosomal protection proteins	tetracycline; doxycycline; linezolid; chloramphenicol; florfenicol
vanG	bin.612	k141_5075889	4433	5494	-1	acceptable quality MAG	Bacillota	Clostridia	Lachnospirales	Lachnospiraceae	Eubacterium	Eubacterium ramulus	glycopeptide antibiotic	antibiotic target alteration	glycopeptide resistance gene cluster; Van ligase	vancomycin
vanT gene in vanG cluster	bin.612	k141_5243471	14453	15589	-1	acceptable quality MAG	Bacillota	Clostridia	Lachnospirales	Lachnospiraceae	Eubacterium	Eubacterium ramulus	glycopeptide antibiotic	antibiotic target alteration	glycopeptide resistance gene cluster; vanT	vancomycin
vanT gene in vanG cluster	bin.612	k141_5075889	879	2165	-1	acceptable quality MAG	Bacillota	Clostridia	Lachnospirales	Lachnospiraceae	Eubacterium	Eubacterium ramulus	glycopeptide antibiotic	antibiotic target alteration	glycopeptide resistance gene cluster; vanT	vancomycin
vanT gene in vanG cluster	bin.612	k141_5075889	2194	3408	-1	acceptable quality MAG	Bacillota	Clostridia	Lachnospirales	Lachnospiraceae	Eubacterium	Eubacterium ramulus	glycopeptide antibiotic	antibiotic target alteration	glycopeptide resistance gene cluster; vanT	vancomycin
vanXY gene in vanG cluster	bin.612	k141_5075889	3401	4312	-1	acceptable quality MAG	Bacillota	Clostridia	Lachnospirales	Lachnospiraceae	Eubacterium	Eubacterium ramulus	glycopeptide antibiotic	antibiotic target alteration	glycopeptide resistance gene cluster; vanXY	vancomycin
vanG	bin.5	k141_9114077	10832	11911	-1	acceptable quality MAG	Bacillota	Clostridia	Oscillospirales	Acutalibacteraceae	Eubacterium	Eubacterium sp000434995	glycopeptide antibiotic	antibiotic target alteration	glycopeptide resistance gene cluster; Van ligase	vancomycin
vanT gene in vanG cluster	bin.5	k141_7549819	3555	4718	-1	acceptable quality MAG	Bacillota	Clostridia	Oscillospirales	Acutalibacteraceae	Eubacterium	Eubacterium sp000434995	glycopeptide antibiotic	antibiotic target alteration	glycopeptide resistance gene cluster; vanT	vancomycin
vanW gene in vanI cluster	bin.5	k141_479165	23959	25629	-1	acceptable quality MAG	Bacillota	Clostridia	Oscillospirales	Acutalibacteraceae	Eubacterium	Eubacterium sp000434995	glycopeptide antibiotic	antibiotic target alteration	vanW; glycopeptide resistance gene cluster	vancomycin; teicoplanin
vanG	bin.524	k141_1885087	2440	3519	-1	acceptable quality MAG	Bacillota	Clostridia	Oscillospirales	Acutalibacteraceae	Eubacterium	Eubacterium sp000436835	glycopeptide antibiotic	antibiotic target alteration	glycopeptide resistance gene cluster; Van ligase	vancomycin
vanW gene in vanI cluster	bin.524	k141_700492	9042	10700	-1	acceptable quality MAG	Bacillota	Clostridia	Oscillospirales	Acutalibacteraceae	Eubacterium	Eubacterium sp000436835	glycopeptide antibiotic	antibiotic target alteration	vanW; glycopeptide resistance gene cluster	vancomycin; teicoplanin
poxtA	bin.52	k141_7755276	13798	15747	-1	acceptable quality MAG	Bacillota	Clostridia	Lachnospirales	Lachnospiraceae	Eubacterium	Eubacterium sp003491505	tetracycline antibiotic; oxazolidinone antibiotic; phenicol antibiotic	antibiotic target protection	Miscellaneous ABC-F subfamily ATP-binding cassette ribosomal protection proteins	tetracycline; doxycycline; linezolid; chloramphenicol; florfenicol
vanG	bin.52	k141_1157240	13490	14521	-1	acceptable quality MAG	Bacillota	Clostridia	Lachnospirales	Lachnospiraceae	Eubacterium	Eubacterium sp003491505	glycopeptide antibiotic	antibiotic target alteration	glycopeptide resistance gene cluster; Van ligase	vancomycin
vanW gene in vanI cluster	bin.52	k141_2235756	8421	9974	-1	acceptable quality MAG	Bacillota	Clostridia	Lachnospirales	Lachnospiraceae	Eubacterium	Eubacterium sp003491505	glycopeptide antibiotic	antibiotic target alteration	vanW; glycopeptide resistance gene cluster	vancomycin; teicoplanin
vanT gene in vanG cluster	bin.522	k141_7328334	393	1538	-1	acceptable quality MAG	Bacillota	Clostridia	Oscillospirales	Acutalibacteraceae	Eubacterium	Eubacterium sp003526845	glycopeptide antibiotic	antibiotic target alteration	glycopeptide resistance gene cluster; vanT	vancomycin
vanW gene in vanI cluster	bin.522	k141_1184256	41935	43632	-1	acceptable quality MAG	Bacillota	Clostridia	Oscillospirales	Acutalibacteraceae	Eubacterium	Eubacterium sp003526845	glycopeptide antibiotic	antibiotic target alteration	vanW; glycopeptide resistance gene cluster	vancomycin; teicoplanin
vanT gene in vanG cluster	bin.444	k141_9199076	11183	12319	-1	acceptable quality MAG	Bacillota	Clostridia	Lachnospirales	Lachnospiraceae	Eubacterium	Eubacterium sp900539115	glycopeptide antibiotic	antibiotic target alteration	glycopeptide resistance gene cluster; vanT	vancomycin
vanY gene in vanF cluster	bin.444	k141_2781719	3	791	-1	acceptable quality MAG	Bacillota	Clostridia	Lachnospirales	Lachnospiraceae	Eubacterium	Eubacterium sp900539115	glycopeptide antibiotic	antibiotic target alteration	vanY; glycopeptide resistance gene cluster	vancomycin
vanY gene in vanF cluster	bin.444	k141_5455509	6914	7390	-1	acceptable quality MAG	Bacillota	Clostridia	Lachnospirales	Lachnospiraceae	Eubacterium	Eubacterium sp900539115	glycopeptide antibiotic	antibiotic target alteration	vanY; glycopeptide resistance gene cluster	vancomycin
vanG	bin.520	k141_9628891	1448	2614	-1	acceptable quality MAG	Bacillota	Clostridia	Oscillospirales	Acutalibacteraceae	Eubacterium	Eubacterium sp900539325	glycopeptide antibiotic	antibiotic target alteration	glycopeptide resistance gene cluster; Van ligase	vancomycin
vanT gene in vanG cluster	bin.520	k141_474667	12803	13954	-1	acceptable quality MAG	Bacillota	Clostridia	Oscillospirales	Acutalibacteraceae	Eubacterium	Eubacterium sp900539325	glycopeptide antibiotic	antibiotic target alteration	glycopeptide resistance gene cluster; vanT	vancomycin
vanW gene in vanI cluster	bin.520	k141_695876	1786	3015	-1	acceptable quality MAG	Bacillota	Clostridia	Oscillospirales	Acutalibacteraceae	Eubacterium	Eubacterium sp900539325	glycopeptide antibiotic	antibiotic target alteration	vanW; glycopeptide resistance gene cluster	vancomycin; teicoplanin
vanW gene in vanI cluster	bin.520	k141_2315884	5201	6067	-1	acceptable quality MAG	Bacillota	Clostridia	Oscillospirales	Acutalibacteraceae	Eubacterium	Eubacterium sp900539325	glycopeptide antibiotic	antibiotic target alteration	vanW; glycopeptide resistance gene cluster	vancomycin; teicoplanin
vanT gene in vanG cluster	bin.453	k141_2992720	1588	2733	-1	acceptable quality MAG	Bacillota	Clostridia	Oscillospirales	Acutalibacteraceae	Eubacterium	Eubacterium sp900542875	glycopeptide antibiotic	antibiotic target alteration	glycopeptide resistance gene cluster; vanT	vancomycin
vanT gene in vanG cluster	bin.598	k141_7204001	4114	5283	-1	acceptable quality MAG	Bacillota	Clostridia	Lachnospirales	Lachnospiraceae	Eubacterium	Eubacterium sp900557275	glycopeptide antibiotic	antibiotic target alteration	glycopeptide resistance gene cluster; vanT	vancomycin
vanW gene in vanI cluster	bin.598	k141_2457674	2646	4256	-1	acceptable quality MAG	Bacillota	Clostridia	Lachnospirales	Lachnospiraceae	Eubacterium	Eubacterium sp900557275	glycopeptide antibiotic	antibiotic target alteration	vanW; glycopeptide resistance gene cluster	vancomycin; teicoplanin
vanW gene in vanI cluster	bin.612	k141_7160156	3286	4869	1	acceptable quality MAG	Bacillota	Clostridia	Lachnospirales	Lachnospiraceae	Eubacterium	Eubacterium ramulus	glycopeptide antibiotic	antibiotic target alteration	vanW; glycopeptide resistance gene cluster	vancomycin; teicoplanin
vanT gene in vanG cluster	bin.361	k141_1519826	8891	9847	1	acceptable quality MAG	Bacillota	Clostridia	Lachnospirales	Lachnospiraceae	Eubacterium	Eubacterium sp000433735	glycopeptide antibiotic	antibiotic target alteration	glycopeptide resistance gene cluster; vanT	vancomycin
vanW gene in vanI cluster	bin.361	k141_5643851	3	1430	1	acceptable quality MAG	Bacillota	Clostridia	Lachnospirales	Lachnospiraceae	Eubacterium	Eubacterium sp000433735	glycopeptide antibiotic	antibiotic target alteration	vanW; glycopeptide resistance gene cluster	vancomycin; teicoplanin
vanT gene in vanG cluster	bin.524	k141_7086066	128	1273	1	acceptable quality MAG	Bacillota	Clostridia	Oscillospirales	Acutalibacteraceae	Eubacterium	Eubacterium sp000436835	glycopeptide antibiotic	antibiotic target alteration	glycopeptide resistance gene cluster; vanT	vancomycin
vanW gene in vanI cluster	bin.524	k141_9624493	2156	3061	1	acceptable quality MAG	Bacillota	Clostridia	Oscillospirales	Acutalibacteraceae	Eubacterium	Eubacterium sp000436835	glycopeptide antibiotic	antibiotic target alteration	vanW; glycopeptide resistance gene cluster	vancomycin; teicoplanin
vanT gene in vanG cluster	bin.52	k141_7755276	19433	20560	1	acceptable quality MAG	Bacillota	Clostridia	Lachnospirales	Lachnospiraceae	Eubacterium	Eubacterium sp003491505	glycopeptide antibiotic	antibiotic target alteration	glycopeptide resistance gene cluster; vanT	vancomycin
vanY gene in vanB cluster	bin.52	k141_1157240	6795	7667	1	acceptable quality MAG	Bacillota	Clostridia	Lachnospirales	Lachnospiraceae	Eubacterium	Eubacterium sp003491505	glycopeptide antibiotic	antibiotic target alteration	vanY; glycopeptide resistance gene cluster	vancomycin
vanG	bin.522	k141_8890721	2309	3373	1	acceptable quality MAG	Bacillota	Clostridia	Oscillospirales	Acutalibacteraceae	Eubacterium	Eubacterium sp003526845	glycopeptide antibiotic	antibiotic target alteration	glycopeptide resistance gene cluster; Van ligase	vancomycin
vanW gene in vanI cluster	bin.522	k141_48506	2699	3505	1	acceptable quality MAG	Bacillota	Clostridia	Oscillospirales	Acutalibacteraceae	Eubacterium	Eubacterium sp003526845	glycopeptide antibiotic	antibiotic target alteration	vanW; glycopeptide resistance gene cluster	vancomycin; teicoplanin
vanW gene in vanI cluster	bin.444	k141_5574030	7556	9091	1	acceptable quality MAG	Bacillota	Clostridia	Lachnospirales	Lachnospiraceae	Eubacterium	Eubacterium sp900539115	glycopeptide antibiotic	antibiotic target alteration	vanW; glycopeptide resistance gene cluster	vancomycin; teicoplanin
nimA	bin.520	k141_1519616	2503	2994	1	acceptable quality MAG	Bacillota	Clostridia	Oscillospirales	Acutalibacteraceae	Eubacterium	Eubacterium sp900539325	nitroimidazole antibiotic	antibiotic inactivation	nitroimidazole reductase	metronidazole
vanG	bin.453	k141_8839846	16843	17910	1	acceptable quality MAG	Bacillota	Clostridia	Oscillospirales	Acutalibacteraceae	Eubacterium	Eubacterium sp900542875	glycopeptide antibiotic	antibiotic target alteration	glycopeptide resistance gene cluster; Van ligase	vancomycin
vanT gene in vanG cluster	bin.383	k141_1074107	3994	5121	1	acceptable quality MAG	Bacillota	Clostridia	Lachnospirales	Lachnospiraceae	Eubacterium	Eubacterium sp900546495	glycopeptide antibiotic	antibiotic target alteration	glycopeptide resistance gene cluster; vanT	vancomycin
vanW gene in vanI cluster	bin.383	k141_8227499	3081	4676	1	acceptable quality MAG	Bacillota	Clostridia	Lachnospirales	Lachnospiraceae	Eubacterium	Eubacterium sp900546495	glycopeptide antibiotic	antibiotic target alteration	vanW; glycopeptide resistance gene cluster	vancomycin; teicoplanin
vanY gene in vanG cluster	bin.598	k141_5815572	12280	13290	1	acceptable quality MAG	Bacillota	Clostridia	Lachnospirales	Lachnospiraceae	Eubacterium	Eubacterium sp900557275	glycopeptide antibiotic	antibiotic target alteration	vanY; glycopeptide resistance gene cluster	vancomycin
vanT gene in vanG cluster	bin.183	k141_2780752	5318	6505	1	acceptable quality MAG	Bacillota	Clostridia	Lachnospirales	Lachnospiraceae	Eubacterium	Eubacterium ventriosum	glycopeptide antibiotic	antibiotic target alteration	glycopeptide resistance gene cluster; vanT	vancomycin
vanW gene in vanI cluster	bin.183	k141_7300520	10560	12026	1	acceptable quality MAG	Bacillota	Clostridia	Lachnospirales	Lachnospiraceae	Eubacterium	Eubacterium ventriosum	glycopeptide antibiotic	antibiotic target alteration	vanW; glycopeptide resistance gene cluster	vancomycin; teicoplanin
vanW gene in vanI cluster	bin.478	k141_6400463	926	2536	-1	acceptable quality MAG	Bacillota	Clostridia	Oscillospirales	Oscillospiraceae	Evtepia	Evtepia sp004556345	glycopeptide antibiotic	antibiotic target alteration	vanW; glycopeptide resistance gene cluster	vancomycin; teicoplanin
vanTr gene in vanL cluster	bin.148	k141_7114458	2665	3834	1	acceptable quality MAG	Bacillota	Clostridia	Oscillospirales	Oscillospiraceae	F23-B02	F23-B02 sp002472405	glycopeptide antibiotic	antibiotic target alteration	glycopeptide resistance gene cluster; vanT	vancomycin
vanY gene in vanB cluster	bin.41	k141_6445915	1458	2291	1	acceptable quality MAG	Bacillota	Clostridia	Oscillospirales	Ruminococcaceae	Faecalibacterium	Faecalibacterium prausnitzii_I	glycopeptide antibiotic	antibiotic target alteration	vanY; glycopeptide resistance gene cluster	vancomycin
vanY gene in vanB cluster	bin.41	k141_2627667	2275	3198	1	acceptable quality MAG	Bacillota	Clostridia	Oscillospirales	Ruminococcaceae	Faecalibacterium	Faecalibacterium prausnitzii_I	glycopeptide antibiotic	antibiotic target alteration	vanY; glycopeptide resistance gene cluster	vancomycin
vanT gene in vanG cluster	bin.58	k141_1010024	2196	3371	-1	acceptable quality MAG	Bacillota	Clostridia	Oscillospirales	Oscillospiraceae	Faecousia	Faecousia sp003525905	glycopeptide antibiotic	antibiotic target alteration	glycopeptide resistance gene cluster; vanT	vancomycin
vanW gene in vanI cluster	bin.458	k141_4042746	5542	7257	-1	acceptable quality MAG	Bacillota	Clostridia	Oscillospirales	Oscillospiraceae	Faecousia	Faecousia sp900544405	glycopeptide antibiotic	antibiotic target alteration	vanW; glycopeptide resistance gene cluster	vancomycin; teicoplanin
vanW gene in vanI cluster	bin.299	k141_8176911	10708	11088	-1	acceptable quality MAG	Bacillota	Clostridia	Oscillospirales	Oscillospiraceae	Faecousia	Faecousia sp900547405	glycopeptide antibiotic	antibiotic target alteration	vanW; glycopeptide resistance gene cluster	vancomycin; teicoplanin
vanY gene in vanB cluster	bin.299	k141_9138530	2501	3838	-1	acceptable quality MAG	Bacillota	Clostridia	Oscillospirales	Oscillospiraceae	Faecousia	Faecousia sp900547405	glycopeptide antibiotic	antibiotic target alteration	vanY; glycopeptide resistance gene cluster	vancomycin
vanW gene in vanI cluster	bin.408	k141_2104231	198	2084	-1	acceptable quality MAG	Bacillota	Clostridia	Oscillospirales	Oscillospiraceae	Faecousia	Faecousia sp900549705	glycopeptide antibiotic	antibiotic target alteration	vanW; glycopeptide resistance gene cluster	vancomycin; teicoplanin
vanY gene in vanG cluster	bin.408	k141_4059241	482	1819	-1	acceptable quality MAG	Bacillota	Clostridia	Oscillospirales	Oscillospiraceae	Faecousia	Faecousia sp900549705	glycopeptide antibiotic	antibiotic target alteration	vanY; glycopeptide resistance gene cluster	vancomycin
vanG	bin.58	k141_7517516	2515	3594	1	acceptable quality MAG	Bacillota	Clostridia	Oscillospirales	Oscillospiraceae	Faecousia	Faecousia sp003525905	glycopeptide antibiotic	antibiotic target alteration	glycopeptide resistance gene cluster; Van ligase	vancomycin
vanW gene in vanI cluster	bin.58	k141_8959528	6788	8839	1	acceptable quality MAG	Bacillota	Clostridia	Oscillospirales	Oscillospiraceae	Faecousia	Faecousia sp003525905	glycopeptide antibiotic	antibiotic target alteration	vanW; glycopeptide resistance gene cluster	vancomycin; teicoplanin
tet(Q)	bin.458	k141_5894039	2	2578	1	acceptable quality MAG	Bacillota	Clostridia	Oscillospirales	Oscillospiraceae	Faecousia	Faecousia sp900544405	tetracycline antibiotic	antibiotic target protection	tetracycline-resistant ribosomal protection protein	tetracycline; doxycycline; minocycline; chlortetracycline; demeclocycline; oxytetracycline
vanT gene in vanG cluster	bin.458	k141_8472145	5216	6382	1	acceptable quality MAG	Bacillota	Clostridia	Oscillospirales	Oscillospiraceae	Faecousia	Faecousia sp900544405	glycopeptide antibiotic	antibiotic target alteration	glycopeptide resistance gene cluster; vanT	vancomycin
vanT gene in vanG cluster	bin.299	k141_8387740	1856	3124	1	acceptable quality MAG	Bacillota	Clostridia	Oscillospirales	Oscillospiraceae	Faecousia	Faecousia sp900547405	glycopeptide antibiotic	antibiotic target alteration	glycopeptide resistance gene cluster; vanT	vancomycin
vanT gene in vanG cluster	bin.408	k141_4819711	949	2100	1	acceptable quality MAG	Bacillota	Clostridia	Oscillospirales	Oscillospiraceae	Faecousia	Faecousia sp900549705	glycopeptide antibiotic	antibiotic target alteration	glycopeptide resistance gene cluster; vanT	vancomycin
vanT gene in vanG cluster	bin.431	k141_2625039	11758	12894	-1	acceptable quality MAG	Bacillota	Clostridia	Christensenellales	CAG-74	Fimadaptatus	Fimadaptatus sp900553645	glycopeptide antibiotic	antibiotic target alteration	glycopeptide resistance gene cluster; vanT	vancomycin
vanW gene in vanI cluster	bin.431	k141_3686321	5774	7453	-1	acceptable quality MAG	Bacillota	Clostridia	Christensenellales	CAG-74	Fimadaptatus	Fimadaptatus sp900553645	glycopeptide antibiotic	antibiotic target alteration	vanW; glycopeptide resistance gene cluster	vancomycin; teicoplanin
vanY gene in vanB cluster	bin.431	k141_7978576	3	821	-1	acceptable quality MAG	Bacillota	Clostridia	Christensenellales	CAG-74	Fimadaptatus	Fimadaptatus sp900553645	glycopeptide antibiotic	antibiotic target alteration	vanY; glycopeptide resistance gene cluster	vancomycin
vanT gene in vanG cluster	bin.431	k141_9969636	2387	3496	1	acceptable quality MAG	Bacillota	Clostridia	Christensenellales	CAG-74	Fimadaptatus	Fimadaptatus sp900553645	glycopeptide antibiotic	antibiotic target alteration	glycopeptide resistance gene cluster; vanT	vancomycin
vanY gene in vanB cluster	bin.431	k141_7472242	3203	3883	1	acceptable quality MAG	Bacillota	Clostridia	Christensenellales	CAG-74	Fimadaptatus	Fimadaptatus sp900553645	glycopeptide antibiotic	antibiotic target alteration	vanY; glycopeptide resistance gene cluster	vancomycin
vanY gene in vanG cluster	bin.431	k141_7472242	2368	3114	1	acceptable quality MAG	Bacillota	Clostridia	Christensenellales	CAG-74	Fimadaptatus	Fimadaptatus sp900553645	glycopeptide antibiotic	antibiotic target alteration	vanY; glycopeptide resistance gene cluster	vancomycin
vanT gene in vanG cluster	bin.87	k141_926926	32081	33241	-1	acceptable quality MAG	Bacillota	Clostridia	Oscillospirales	Acutalibacteraceae	Fimenecus	Fimenecus sp000432435	glycopeptide antibiotic	antibiotic target alteration	glycopeptide resistance gene cluster; vanT	vancomycin
vanG	bin.87	k141_2000565	20924	21991	1	acceptable quality MAG	Bacillota	Clostridia	Oscillospirales	Acutalibacteraceae	Fimenecus	Fimenecus sp000432435	glycopeptide antibiotic	antibiotic target alteration	glycopeptide resistance gene cluster; Van ligase	vancomycin
vanW gene in vanI cluster	bin.114	k141_4538358	8797	10029	1	acceptable quality MAG	Bacillota	Clostridia	Christensenellales	CAG-314	Fimimonas	Fimimonas sp003537755	glycopeptide antibiotic	antibiotic target alteration	vanW; glycopeptide resistance gene cluster	vancomycin; teicoplanin
vanG	bin.136	k141_1982795	1676	2728	-1	acceptable quality MAG	Bacillota	Clostridia	Oscillospirales	Oscillospiraceae	Flavonifractor	Flavonifractor plautii	glycopeptide antibiotic	antibiotic target alteration	glycopeptide resistance gene cluster; Van ligase	vancomycin
vanT gene in vanG cluster	bin.136	k141_1982795	1	957	-1	acceptable quality MAG	Bacillota	Clostridia	Oscillospirales	Oscillospiraceae	Flavonifractor	Flavonifractor plautii	glycopeptide antibiotic	antibiotic target alteration	glycopeptide resistance gene cluster; vanT	vancomycin
vanXY gene in vanG cluster	bin.136	k141_1982795	954	1679	-1	acceptable quality MAG	Bacillota	Clostridia	Oscillospirales	Oscillospiraceae	Flavonifractor	Flavonifractor plautii	glycopeptide antibiotic	antibiotic target alteration	glycopeptide resistance gene cluster; vanXY	vancomycin
vanT gene in vanG cluster	bin.136	k141_7454417	11638	12765	1	acceptable quality MAG	Bacillota	Clostridia	Oscillospirales	Oscillospiraceae	Flavonifractor	Flavonifractor plautii	glycopeptide antibiotic	antibiotic target alteration	glycopeptide resistance gene cluster; vanT	vancomycin
vanW gene in vanB cluster	bin.136	k141_2606384	5153	5965	1	acceptable quality MAG	Bacillota	Clostridia	Oscillospirales	Oscillospiraceae	Flavonifractor	Flavonifractor plautii	glycopeptide antibiotic	antibiotic target alteration	vanW; glycopeptide resistance gene cluster	vancomycin
vanG	bin.209	k141_678410	3884	4966	-1	acceptable quality MAG	Bacillota	Clostridia	Oscillospirales	CAG-272	Flemingibacterium	Flemingibacterium sp900546315	glycopeptide antibiotic	antibiotic target alteration	glycopeptide resistance gene cluster; Van ligase	vancomycin
vanT gene in vanG cluster	bin.209	k141_2733913	2530	3738	-1	acceptable quality MAG	Bacillota	Clostridia	Oscillospirales	CAG-272	Flemingibacterium	Flemingibacterium sp900546315	glycopeptide antibiotic	antibiotic target alteration	glycopeptide resistance gene cluster; vanT	vancomycin
vanY gene in vanB cluster	bin.209	k141_3229053	1178	2854	-1	acceptable quality MAG	Bacillota	Clostridia	Oscillospirales	CAG-272	Flemingibacterium	Flemingibacterium sp900546315	glycopeptide antibiotic	antibiotic target alteration	vanY; glycopeptide resistance gene cluster	vancomycin
poxtA	bin.209	k141_6995836	2693	4585	1	acceptable quality MAG	Bacillota	Clostridia	Oscillospirales	CAG-272	Flemingibacterium	Flemingibacterium sp900546315	tetracycline antibiotic; oxazolidinone antibiotic; phenicol antibiotic	antibiotic target protection	Miscellaneous ABC-F subfamily ATP-binding cassette ribosomal protection proteins	tetracycline; doxycycline; linezolid; chloramphenicol; florfenicol
vanXY gene in vanG cluster	bin.209	k141_9089378	5854	7095	1	acceptable quality MAG	Bacillota	Clostridia	Oscillospirales	CAG-272	Flemingibacterium	Flemingibacterium sp900546315	glycopeptide antibiotic	antibiotic target alteration	glycopeptide resistance gene cluster; vanXY	vancomycin
vanH gene in vanB cluster	bin.131	k141_7279786	916	1908	-1	acceptable quality MAG	Bacillota	Clostridia	Lachnospirales	Lachnospiraceae	Fusicatenibacter	Fusicatenibacter saccharivorans	glycopeptide antibiotic	antibiotic target alteration	vanH; glycopeptide resistance gene cluster	vancomycin
vanT gene in vanG cluster	bin.131	k141_8393031	2583	3707	-1	acceptable quality MAG	Bacillota	Clostridia	Lachnospirales	Lachnospiraceae	Fusicatenibacter	Fusicatenibacter saccharivorans	glycopeptide antibiotic	antibiotic target alteration	glycopeptide resistance gene cluster; vanT	vancomycin
vanW gene in vanI cluster	bin.131	k141_2040193	6820	8373	-1	acceptable quality MAG	Bacillota	Clostridia	Lachnospirales	Lachnospiraceae	Fusicatenibacter	Fusicatenibacter saccharivorans	glycopeptide antibiotic	antibiotic target alteration	vanW; glycopeptide resistance gene cluster	vancomycin; teicoplanin
vanH gene in vanO cluster	bin.60	k141_3571107	11950	12936	1	acceptable quality MAG	Bacillota	Clostridia	Oscillospirales	Ruminococcaceae	Gemmiger	Gemmiger sp900539695	glycopeptide antibiotic	antibiotic target alteration	vanH; glycopeptide resistance gene cluster	vancomycin
vanT gene in vanG cluster	bin.60	k141_8830276	20129	21313	1	acceptable quality MAG	Bacillota	Clostridia	Oscillospirales	Ruminococcaceae	Gemmiger	Gemmiger sp900539695	glycopeptide antibiotic	antibiotic target alteration	glycopeptide resistance gene cluster; vanT	vancomycin
vanW gene in vanG cluster	bin.60	k141_5311869	17461	18264	1	acceptable quality MAG	Bacillota	Clostridia	Oscillospirales	Ruminococcaceae	Gemmiger	Gemmiger sp900539695	glycopeptide antibiotic	antibiotic target alteration	vanW; glycopeptide resistance gene cluster	vancomycin
vanW gene in vanI cluster	bin.446	k141_319210	15801	16994	-1	acceptable quality MAG	Bacillota	Clostridia	Christensenellales	UBA1242	HGM11372	HGM11372 sp900767715	glycopeptide antibiotic	antibiotic target alteration	vanW; glycopeptide resistance gene cluster	vancomycin; teicoplanin
vanY gene in vanB cluster	bin.446	k141_6031646	61108	61785	-1	acceptable quality MAG	Bacillota	Clostridia	Christensenellales	UBA1242	HGM11372	HGM11372 sp900767715	glycopeptide antibiotic	antibiotic target alteration	vanY; glycopeptide resistance gene cluster	vancomycin
vanH gene in vanO cluster	bin.123	k141_2994376	6352	7341	-1	acceptable quality MAG	Bacillota	Clostridia	Oscillospirales	Oscillospiraceae	HGM13006	HGM13006 sp900756575	glycopeptide antibiotic	antibiotic target alteration	vanH; glycopeptide resistance gene cluster	vancomycin
vanT gene in vanG cluster	bin.123	k141_7819824	9919	11088	-1	acceptable quality MAG	Bacillota	Clostridia	Oscillospirales	Oscillospiraceae	HGM13006	HGM13006 sp900756575	glycopeptide antibiotic	antibiotic target alteration	glycopeptide resistance gene cluster; vanT	vancomycin
vanW gene in vanI cluster	bin.123	k141_1389384	30802	32730	-1	acceptable quality MAG	Bacillota	Clostridia	Oscillospirales	Oscillospiraceae	HGM13006	HGM13006 sp900756575	glycopeptide antibiotic	antibiotic target alteration	vanW; glycopeptide resistance gene cluster	vancomycin; teicoplanin
vanH gene in vanO cluster	bin.123	k141_8759260	8910	9869	1	acceptable quality MAG	Bacillota	Clostridia	Oscillospirales	Oscillospiraceae	HGM13006	HGM13006 sp900756575	glycopeptide antibiotic	antibiotic target alteration	vanH; glycopeptide resistance gene cluster	vancomycin
vanW gene in vanI cluster	bin.123	k141_1991577	5027	6976	1	acceptable quality MAG	Bacillota	Clostridia	Oscillospirales	Oscillospiraceae	HGM13006	HGM13006 sp900756575	glycopeptide antibiotic	antibiotic target alteration	vanW; glycopeptide resistance gene cluster	vancomycin; teicoplanin
vanY gene in vanM cluster	bin.221	k141_9256079	1630	2688	-1	acceptable quality MAG	Bacillota	Bacilli	Erysipelotrichales	Erysipelotrichaceae	Holdemanella	Holdemanella porci	glycopeptide antibiotic	antibiotic target alteration	vanY; glycopeptide resistance gene cluster	vancomycin; teicoplanin
vanG	bin.221	k141_3571580	2290	3345	1	acceptable quality MAG	Bacillota	Bacilli	Erysipelotrichales	Erysipelotrichaceae	Holdemanella	Holdemanella porci	glycopeptide antibiotic	antibiotic target alteration	glycopeptide resistance gene cluster; Van ligase	vancomycin
vanT gene in vanE cluster	bin.221	k141_3571580	3339	4490	1	acceptable quality MAG	Bacillota	Bacilli	Erysipelotrichales	Erysipelotrichaceae	Holdemanella	Holdemanella porci	glycopeptide antibiotic	antibiotic target alteration	glycopeptide resistance gene cluster; vanT	vancomycin
vanY gene in vanB cluster	bin.221	k141_2211771	1	459	1	acceptable quality MAG	Bacillota	Bacilli	Erysipelotrichales	Erysipelotrichaceae	Holdemanella	Holdemanella porci	glycopeptide antibiotic	antibiotic target alteration	vanY; glycopeptide resistance gene cluster	vancomycin
vanH gene in vanB cluster	bin.411	k141_7819444	767	1753	-1	acceptable quality MAG	Bacillota	Clostridia	Lachnospirales	Lachnospiraceae	KLE1615	KLE1615 sp900066985	glycopeptide antibiotic	antibiotic target alteration	vanH; glycopeptide resistance gene cluster	vancomycin
vanH gene in vanF cluster	bin.411	k141_7401251	750	1766	1	acceptable quality MAG	Bacillota	Clostridia	Lachnospirales	Lachnospiraceae	KLE1615	KLE1615 sp900066985	glycopeptide antibiotic	antibiotic target alteration	vanH; glycopeptide resistance gene cluster	vancomycin
vanT gene in vanG cluster	bin.411	k141_8650356	22516	23694	1	acceptable quality MAG	Bacillota	Clostridia	Lachnospirales	Lachnospiraceae	KLE1615	KLE1615 sp900066985	glycopeptide antibiotic	antibiotic target alteration	glycopeptide resistance gene cluster; vanT	vancomycin
tet(36)	bin.513	k141_4358984	20488	23190	-1	acceptable quality MAG	Bacillota	Clostridia	Lachnospirales	Lachnospiraceae	Lachnoclostridium	Lachnoclostridium sp900066555	tetracycline antibiotic	antibiotic target protection	tetracycline-resistant ribosomal protection protein	tetracycline; doxycycline; minocycline; chlortetracycline; demeclocycline; oxytetracycline
vanT gene in vanG cluster	bin.513	k141_2046097	8468	9634	-1	acceptable quality MAG	Bacillota	Clostridia	Lachnospirales	Lachnospiraceae	Lachnoclostridium	Lachnoclostridium sp900066555	glycopeptide antibiotic	antibiotic target alteration	glycopeptide resistance gene cluster; vanT	vancomycin
vanW gene in vanI cluster	bin.513	k141_5978516	3781	5289	1	acceptable quality MAG	Bacillota	Clostridia	Lachnospirales	Lachnospiraceae	Lachnoclostridium	Lachnoclostridium sp900066555	glycopeptide antibiotic	antibiotic target alteration	vanW; glycopeptide resistance gene cluster	vancomycin; teicoplanin
vanY gene in vanF cluster	bin.614	k141_6653782	3	797	-1	acceptable quality MAG	Bacillota	Clostridia	Lachnospirales	Lachnospiraceae	Lachnospira	Lachnospira eligens_A	glycopeptide antibiotic	antibiotic target alteration	vanY; glycopeptide resistance gene cluster	vancomycin
vanT gene in vanG cluster	bin.96	k141_9323965	35427	36611	-1	acceptable quality MAG	Bacillota	Clostridia	Lachnospirales	Lachnospiraceae	Lachnospira	Lachnospira rogosae	glycopeptide antibiotic	antibiotic target alteration	glycopeptide resistance gene cluster; vanT	vancomycin
vanY gene in vanA cluster	bin.96	k141_5555717	12363	13307	-1	acceptable quality MAG	Bacillota	Clostridia	Lachnospirales	Lachnospiraceae	Lachnospira	Lachnospira rogosae	glycopeptide antibiotic	antibiotic target alteration	vanY; glycopeptide resistance gene cluster	vancomycin; teicoplanin
vanTr gene in vanL cluster	bin.166	k141_1397748	14005	15252	-1	acceptable quality MAG	Bacillota	Clostridia	Lachnospirales	Lachnospiraceae	Lachnospira	Lachnospira sp000436475	glycopeptide antibiotic	antibiotic target alteration	glycopeptide resistance gene cluster; vanT	vancomycin
vanY gene in vanA cluster	bin.257	k141_7964691	5958	6827	-1	acceptable quality MAG	Bacillota	Clostridia	Lachnospirales	Lachnospiraceae	Lachnospira	Lachnospira sp000436535	glycopeptide antibiotic	antibiotic target alteration	vanY; glycopeptide resistance gene cluster	vancomycin; teicoplanin
vanH gene in vanO cluster	bin.281	k141_2675582	23305	24288	-1	acceptable quality MAG	Bacillota	Clostridia	Lachnospirales	Lachnospiraceae	Lachnospira	Lachnospira sp000437735	glycopeptide antibiotic	antibiotic target alteration	vanH; glycopeptide resistance gene cluster	vancomycin
vanT gene in vanG cluster	bin.281	k141_7317579	63413	64603	-1	acceptable quality MAG	Bacillota	Clostridia	Lachnospirales	Lachnospiraceae	Lachnospira	Lachnospira sp000437735	glycopeptide antibiotic	antibiotic target alteration	glycopeptide resistance gene cluster; vanT	vancomycin
vanY gene in vanM cluster	bin.281	k141_2675582	24395	25237	-1	acceptable quality MAG	Bacillota	Clostridia	Lachnospirales	Lachnospiraceae	Lachnospira	Lachnospira sp000437735	glycopeptide antibiotic	antibiotic target alteration	vanY; glycopeptide resistance gene cluster	vancomycin; teicoplanin
vanH gene in vanO cluster	bin.65	k141_1447215	28350	29333	-1	acceptable quality MAG	Bacillota	Clostridia	Lachnospirales	Lachnospiraceae	Lachnospira	Lachnospira sp900316325	glycopeptide antibiotic	antibiotic target alteration	vanH; glycopeptide resistance gene cluster	vancomycin
vanY gene in vanB cluster	bin.65	k141_1650371	11013	11609	-1	acceptable quality MAG	Bacillota	Clostridia	Lachnospirales	Lachnospiraceae	Lachnospira	Lachnospira sp900316325	glycopeptide antibiotic	antibiotic target alteration	vanY; glycopeptide resistance gene cluster	vancomycin
vanW gene in vanI cluster	bin.526	k141_1229698	3168	4760	-1	acceptable quality MAG	Bacillota	Clostridia	Lachnospirales	Lachnospiraceae	Lachnospira	Lachnospira sp900551945	glycopeptide antibiotic	antibiotic target alteration	vanW; glycopeptide resistance gene cluster	vancomycin; teicoplanin
vanH gene in vanO cluster	bin.375	k141_3597389	6255	7364	-1	acceptable quality MAG	Bacillota	Clostridia	Lachnospirales	Lachnospiraceae	Lachnospira		glycopeptide antibiotic	antibiotic target alteration	vanH; glycopeptide resistance gene cluster	vancomycin
vanT gene in vanG cluster	bin.375	k141_461958	24816	26000	-1	acceptable quality MAG	Bacillota	Clostridia	Lachnospirales	Lachnospiraceae	Lachnospira		glycopeptide antibiotic	antibiotic target alteration	glycopeptide resistance gene cluster; vanT	vancomycin
vanTr gene in vanL cluster	bin.614	k141_4513479	4153	5322	1	acceptable quality MAG	Bacillota	Clostridia	Lachnospirales	Lachnospiraceae	Lachnospira	Lachnospira eligens_A	glycopeptide antibiotic	antibiotic target alteration	glycopeptide resistance gene cluster; vanT	vancomycin
vanY gene in vanB cluster	bin.96	k141_8672030	3	413	1	acceptable quality MAG	Bacillota	Clostridia	Lachnospirales	Lachnospiraceae	Lachnospira	Lachnospira rogosae	glycopeptide antibiotic	antibiotic target alteration	vanY; glycopeptide resistance gene cluster	vancomycin
vanY gene in vanF cluster	bin.166	k141_228483	579	1514	1	acceptable quality MAG	Bacillota	Clostridia	Lachnospirales	Lachnospiraceae	Lachnospira	Lachnospira sp000436475	glycopeptide antibiotic	antibiotic target alteration	vanY; glycopeptide resistance gene cluster	vancomycin
vanH gene in vanO cluster	bin.257	k141_6603464	18421	19410	1	acceptable quality MAG	Bacillota	Clostridia	Lachnospirales	Lachnospiraceae	Lachnospira	Lachnospira sp000436535	glycopeptide antibiotic	antibiotic target alteration	vanH; glycopeptide resistance gene cluster	vancomycin
vanH gene in vanO cluster	bin.257	k141_1405137	2678	3658	1	acceptable quality MAG	Bacillota	Clostridia	Lachnospirales	Lachnospiraceae	Lachnospira	Lachnospira sp000436535	glycopeptide antibiotic	antibiotic target alteration	vanH; glycopeptide resistance gene cluster	vancomycin
vanT gene in vanC cluster	bin.257	k141_5523862	43852	45021	1	acceptable quality MAG	Bacillota	Clostridia	Lachnospirales	Lachnospiraceae	Lachnospira	Lachnospira sp000436535	glycopeptide antibiotic	antibiotic target alteration	glycopeptide resistance gene cluster; vanT	vancomycin
vanT gene in vanG cluster	bin.65	k141_5638074	27674	28855	1	acceptable quality MAG	Bacillota	Clostridia	Lachnospirales	Lachnospiraceae	Lachnospira	Lachnospira sp900316325	glycopeptide antibiotic	antibiotic target alteration	glycopeptide resistance gene cluster; vanT	vancomycin
vanT gene in vanG cluster	bin.540	k141_8069669	8646	9830	1	acceptable quality MAG	Bacillota	Clostridia	Lachnospirales	Lachnospiraceae	Lachnospira	Lachnospira sp900545725	glycopeptide antibiotic	antibiotic target alteration	glycopeptide resistance gene cluster; vanT	vancomycin
vanY gene in vanM cluster	bin.540	k141_1041943	8830	9663	1	acceptable quality MAG	Bacillota	Clostridia	Lachnospirales	Lachnospiraceae	Lachnospira	Lachnospira sp900545725	glycopeptide antibiotic	antibiotic target alteration	vanY; glycopeptide resistance gene cluster	vancomycin; teicoplanin
vanY gene in vanF cluster	bin.526	k141_10122185	4382	5155	1	acceptable quality MAG	Bacillota	Clostridia	Lachnospirales	Lachnospiraceae	Lachnospira	Lachnospira sp900551945	glycopeptide antibiotic	antibiotic target alteration	vanY; glycopeptide resistance gene cluster	vancomycin
poxtA	bin.375	k141_9905177	5827	7782	1	acceptable quality MAG	Bacillota	Clostridia	Lachnospirales	Lachnospiraceae	Lachnospira		tetracycline antibiotic; oxazolidinone antibiotic; phenicol antibiotic	antibiotic target protection	Miscellaneous ABC-F subfamily ATP-binding cassette ribosomal protection proteins	tetracycline; doxycycline; linezolid; chloramphenicol; florfenicol
vanT gene in vanG cluster	bin.237	k141_9845763	3631	4746	-1	acceptable quality MAG	Bacillota	Bacilli	Lactobacillales	Lactobacillaceae	Ligilactobacillus	Ligilactobacillus salivarius	glycopeptide antibiotic	antibiotic target alteration	glycopeptide resistance gene cluster; vanT	vancomycin
vanH gene in vanD cluster	bin.153	k141_5188080	4658	5644	1	acceptable quality MAG	Bacillota	Bacilli	Lactobacillales	Lactobacillaceae	Ligilactobacillus	Ligilactobacillus ruminis	glycopeptide antibiotic	antibiotic target alteration	vanH; glycopeptide resistance gene cluster	vancomycin; teicoplanin
vanT gene in vanG cluster	bin.153	k141_7520767	7699	8823	1	acceptable quality MAG	Bacillota	Bacilli	Lactobacillales	Lactobacillaceae	Ligilactobacillus	Ligilactobacillus ruminis	glycopeptide antibiotic	antibiotic target alteration	glycopeptide resistance gene cluster; vanT	vancomycin
vanT gene in vanG cluster	bin.368	k141_6626476	3650	4765	-1	acceptable quality MAG	Bacillota	Clostridia	Christensenellales	CAG-74	Limiplasma	Limiplasma sp900548145	glycopeptide antibiotic	antibiotic target alteration	glycopeptide resistance gene cluster; vanT	vancomycin
vanW gene in vanI cluster	bin.368	k141_9441439	3031	4182	-1	acceptable quality MAG	Bacillota	Clostridia	Christensenellales	CAG-74	Limiplasma	Limiplasma sp900548145	glycopeptide antibiotic	antibiotic target alteration	vanW; glycopeptide resistance gene cluster	vancomycin; teicoplanin
vanW gene in vanI cluster	bin.368	k141_5982060	11955	13754	-1	acceptable quality MAG	Bacillota	Clostridia	Christensenellales	CAG-74	Limiplasma	Limiplasma sp900548145	glycopeptide antibiotic	antibiotic target alteration	vanW; glycopeptide resistance gene cluster	vancomycin; teicoplanin
vanY gene in vanB cluster	bin.368	k141_3242532	3012	3674	-1	acceptable quality MAG	Bacillota	Clostridia	Christensenellales	CAG-74	Limiplasma	Limiplasma sp900548145	glycopeptide antibiotic	antibiotic target alteration	vanY; glycopeptide resistance gene cluster	vancomycin
vanY gene in vanF cluster	bin.368	k141_8216762	1582	2529	-1	acceptable quality MAG	Bacillota	Clostridia	Christensenellales	CAG-74	Limiplasma	Limiplasma sp900548145	glycopeptide antibiotic	antibiotic target alteration	vanY; glycopeptide resistance gene cluster	vancomycin
vanY gene in vanM cluster	bin.368	k141_3242532	2070	3002	-1	acceptable quality MAG	Bacillota	Clostridia	Christensenellales	CAG-74	Limiplasma	Limiplasma sp900548145	glycopeptide antibiotic	antibiotic target alteration	vanY; glycopeptide resistance gene cluster	vancomycin; teicoplanin
vanW gene in vanI cluster	bin.368	k141_4198228	5257	6846	1	acceptable quality MAG	Bacillota	Clostridia	Christensenellales	CAG-74	Limiplasma	Limiplasma sp900548145	glycopeptide antibiotic	antibiotic target alteration	vanW; glycopeptide resistance gene cluster	vancomycin; teicoplanin
vanW gene in vanI cluster	bin.368	k141_247384	2180	3454	1	acceptable quality MAG	Bacillota	Clostridia	Christensenellales	CAG-74	Limiplasma	Limiplasma sp900548145	glycopeptide antibiotic	antibiotic target alteration	vanW; glycopeptide resistance gene cluster	vancomycin; teicoplanin
vanY gene in vanB cluster	bin.368	k141_8386304	26778	28061	1	acceptable quality MAG	Bacillota	Clostridia	Christensenellales	CAG-74	Limiplasma	Limiplasma sp900548145	glycopeptide antibiotic	antibiotic target alteration	vanY; glycopeptide resistance gene cluster	vancomycin
vanY gene in vanF cluster	bin.368	k141_6273219	918	1994	1	acceptable quality MAG	Bacillota	Clostridia	Christensenellales	CAG-74	Limiplasma	Limiplasma sp900548145	glycopeptide antibiotic	antibiotic target alteration	vanY; glycopeptide resistance gene cluster	vancomycin
vanT gene in vanC cluster	bin.211	k141_1782849	2096	3229	-1	acceptable quality MAG	Bacillota	Clostridia	Oscillospirales	Oscillospiraceae	Limivicinus	Limivicinus sp900549865	glycopeptide antibiotic	antibiotic target alteration	glycopeptide resistance gene cluster; vanT	vancomycin
vanW gene in vanI cluster	bin.211	k141_1827855	25806	27590	-1	acceptable quality MAG	Bacillota	Clostridia	Oscillospirales	Oscillospiraceae	Limivicinus	Limivicinus sp900549865	glycopeptide antibiotic	antibiotic target alteration	vanW; glycopeptide resistance gene cluster	vancomycin; teicoplanin
vanT gene in vanC cluster	bin.265	k141_5061373	1726	2859	1	acceptable quality MAG	Bacillota	Clostridia	Oscillospirales	Oscillospiraceae	Limivicinus	Limivicinus sp900547315	glycopeptide antibiotic	antibiotic target alteration	glycopeptide resistance gene cluster; vanT	vancomycin
vanW gene in vanI cluster	bin.265	k141_9602034	2953	4359	1	acceptable quality MAG	Bacillota	Clostridia	Oscillospirales	Oscillospiraceae	Limivicinus	Limivicinus sp900547315	glycopeptide antibiotic	antibiotic target alteration	vanW; glycopeptide resistance gene cluster	vancomycin; teicoplanin
vanY gene in vanG cluster	bin.265	k141_1689483	1487	2293	1	acceptable quality MAG	Bacillota	Clostridia	Oscillospirales	Oscillospiraceae	Limivicinus	Limivicinus sp900547315	glycopeptide antibiotic	antibiotic target alteration	vanY; glycopeptide resistance gene cluster	vancomycin
nimG	bin.211	k141_1955611	1258	1752	1	acceptable quality MAG	Bacillota	Clostridia	Oscillospirales	Oscillospiraceae	Limivicinus	Limivicinus sp900549865	nitroimidazole antibiotic	antibiotic inactivation	nitroimidazole reductase	metronidazole
vanY gene in vanB cluster	bin.211	k141_8504303	1931	2761	1	acceptable quality MAG	Bacillota	Clostridia	Oscillospirales	Oscillospiraceae	Limivicinus	Limivicinus sp900549865	glycopeptide antibiotic	antibiotic target alteration	vanY; glycopeptide resistance gene cluster	vancomycin
vanY gene in vanG cluster	bin.211	k141_2002546	13445	14416	1	acceptable quality MAG	Bacillota	Clostridia	Oscillospirales	Oscillospiraceae	Limivicinus	Limivicinus sp900549865	glycopeptide antibiotic	antibiotic target alteration	vanY; glycopeptide resistance gene cluster	vancomycin
vanW gene in vanI cluster	bin.460	k141_2954312	11232	12875	-1	acceptable quality MAG	Bacillota	Clostridia	Lachnospirales	Lachnospiraceae	Limivivens	Limivivens sp900543575	glycopeptide antibiotic	antibiotic target alteration	vanW; glycopeptide resistance gene cluster	vancomycin; teicoplanin
vanT gene in vanG cluster	bin.629	k141_4010018	17635	18801	-1	acceptable quality MAG	Bacillota	Clostridia	Lachnospirales	Lachnospiraceae	Limivivens	Limivivens sp905214955	glycopeptide antibiotic	antibiotic target alteration	glycopeptide resistance gene cluster; vanT	vancomycin
vanW gene in vanI cluster	bin.629	k141_6646878	9893	11527	-1	acceptable quality MAG	Bacillota	Clostridia	Lachnospirales	Lachnospiraceae	Limivivens	Limivivens sp905214955	glycopeptide antibiotic	antibiotic target alteration	vanW; glycopeptide resistance gene cluster	vancomycin; teicoplanin
vanG	bin.460	k141_2654841	31897	32958	1	acceptable quality MAG	Bacillota	Clostridia	Lachnospirales	Lachnospiraceae	Limivivens	Limivivens sp900543575	glycopeptide antibiotic	antibiotic target alteration	glycopeptide resistance gene cluster; Van ligase	vancomycin
vanT gene in vanG cluster	bin.460	k141_6419875	14380	15555	1	acceptable quality MAG	Bacillota	Clostridia	Lachnospirales	Lachnospiraceae	Limivivens	Limivivens sp900543575	glycopeptide antibiotic	antibiotic target alteration	glycopeptide resistance gene cluster; vanT	vancomycin
vanT gene in vanG cluster	bin.460	k141_2654841	32951	34957	1	acceptable quality MAG	Bacillota	Clostridia	Lachnospirales	Lachnospiraceae	Limivivens	Limivivens sp900543575	glycopeptide antibiotic	antibiotic target alteration	glycopeptide resistance gene cluster; vanT	vancomycin
tet(36)	bin.629	k141_2428194	1848	4598	1	acceptable quality MAG	Bacillota	Clostridia	Lachnospirales	Lachnospiraceae	Limivivens	Limivivens sp905214955	tetracycline antibiotic	antibiotic target protection	tetracycline-resistant ribosomal protection protein	tetracycline; doxycycline; minocycline; chlortetracycline; demeclocycline; oxytetracycline
vanY gene in vanB cluster	bin.160	k141_1354248	851	1660	-1	acceptable quality MAG	Bacillota	Clostridia	Lachnospirales	Lachnospiraceae	Mediterraneibacter	Mediterraneibacter faecis	glycopeptide antibiotic	antibiotic target alteration	vanY; glycopeptide resistance gene cluster	vancomycin
tet(Q)	bin.469	k141_941548	5388	8153	-1	acceptable quality MAG	Bacillota	Clostridia	Lachnospirales	Lachnospiraceae	Mediterraneibacter	Mediterraneibacter torques	tetracycline antibiotic	antibiotic target protection	tetracycline-resistant ribosomal protection protein	tetracycline; doxycycline; minocycline; chlortetracycline; demeclocycline; oxytetracycline
vanT gene in vanG cluster	bin.469	k141_10046076	14453	15679	-1	acceptable quality MAG	Bacillota	Clostridia	Lachnospirales	Lachnospiraceae	Mediterraneibacter	Mediterraneibacter torques	glycopeptide antibiotic	antibiotic target alteration	glycopeptide resistance gene cluster; vanT	vancomycin
vanY gene in vanB cluster	bin.469	k141_5140539	3955	4752	-1	acceptable quality MAG	Bacillota	Clostridia	Lachnospirales	Lachnospiraceae	Mediterraneibacter	Mediterraneibacter torques	glycopeptide antibiotic	antibiotic target alteration	vanY; glycopeptide resistance gene cluster	vancomycin
vanT gene in vanG cluster	bin.160	k141_4920013	7224	8390	1	acceptable quality MAG	Bacillota	Clostridia	Lachnospirales	Lachnospiraceae	Mediterraneibacter	Mediterraneibacter faecis	glycopeptide antibiotic	antibiotic target alteration	glycopeptide resistance gene cluster; vanT	vancomycin
vanT gene in vanG cluster	bin.417	k141_1763377	511	1692	-1	acceptable quality MAG	Bacillota	Negativicutes	Selenomonadales	Selenomonadaceae	Megamonas	Megamonas funiformis	glycopeptide antibiotic	antibiotic target alteration	glycopeptide resistance gene cluster; vanT	vancomycin
adeF	bin.546	k141_10041679	1535	4687	-1	acceptable quality MAG	Bacillota	Negativicutes	Veillonellales	Megasphaeraceae	Megasphaera	Megasphaera elsdenii	fluoroquinolone antibiotic; tetracycline antibiotic	antibiotic efflux	resistance-nodulation-cell division (RND) antibiotic efflux pump	tetracycline
vanT gene in vanG cluster	bin.546	k141_358379	3	947	-1	acceptable quality MAG	Bacillota	Negativicutes	Veillonellales	Megasphaeraceae	Megasphaera	Megasphaera elsdenii	glycopeptide antibiotic	antibiotic target alteration	glycopeptide resistance gene cluster; vanT	vancomycin
adeF	bin.15	k141_7764010	73639	76791	-1	acceptable quality MAG	Bacillota	Negativicutes	Veillonellales	Megasphaeraceae	Megasphaera	Megasphaera massiliensis	fluoroquinolone antibiotic; tetracycline antibiotic	antibiotic efflux	resistance-nodulation-cell division (RND) antibiotic efflux pump	tetracycline
vanT gene in vanG cluster	bin.15	k141_6020144	11394	12602	1	acceptable quality MAG	Bacillota	Negativicutes	Veillonellales	Megasphaeraceae	Megasphaera	Megasphaera massiliensis	glycopeptide antibiotic	antibiotic target alteration	glycopeptide resistance gene cluster; vanT	vancomycin
vanT gene in vanG cluster	bin.179	k141_6673710	676	1878	1	acceptable quality MAG	Bacillota	Negativicutes	Veillonellales	Megasphaeraceae	Megasphaera	Megasphaera sp000417505	glycopeptide antibiotic	antibiotic target alteration	glycopeptide resistance gene cluster; vanT	vancomycin
vanT gene in vanG cluster	bin.260	k141_7034198	4567	5745	-1	acceptable quality MAG	Bacillota	Clostridia	Oscillospirales	Ruminococcaceae	Merdivicinus	Merdivicinus sp900555435	glycopeptide antibiotic	antibiotic target alteration	glycopeptide resistance gene cluster; vanT	vancomycin
vanY gene in vanB cluster	bin.260	k141_9478476	3563	4363	-1	acceptable quality MAG	Bacillota	Clostridia	Oscillospirales	Ruminococcaceae	Merdivicinus	Merdivicinus sp900555435	glycopeptide antibiotic	antibiotic target alteration	vanY; glycopeptide resistance gene cluster	vancomycin
vanY gene in vanF cluster	bin.260	k141_8589885	2263	3210	-1	acceptable quality MAG	Bacillota	Clostridia	Oscillospirales	Ruminococcaceae	Merdivicinus	Merdivicinus sp900555435	glycopeptide antibiotic	antibiotic target alteration	vanY; glycopeptide resistance gene cluster	vancomycin
vanG	bin.260	k141_5970182	1437	2513	1	acceptable quality MAG	Bacillota	Clostridia	Oscillospirales	Ruminococcaceae	Merdivicinus	Merdivicinus sp900555435	glycopeptide antibiotic	antibiotic target alteration	glycopeptide resistance gene cluster; Van ligase	vancomycin
vanW gene in vanI cluster	bin.63	k141_2734744	11559	13112	-1	acceptable quality MAG	Bacillota	Clostridia	Lachnospirales	Lachnospiraceae	NC2004		glycopeptide antibiotic	antibiotic target alteration	vanW; glycopeptide resistance gene cluster	vancomycin; teicoplanin
vanT gene in vanG cluster	bin.63	k141_75296	2531	3691	1	acceptable quality MAG	Bacillota	Clostridia	Lachnospirales	Lachnospiraceae	NC2004		glycopeptide antibiotic	antibiotic target alteration	glycopeptide resistance gene cluster; vanT	vancomycin
vanY gene in vanG cluster	bin.63	k141_3889490	2000	2827	1	acceptable quality MAG	Bacillota	Clostridia	Lachnospirales	Lachnospiraceae	NC2004		glycopeptide antibiotic	antibiotic target alteration	vanY; glycopeptide resistance gene cluster	vancomycin
vanT gene in vanG cluster	bin.292	k141_7096545	4958	6088	-1	acceptable quality MAG	Bacillota	Clostridia	Lachnospirales	Lachnospiraceae	Oliverpabstia	Oliverpabstia faecicola	glycopeptide antibiotic	antibiotic target alteration	glycopeptide resistance gene cluster; vanT	vancomycin
vanT gene in vanG cluster	bin.293	k141_9761343	22131	23261	-1	acceptable quality MAG	Bacillota	Clostridia	Lachnospirales	Lachnospiraceae	Oliverpabstia	Oliverpabstia intestinalis	glycopeptide antibiotic	antibiotic target alteration	glycopeptide resistance gene cluster; vanT	vancomycin
vanW gene in vanI cluster	bin.292	k141_6996294	4085	5755	1	acceptable quality MAG	Bacillota	Clostridia	Lachnospirales	Lachnospiraceae	Oliverpabstia	Oliverpabstia faecicola	glycopeptide antibiotic	antibiotic target alteration	vanW; glycopeptide resistance gene cluster	vancomycin; teicoplanin
vanY gene in vanB cluster	bin.292	k141_4203311	2881	3609	1	acceptable quality MAG	Bacillota	Clostridia	Lachnospirales	Lachnospiraceae	Oliverpabstia	Oliverpabstia faecicola	glycopeptide antibiotic	antibiotic target alteration	vanY; glycopeptide resistance gene cluster	vancomycin
vanW gene in vanI cluster	bin.293	k141_4085270	4582	6225	1	acceptable quality MAG	Bacillota	Clostridia	Lachnospirales	Lachnospiraceae	Oliverpabstia	Oliverpabstia intestinalis	glycopeptide antibiotic	antibiotic target alteration	vanW; glycopeptide resistance gene cluster	vancomycin; teicoplanin
poxtA	bin.364	k141_1531075	4289	5791	-1	acceptable quality MAG	Bacillota	Bacilli	RF39	UBA660	Onthocola	Onthocola sp000438075	tetracycline antibiotic; oxazolidinone antibiotic; phenicol antibiotic	antibiotic target protection	Miscellaneous ABC-F subfamily ATP-binding cassette ribosomal protection proteins	tetracycline; doxycycline; linezolid; chloramphenicol; florfenicol
vanY gene in vanB cluster	bin.364	k141_6858721	236	826	-1	acceptable quality MAG	Bacillota	Bacilli	RF39	UBA660	Onthocola	Onthocola sp000438075	glycopeptide antibiotic	antibiotic target alteration	vanY; glycopeptide resistance gene cluster	vancomycin
vanY gene in vanB cluster	bin.404	k141_8012854	5832	6656	-1	acceptable quality MAG	Bacillota	Clostridia	Oscillospirales	Oscillospiraceae	Onthomonas	Onthomonas sp900545815	glycopeptide antibiotic	antibiotic target alteration	vanY; glycopeptide resistance gene cluster	vancomycin
vanY gene in vanB cluster	bin.404	k141_6930609	2441	3178	-1	acceptable quality MAG	Bacillota	Clostridia	Oscillospirales	Oscillospiraceae	Onthomonas	Onthomonas sp900545815	glycopeptide antibiotic	antibiotic target alteration	vanY; glycopeptide resistance gene cluster	vancomycin
vanTr gene in vanL cluster	bin.404	k141_9600201	11066	12160	1	acceptable quality MAG	Bacillota	Clostridia	Oscillospirales	Oscillospiraceae	Onthomonas	Onthomonas sp900545815	glycopeptide antibiotic	antibiotic target alteration	glycopeptide resistance gene cluster; vanT	vancomycin
vanW gene in vanI cluster	bin.404	k141_4690865	4461	6278	1	acceptable quality MAG	Bacillota	Clostridia	Oscillospirales	Oscillospiraceae	Onthomonas	Onthomonas sp900545815	glycopeptide antibiotic	antibiotic target alteration	vanW; glycopeptide resistance gene cluster	vancomycin; teicoplanin
vanY gene in vanA cluster	bin.320	k141_620035	3	587	1	acceptable quality MAG	Bacillota	Bacilli	RF39	UBA660	Onthousia		glycopeptide antibiotic	antibiotic target alteration	vanY; glycopeptide resistance gene cluster	vancomycin; teicoplanin
vanY gene in vanG cluster	bin.320	k141_6592452	1335	2174	1	acceptable quality MAG	Bacillota	Bacilli	RF39	UBA660	Onthousia		glycopeptide antibiotic	antibiotic target alteration	vanY; glycopeptide resistance gene cluster	vancomycin
vanW gene in vanI cluster	bin.259	k141_99565	2610	4715	1	acceptable quality MAG	Bacillota	Clostridia	Lachnospirales	Lachnospiraceae	Oribacterium	Oribacterium sp004554245	glycopeptide antibiotic	antibiotic target alteration	vanW; glycopeptide resistance gene cluster	vancomycin; teicoplanin
vanW gene in vanI cluster	bin.475	k141_991523	21118	22779	-1	acceptable quality MAG	Bacillota	Clostridia	Christensenellales	CAG-138	PeH17	PeH17 sp000435055	glycopeptide antibiotic	antibiotic target alteration	vanW; glycopeptide resistance gene cluster	vancomycin; teicoplanin
vanY gene in vanF cluster	bin.475	k141_7410523	14070	15164	-1	acceptable quality MAG	Bacillota	Clostridia	Christensenellales	CAG-138	PeH17	PeH17 sp000435055	glycopeptide antibiotic	antibiotic target alteration	vanY; glycopeptide resistance gene cluster	vancomycin
vanW gene in vanI cluster	bin.475	k141_1822270	8725	10143	1	acceptable quality MAG	Bacillota	Clostridia	Christensenellales	CAG-138	PeH17	PeH17 sp000435055	glycopeptide antibiotic	antibiotic target alteration	vanW; glycopeptide resistance gene cluster	vancomycin; teicoplanin
vanT gene in vanG cluster	bin.220	k141_7985185	59	1177	1	acceptable quality MAG	Bacillota	Negativicutes	Acidaminococcales	Acidaminococcaceae	Phascolarctobacterium	Phascolarctobacterium succinatutens	glycopeptide antibiotic	antibiotic target alteration	glycopeptide resistance gene cluster; vanT	vancomycin
vanT gene in vanG cluster	bin.600	k141_8025002	2103	3239	-1	acceptable quality MAG	Bacillota	Clostridia	Christensenellales	CAG-138	Phil1	Phil1 sp001940855	glycopeptide antibiotic	antibiotic target alteration	glycopeptide resistance gene cluster; vanT	vancomycin
vanW gene in vanI cluster	bin.600	k141_9006490	2602	3969	-1	acceptable quality MAG	Bacillota	Clostridia	Christensenellales	CAG-138	Phil1	Phil1 sp001940855	glycopeptide antibiotic	antibiotic target alteration	vanW; glycopeptide resistance gene cluster	vancomycin; teicoplanin
vanW gene in vanI cluster	bin.600	k141_1333665	2243	4108	-1	acceptable quality MAG	Bacillota	Clostridia	Christensenellales	CAG-138	Phil1	Phil1 sp001940855	glycopeptide antibiotic	antibiotic target alteration	vanW; glycopeptide resistance gene cluster	vancomycin; teicoplanin
vanW gene in vanI cluster	bin.600	k141_8634565	97	1659	-1	acceptable quality MAG	Bacillota	Clostridia	Christensenellales	CAG-138	Phil1	Phil1 sp001940855	glycopeptide antibiotic	antibiotic target alteration	vanW; glycopeptide resistance gene cluster	vancomycin; teicoplanin
vanT gene in vanG cluster	bin.600	k141_8873060	2397	3491	1	acceptable quality MAG	Bacillota	Clostridia	Christensenellales	CAG-138	Phil1	Phil1 sp001940855	glycopeptide antibiotic	antibiotic target alteration	glycopeptide resistance gene cluster; vanT	vancomycin
vanW gene in vanI cluster	bin.600	k141_4309524	6097	7680	1	acceptable quality MAG	Bacillota	Clostridia	Christensenellales	CAG-138	Phil1	Phil1 sp001940855	glycopeptide antibiotic	antibiotic target alteration	vanW; glycopeptide resistance gene cluster	vancomycin; teicoplanin
vanT gene in vanG cluster	bin.584	k141_7150692	3771	4892	1	acceptable quality MAG	Bacillota	Clostridia	UMGS1810	UMGS1810	RGIG1828		glycopeptide antibiotic	antibiotic target alteration	glycopeptide resistance gene cluster; vanT	vancomycin
vanW gene in vanI cluster	bin.584	k141_9610767	3	1526	1	acceptable quality MAG	Bacillota	Clostridia	UMGS1810	UMGS1810	RGIG1828		glycopeptide antibiotic	antibiotic target alteration	vanW; glycopeptide resistance gene cluster	vancomycin; teicoplanin
vanY gene in vanA cluster	bin.584	k141_1083830	11513	12487	1	acceptable quality MAG	Bacillota	Clostridia	UMGS1810	UMGS1810	RGIG1828		glycopeptide antibiotic	antibiotic target alteration	vanY; glycopeptide resistance gene cluster	vancomycin; teicoplanin
vanT gene in vanG cluster	bin.159	k141_9137545	4334	5488	-1	acceptable quality MAG	Bacillota	Clostridia	Oscillospirales	Ruminococcaceae	RGIG3102		glycopeptide antibiotic	antibiotic target alteration	glycopeptide resistance gene cluster; vanT	vancomycin
vanY gene in vanB cluster	bin.159	k141_5858058	2860	3675	-1	acceptable quality MAG	Bacillota	Clostridia	Oscillospirales	Ruminococcaceae	RGIG3102		glycopeptide antibiotic	antibiotic target alteration	vanY; glycopeptide resistance gene cluster	vancomycin
vanG	bin.159	k141_2669971	4919	5986	1	acceptable quality MAG	Bacillota	Clostridia	Oscillospirales	Ruminococcaceae	RGIG3102		glycopeptide antibiotic	antibiotic target alteration	glycopeptide resistance gene cluster; Van ligase	vancomycin
vanG	bin.523	k141_4906165	260	1330	-1	acceptable quality MAG	Bacillota	Clostridia	Oscillospirales	Acutalibacteraceae	RGIG4076	RGIG4076 sp905198155	glycopeptide antibiotic	antibiotic target alteration	glycopeptide resistance gene cluster; Van ligase	vancomycin
vanY gene in vanG cluster	bin.523	k141_4931224	1958	2899	-1	acceptable quality MAG	Bacillota	Clostridia	Oscillospirales	Acutalibacteraceae	RGIG4076	RGIG4076 sp905198155	glycopeptide antibiotic	antibiotic target alteration	vanY; glycopeptide resistance gene cluster	vancomycin
vanT gene in vanG cluster	bin.529	k141_7077157	4875	6122	-1	acceptable quality MAG	Bacillota	Clostridia	Peptostreptococcales	Anaerovoracaceae	RGIG7444		glycopeptide antibiotic	antibiotic target alteration	glycopeptide resistance gene cluster; vanT	vancomycin
vanY gene in vanF cluster	bin.529	k141_3099054	1768	2523	1	acceptable quality MAG	Bacillota	Clostridia	Peptostreptococcales	Anaerovoracaceae	RGIG7444		glycopeptide antibiotic	antibiotic target alteration	vanY; glycopeptide resistance gene cluster	vancomycin
vanT gene in vanG cluster	bin.149	k141_6907644	3071	4198	-1	acceptable quality MAG	Bacillota	Clostridia	Peptostreptococcales	Peptostreptococcaceae	Romboutsia	Romboutsia timonensis	glycopeptide antibiotic	antibiotic target alteration	glycopeptide resistance gene cluster; vanT	vancomycin
vanW gene in vanI cluster	bin.149	k141_2635327	2981	3979	-1	acceptable quality MAG	Bacillota	Clostridia	Peptostreptococcales	Peptostreptococcaceae	Romboutsia	Romboutsia timonensis	glycopeptide antibiotic	antibiotic target alteration	vanW; glycopeptide resistance gene cluster	vancomycin; teicoplanin
tet(36)	bin.149	k141_2099089	1109	3103	1	acceptable quality MAG	Bacillota	Clostridia	Peptostreptococcales	Peptostreptococcaceae	Romboutsia	Romboutsia timonensis	tetracycline antibiotic	antibiotic target protection	tetracycline-resistant ribosomal protection protein	tetracycline; doxycycline; minocycline; chlortetracycline; demeclocycline; oxytetracycline
vanG	bin.149	k141_9827896	1519	2745	1	acceptable quality MAG	Bacillota	Clostridia	Peptostreptococcales	Peptostreptococcaceae	Romboutsia	Romboutsia timonensis	glycopeptide antibiotic	antibiotic target alteration	glycopeptide resistance gene cluster; Van ligase	vancomycin
vanT gene in vanG cluster	bin.149	k141_4633970	8864	10033	1	acceptable quality MAG	Bacillota	Clostridia	Peptostreptococcales	Peptostreptococcaceae	Romboutsia	Romboutsia timonensis	glycopeptide antibiotic	antibiotic target alteration	glycopeptide resistance gene cluster; vanT	vancomycin
vanW gene in vanI cluster	bin.149	k141_409427	989	2452	1	acceptable quality MAG	Bacillota	Clostridia	Peptostreptococcales	Peptostreptococcaceae	Romboutsia	Romboutsia timonensis	glycopeptide antibiotic	antibiotic target alteration	vanW; glycopeptide resistance gene cluster	vancomycin; teicoplanin
vanW gene in vanI cluster	bin.149	k141_6801434	2295	3599	1	acceptable quality MAG	Bacillota	Clostridia	Peptostreptococcales	Peptostreptococcaceae	Romboutsia	Romboutsia timonensis	glycopeptide antibiotic	antibiotic target alteration	vanW; glycopeptide resistance gene cluster	vancomycin; teicoplanin
vanW gene in vanI cluster	bin.149	k141_6118145	1700	2935	1	acceptable quality MAG	Bacillota	Clostridia	Peptostreptococcales	Peptostreptococcaceae	Romboutsia	Romboutsia timonensis	glycopeptide antibiotic	antibiotic target alteration	vanW; glycopeptide resistance gene cluster	vancomycin; teicoplanin
vanW gene in vanI cluster	bin.611	k141_9151573	779	2323	-1	acceptable quality MAG	Bacillota	Clostridia	Lachnospirales	Lachnospiraceae	Roseburia	Roseburia intestinalis	glycopeptide antibiotic	antibiotic target alteration	vanW; glycopeptide resistance gene cluster	vancomycin; teicoplanin
vanW gene in vanI cluster	bin.242	k141_4489212	5050	5445	-1	acceptable quality MAG	Bacillota	Clostridia	Lachnospirales	Lachnospiraceae	Roseburia	Roseburia sp900756925	glycopeptide antibiotic	antibiotic target alteration	vanW; glycopeptide resistance gene cluster	vancomycin; teicoplanin
vanW gene in vanI cluster	bin.242	k141_1540333	2149	3759	-1	acceptable quality MAG	Bacillota	Clostridia	Lachnospirales	Lachnospiraceae	Roseburia	Roseburia sp900756925	glycopeptide antibiotic	antibiotic target alteration	vanW; glycopeptide resistance gene cluster	vancomycin; teicoplanin
vanH gene in vanO cluster	bin.354	k141_7499325	1855	2838	1	acceptable quality MAG	Bacillota	Clostridia	Lachnospirales	Lachnospiraceae	Roseburia	Roseburia hominis	glycopeptide antibiotic	antibiotic target alteration	vanH; glycopeptide resistance gene cluster	vancomycin
vanW gene in vanI cluster	bin.354	k141_5588556	4545	5492	1	acceptable quality MAG	Bacillota	Clostridia	Lachnospirales	Lachnospiraceae	Roseburia	Roseburia hominis	glycopeptide antibiotic	antibiotic target alteration	vanW; glycopeptide resistance gene cluster	vancomycin; teicoplanin
vanW gene in vanI cluster	bin.354	k141_7978944	3657	5195	1	acceptable quality MAG	Bacillota	Clostridia	Lachnospirales	Lachnospiraceae	Roseburia	Roseburia hominis	glycopeptide antibiotic	antibiotic target alteration	vanW; glycopeptide resistance gene cluster	vancomycin; teicoplanin
vanT gene in vanG cluster	bin.611	k141_11166	159	1328	1	acceptable quality MAG	Bacillota	Clostridia	Lachnospirales	Lachnospiraceae	Roseburia	Roseburia intestinalis	glycopeptide antibiotic	antibiotic target alteration	glycopeptide resistance gene cluster; vanT	vancomycin
vanT gene in vanG cluster	bin.482	k141_9163001	4407	5576	1	acceptable quality MAG	Bacillota	Clostridia	Lachnospirales	Lachnospiraceae	Roseburia	Roseburia sp003483745	glycopeptide antibiotic	antibiotic target alteration	glycopeptide resistance gene cluster; vanT	vancomycin
vanT gene in vanG cluster	bin.242	k141_3910725	5273	6472	1	acceptable quality MAG	Bacillota	Clostridia	Lachnospirales	Lachnospiraceae	Roseburia	Roseburia sp900756925	glycopeptide antibiotic	antibiotic target alteration	glycopeptide resistance gene cluster; vanT	vancomycin
vanW gene in vanI cluster	bin.242	k141_68946	5984	6634	1	acceptable quality MAG	Bacillota	Clostridia	Lachnospirales	Lachnospiraceae	Roseburia	Roseburia sp900756925	glycopeptide antibiotic	antibiotic target alteration	vanW; glycopeptide resistance gene cluster	vancomycin; teicoplanin
vanW gene in vanI cluster	bin.308	k141_7751450	1034	2659	-1	acceptable quality MAG	Bacillota	Clostridia	UBA1381	UBA1381	RQCD01		glycopeptide antibiotic	antibiotic target alteration	vanW; glycopeptide resistance gene cluster	vancomycin; teicoplanin
vanT gene in vanG cluster	bin.308	k141_7076500	5488	6651	1	acceptable quality MAG	Bacillota	Clostridia	UBA1381	UBA1381	RQCD01		glycopeptide antibiotic	antibiotic target alteration	glycopeptide resistance gene cluster; vanT	vancomycin
vanT gene in vanG cluster	bin.487	k141_8636782	8293	9462	-1	acceptable quality MAG	Bacillota	Clostridia	Lachnospirales	Lachnospiraceae	RUG115	RUG115 sp900066395	glycopeptide antibiotic	antibiotic target alteration	glycopeptide resistance gene cluster; vanT	vancomycin
vanW gene in vanI cluster	bin.487	k141_892507	6682	8316	-1	acceptable quality MAG	Bacillota	Clostridia	Lachnospirales	Lachnospiraceae	RUG115	RUG115 sp900066395	glycopeptide antibiotic	antibiotic target alteration	vanW; glycopeptide resistance gene cluster	vancomycin; teicoplanin
vanT gene in vanG cluster	bin.164	k141_7111286	28989	30152	-1	acceptable quality MAG	Bacillota	Clostridia	Christensenellales	CAG-138	RUG472	RUG472 sp900545265	glycopeptide antibiotic	antibiotic target alteration	glycopeptide resistance gene cluster; vanT	vancomycin
vanW gene in vanI cluster	bin.164	k141_5322865	3845	5083	-1	acceptable quality MAG	Bacillota	Clostridia	Christensenellales	CAG-138	RUG472	RUG472 sp900545265	glycopeptide antibiotic	antibiotic target alteration	vanW; glycopeptide resistance gene cluster	vancomycin; teicoplanin
vanW gene in vanI cluster	bin.164	k141_690065	17015	18652	1	acceptable quality MAG	Bacillota	Clostridia	Christensenellales	CAG-138	RUG472	RUG472 sp900545265	glycopeptide antibiotic	antibiotic target alteration	vanW; glycopeptide resistance gene cluster	vancomycin; teicoplanin
vanT gene in vanG cluster	bin.107	k141_3659210	1030	2169	-1	acceptable quality MAG	Bacillota	Clostridia	Oscillospirales	Ruminococcaceae	Ruminiclostridium	Ruminiclostridium siraeum	glycopeptide antibiotic	antibiotic target alteration	glycopeptide resistance gene cluster; vanT	vancomycin
vanY gene in vanF cluster	bin.107	k141_2499841	5806	7539	1	acceptable quality MAG	Bacillota	Clostridia	Oscillospirales	Ruminococcaceae	Ruminiclostridium	Ruminiclostridium siraeum	glycopeptide antibiotic	antibiotic target alteration	vanY; glycopeptide resistance gene cluster	vancomycin
vanY gene in vanB cluster	bin.16	k141_5104420	4024	4599	-1	acceptable quality MAG	Bacillota	Clostridia	Oscillospirales	Ruminococcaceae	Ruminococcus	Ruminococcus bicirculans	glycopeptide antibiotic	antibiotic target alteration	vanY; glycopeptide resistance gene cluster	vancomycin
vanW gene in vanI cluster	bin.591	k141_3998041	2547	4250	-1	acceptable quality MAG	Bacillota	Clostridia	Oscillospirales	Acutalibacteraceae	Ruminococcus	Ruminococcus bromii_B	glycopeptide antibiotic	antibiotic target alteration	vanW; glycopeptide resistance gene cluster	vancomycin; teicoplanin
vanY gene in vanA cluster	bin.346	k141_9045445	4831	5484	-1	acceptable quality MAG	Bacillota	Clostridia	Oscillospirales	Ruminococcaceae	Ruminococcus	Ruminococcus callidus	glycopeptide antibiotic	antibiotic target alteration	vanY; glycopeptide resistance gene cluster	vancomycin; teicoplanin
vanY gene in vanB cluster	bin.346	k141_3536173	2142	2816	-1	acceptable quality MAG	Bacillota	Clostridia	Oscillospirales	Ruminococcaceae	Ruminococcus	Ruminococcus callidus	glycopeptide antibiotic	antibiotic target alteration	vanY; glycopeptide resistance gene cluster	vancomycin
vanY gene in vanF cluster	bin.346	k141_7939538	1705	3012	-1	acceptable quality MAG	Bacillota	Clostridia	Oscillospirales	Ruminococcaceae	Ruminococcus	Ruminococcus callidus	glycopeptide antibiotic	antibiotic target alteration	vanY; glycopeptide resistance gene cluster	vancomycin
vanG	bin.24	k141_9071797	9238	10311	-1	acceptable quality MAG	Bacillota	Clostridia	Oscillospirales	Ruminococcaceae	Ruminococcus	Ruminococcus champanellensis	glycopeptide antibiotic	antibiotic target alteration	glycopeptide resistance gene cluster; Van ligase	vancomycin
vanT gene in vanG cluster	bin.24	k141_8302589	12574	13710	-1	acceptable quality MAG	Bacillota	Clostridia	Oscillospirales	Ruminococcaceae	Ruminococcus	Ruminococcus champanellensis	glycopeptide antibiotic	antibiotic target alteration	glycopeptide resistance gene cluster; vanT	vancomycin
tet(Q)	bin.459	k141_2404779	10128	12830	-1	acceptable quality MAG	Bacillota	Clostridia	Lachnospirales	Lachnospiraceae	Ruminococcus	Ruminococcus gnavus	tetracycline antibiotic	antibiotic target protection	tetracycline-resistant ribosomal protection protein	tetracycline; doxycycline; minocycline; chlortetracycline; demeclocycline; oxytetracycline
vanXY gene in vanG cluster	bin.8	k141_1144934	414	1757	-1	acceptable quality MAG	Bacillota	Clostridia	Oscillospirales	Ruminococcaceae	Ruminococcus	Ruminococcus sp000433635	glycopeptide antibiotic	antibiotic target alteration	glycopeptide resistance gene cluster; vanXY	vancomycin
vanXY gene in vanG cluster	bin.8	k141_7967477	1257	2594	-1	acceptable quality MAG	Bacillota	Clostridia	Oscillospirales	Ruminococcaceae	Ruminococcus	Ruminococcus sp000433635	glycopeptide antibiotic	antibiotic target alteration	glycopeptide resistance gene cluster; vanXY	vancomycin
vanY gene in vanG cluster	bin.8	k141_4047820	6254	7864	-1	acceptable quality MAG	Bacillota	Clostridia	Oscillospirales	Ruminococcaceae	Ruminococcus	Ruminococcus sp000433635	glycopeptide antibiotic	antibiotic target alteration	vanY; glycopeptide resistance gene cluster	vancomycin
vanY gene in vanF cluster	bin.219	k141_8213403	2253	3467	-1	acceptable quality MAG	Bacillota	Clostridia	Oscillospirales	Ruminococcaceae	Ruminococcus	Ruminococcus sp000437175	glycopeptide antibiotic	antibiotic target alteration	vanY; glycopeptide resistance gene cluster	vancomycin
vanY gene in vanF cluster	bin.219	k141_8834860	23532	24494	-1	acceptable quality MAG	Bacillota	Clostridia	Oscillospirales	Ruminococcaceae	Ruminococcus	Ruminococcus sp000437175	glycopeptide antibiotic	antibiotic target alteration	vanY; glycopeptide resistance gene cluster	vancomycin
vanXY gene in vanG cluster	bin.129	k141_3326026	2329	3477	-1	acceptable quality MAG	Bacillota	Clostridia	Oscillospirales	Ruminococcaceae	Ruminococcus	Ruminococcus sp000980705	glycopeptide antibiotic	antibiotic target alteration	glycopeptide resistance gene cluster; vanXY	vancomycin
vanY gene in vanF cluster	bin.129	k141_9156438	5467	6402	-1	acceptable quality MAG	Bacillota	Clostridia	Oscillospirales	Ruminococcaceae	Ruminococcus	Ruminococcus sp000980705	glycopeptide antibiotic	antibiotic target alteration	vanY; glycopeptide resistance gene cluster	vancomycin
nimA	bin.507	k141_7061046	9410	9823	-1	acceptable quality MAG	Bacillota	Clostridia	Oscillospirales	Acutalibacteraceae	Ruminococcus	Ruminococcus sp003526955	nitroimidazole antibiotic	antibiotic inactivation	nitroimidazole reductase	metronidazole
vanT gene in vanG cluster	bin.507	k141_9050406	4619	5797	-1	acceptable quality MAG	Bacillota	Clostridia	Oscillospirales	Acutalibacteraceae	Ruminococcus	Ruminococcus sp003526955	glycopeptide antibiotic	antibiotic target alteration	glycopeptide resistance gene cluster; vanT	vancomycin
nimA	bin.275	k141_3558079	12743	13237	-1	acceptable quality MAG	Bacillota	Clostridia	Oscillospirales	Acutalibacteraceae	Ruminococcus	Ruminococcus sp900314705	nitroimidazole antibiotic	antibiotic inactivation	nitroimidazole reductase	metronidazole
tet(36)	bin.275	k141_9701424	309	2885	-1	acceptable quality MAG	Bacillota	Clostridia	Oscillospirales	Acutalibacteraceae	Ruminococcus	Ruminococcus sp900314705	tetracycline antibiotic	antibiotic target protection	tetracycline-resistant ribosomal protection protein	tetracycline; doxycycline; minocycline; chlortetracycline; demeclocycline; oxytetracycline
vanY gene in vanB cluster	bin.275	k141_2898968	1	795	-1	acceptable quality MAG	Bacillota	Clostridia	Oscillospirales	Acutalibacteraceae	Ruminococcus	Ruminococcus sp900314705	glycopeptide antibiotic	antibiotic target alteration	vanY; glycopeptide resistance gene cluster	vancomycin
vanY gene in vanA cluster	bin.448	k141_7443275	2045	2671	-1	acceptable quality MAG	Bacillota	Clostridia	Oscillospirales	Ruminococcaceae	Ruminococcus	Ruminococcus sp900540005	glycopeptide antibiotic	antibiotic target alteration	vanY; glycopeptide resistance gene cluster	vancomycin; teicoplanin
vanY gene in vanF cluster	bin.448	k141_237527	629	1678	-1	acceptable quality MAG	Bacillota	Clostridia	Oscillospirales	Ruminococcaceae	Ruminococcus	Ruminococcus sp900540005	glycopeptide antibiotic	antibiotic target alteration	vanY; glycopeptide resistance gene cluster	vancomycin
vanH gene in vanO cluster	bin.316	k141_915428	225	1217	-1	acceptable quality MAG	Bacillota	Clostridia	Oscillospirales	Ruminococcaceae	Ruminococcus	Ruminococcus sp900545285	glycopeptide antibiotic	antibiotic target alteration	vanH; glycopeptide resistance gene cluster	vancomycin
vanT gene in vanG cluster	bin.316	k141_4231747	8994	10142	-1	acceptable quality MAG	Bacillota	Clostridia	Oscillospirales	Ruminococcaceae	Ruminococcus	Ruminococcus sp900545285	glycopeptide antibiotic	antibiotic target alteration	glycopeptide resistance gene cluster; vanT	vancomycin
vanY gene in vanF cluster	bin.316	k141_2259129	8678	9724	-1	acceptable quality MAG	Bacillota	Clostridia	Oscillospirales	Ruminococcaceae	Ruminococcus	Ruminococcus sp900545285	glycopeptide antibiotic	antibiotic target alteration	vanY; glycopeptide resistance gene cluster	vancomycin
vanY gene in vanA cluster	bin.443	k141_8397545	797	1768	-1	acceptable quality MAG	Bacillota	Clostridia	Oscillospirales	Ruminococcaceae	Ruminococcus	Ruminococcus sp900770195	glycopeptide antibiotic	antibiotic target alteration	vanY; glycopeptide resistance gene cluster	vancomycin; teicoplanin
vanY gene in vanB cluster	bin.443	k141_225189	3	665	-1	acceptable quality MAG	Bacillota	Clostridia	Oscillospirales	Ruminococcaceae	Ruminococcus	Ruminococcus sp900770195	glycopeptide antibiotic	antibiotic target alteration	vanY; glycopeptide resistance gene cluster	vancomycin
vanY gene in vanF cluster	bin.443	k141_1756814	4539	5591	-1	acceptable quality MAG	Bacillota	Clostridia	Oscillospirales	Ruminococcaceae	Ruminococcus	Ruminococcus sp900770195	glycopeptide antibiotic	antibiotic target alteration	vanY; glycopeptide resistance gene cluster	vancomycin
vanT gene in vanG cluster	bin.16	k141_937313	11475	12695	1	acceptable quality MAG	Bacillota	Clostridia	Oscillospirales	Ruminococcaceae	Ruminococcus	Ruminococcus bicirculans	glycopeptide antibiotic	antibiotic target alteration	glycopeptide resistance gene cluster; vanT	vancomycin
vanY gene in vanA cluster	bin.16	k141_7276430	1966	2979	1	acceptable quality MAG	Bacillota	Clostridia	Oscillospirales	Ruminococcaceae	Ruminococcus	Ruminococcus bicirculans	glycopeptide antibiotic	antibiotic target alteration	vanY; glycopeptide resistance gene cluster	vancomycin; teicoplanin
vanY gene in vanB cluster	bin.16	k141_5215333	11141	11875	1	acceptable quality MAG	Bacillota	Clostridia	Oscillospirales	Ruminococcaceae	Ruminococcus	Ruminococcus bicirculans	glycopeptide antibiotic	antibiotic target alteration	vanY; glycopeptide resistance gene cluster	vancomycin
vanY gene in vanF cluster	bin.16	k141_4443656	5148	6140	1	acceptable quality MAG	Bacillota	Clostridia	Oscillospirales	Ruminococcaceae	Ruminococcus	Ruminococcus bicirculans	glycopeptide antibiotic	antibiotic target alteration	vanY; glycopeptide resistance gene cluster	vancomycin
vanT gene in vanG cluster	bin.591	k141_9782248	6738	7916	1	acceptable quality MAG	Bacillota	Clostridia	Oscillospirales	Acutalibacteraceae	Ruminococcus	Ruminococcus bromii_B	glycopeptide antibiotic	antibiotic target alteration	glycopeptide resistance gene cluster; vanT	vancomycin
vanY gene in vanB cluster	bin.591	k141_2260975	2964	3758	1	acceptable quality MAG	Bacillota	Clostridia	Oscillospirales	Acutalibacteraceae	Ruminococcus	Ruminococcus bromii_B	glycopeptide antibiotic	antibiotic target alteration	vanY; glycopeptide resistance gene cluster	vancomycin
vanG	bin.346	k141_6181669	8265	9335	1	acceptable quality MAG	Bacillota	Clostridia	Oscillospirales	Ruminococcaceae	Ruminococcus	Ruminococcus callidus	glycopeptide antibiotic	antibiotic target alteration	glycopeptide resistance gene cluster; Van ligase	vancomycin
vanY gene in vanF cluster	bin.346	k141_6858477	475	1500	1	acceptable quality MAG	Bacillota	Clostridia	Oscillospirales	Ruminococcaceae	Ruminococcus	Ruminococcus callidus	glycopeptide antibiotic	antibiotic target alteration	vanY; glycopeptide resistance gene cluster	vancomycin
vanY gene in vanF cluster	bin.24	k141_6287491	12150	13142	1	acceptable quality MAG	Bacillota	Clostridia	Oscillospirales	Ruminococcaceae	Ruminococcus	Ruminococcus champanellensis	glycopeptide antibiotic	antibiotic target alteration	vanY; glycopeptide resistance gene cluster	vancomycin
vanY gene in vanF cluster	bin.24	k141_4473306	16157	17155	1	acceptable quality MAG	Bacillota	Clostridia	Oscillospirales	Ruminococcaceae	Ruminococcus	Ruminococcus champanellensis	glycopeptide antibiotic	antibiotic target alteration	vanY; glycopeptide resistance gene cluster	vancomycin
vanH gene in vanF cluster	bin.459	k141_2377824	29520	30506	1	acceptable quality MAG	Bacillota	Clostridia	Lachnospirales	Lachnospiraceae	Ruminococcus	Ruminococcus gnavus	glycopeptide antibiotic	antibiotic target alteration	vanH; glycopeptide resistance gene cluster	vancomycin
vanT gene in vanG cluster	bin.459	k141_1881099	3088	4236	1	acceptable quality MAG	Bacillota	Clostridia	Lachnospirales	Lachnospiraceae	Ruminococcus	Ruminococcus gnavus	glycopeptide antibiotic	antibiotic target alteration	glycopeptide resistance gene cluster; vanT	vancomycin
vanY gene in vanB cluster	bin.459	k141_7934798	15716	16507	1	acceptable quality MAG	Bacillota	Clostridia	Lachnospirales	Lachnospiraceae	Ruminococcus	Ruminococcus gnavus	glycopeptide antibiotic	antibiotic target alteration	vanY; glycopeptide resistance gene cluster	vancomycin
vanG	bin.8	k141_2154042	4183	5256	1	acceptable quality MAG	Bacillota	Clostridia	Oscillospirales	Ruminococcaceae	Ruminococcus	Ruminococcus sp000433635	glycopeptide antibiotic	antibiotic target alteration	glycopeptide resistance gene cluster; Van ligase	vancomycin
vanT gene in vanG cluster	bin.8	k141_2730414	2460	3620	1	acceptable quality MAG	Bacillota	Clostridia	Oscillospirales	Ruminococcaceae	Ruminococcus	Ruminococcus sp000433635	glycopeptide antibiotic	antibiotic target alteration	glycopeptide resistance gene cluster; vanT	vancomycin
vanG	bin.219	k141_4808379	30251	31324	1	acceptable quality MAG	Bacillota	Clostridia	Oscillospirales	Ruminococcaceae	Ruminococcus	Ruminococcus sp000437175	glycopeptide antibiotic	antibiotic target alteration	glycopeptide resistance gene cluster; Van ligase	vancomycin
vanT gene in vanG cluster	bin.219	k141_4436552	42	1190	1	acceptable quality MAG	Bacillota	Clostridia	Oscillospirales	Ruminococcaceae	Ruminococcus	Ruminococcus sp000437175	glycopeptide antibiotic	antibiotic target alteration	glycopeptide resistance gene cluster; vanT	vancomycin
vanY gene in vanF cluster	bin.219	k141_9106019	11346	12521	1	acceptable quality MAG	Bacillota	Clostridia	Oscillospirales	Ruminococcaceae	Ruminococcus	Ruminococcus sp000437175	glycopeptide antibiotic	antibiotic target alteration	vanY; glycopeptide resistance gene cluster	vancomycin
vanY gene in vanF cluster	bin.219	k141_6667958	702	1724	1	acceptable quality MAG	Bacillota	Clostridia	Oscillospirales	Ruminococcaceae	Ruminococcus	Ruminococcus sp000437175	glycopeptide antibiotic	antibiotic target alteration	vanY; glycopeptide resistance gene cluster	vancomycin
vanT gene in vanG cluster	bin.129	k141_10117064	90	1160	1	acceptable quality MAG	Bacillota	Clostridia	Oscillospirales	Ruminococcaceae	Ruminococcus	Ruminococcus sp000980705	glycopeptide antibiotic	antibiotic target alteration	glycopeptide resistance gene cluster; vanT	vancomycin
vanY gene in vanF cluster	bin.129	k141_2294816	854	1960	1	acceptable quality MAG	Bacillota	Clostridia	Oscillospirales	Ruminococcaceae	Ruminococcus	Ruminococcus sp000980705	glycopeptide antibiotic	antibiotic target alteration	vanY; glycopeptide resistance gene cluster	vancomycin
vanY gene in vanF cluster	bin.129	k141_4217159	860	1885	1	acceptable quality MAG	Bacillota	Clostridia	Oscillospirales	Ruminococcaceae	Ruminococcus	Ruminococcus sp000980705	glycopeptide antibiotic	antibiotic target alteration	vanY; glycopeptide resistance gene cluster	vancomycin
vanY gene in vanF cluster	bin.129	k141_9394200	8636	9646	1	acceptable quality MAG	Bacillota	Clostridia	Oscillospirales	Ruminococcaceae	Ruminococcus	Ruminococcus sp000980705	glycopeptide antibiotic	antibiotic target alteration	vanY; glycopeptide resistance gene cluster	vancomycin
vanW gene in vanI cluster	bin.507	k141_3185437	9125	10927	1	acceptable quality MAG	Bacillota	Clostridia	Oscillospirales	Acutalibacteraceae	Ruminococcus	Ruminococcus sp003526955	glycopeptide antibiotic	antibiotic target alteration	vanW; glycopeptide resistance gene cluster	vancomycin; teicoplanin
vanT gene in vanG cluster	bin.275	k141_3792795	7253	8416	1	acceptable quality MAG	Bacillota	Clostridia	Oscillospirales	Acutalibacteraceae	Ruminococcus	Ruminococcus sp900314705	glycopeptide antibiotic	antibiotic target alteration	glycopeptide resistance gene cluster; vanT	vancomycin
vanW gene in vanI cluster	bin.275	k141_5854788	1763	3589	1	acceptable quality MAG	Bacillota	Clostridia	Oscillospirales	Acutalibacteraceae	Ruminococcus	Ruminococcus sp900314705	glycopeptide antibiotic	antibiotic target alteration	vanW; glycopeptide resistance gene cluster	vancomycin; teicoplanin
vanY gene in vanF cluster	bin.448	k141_4480249	7792	8643	1	acceptable quality MAG	Bacillota	Clostridia	Oscillospirales	Ruminococcaceae	Ruminococcus	Ruminococcus sp900540005	glycopeptide antibiotic	antibiotic target alteration	vanY; glycopeptide resistance gene cluster	vancomycin
vanG	bin.316	k141_751077	6378	7448	1	acceptable quality MAG	Bacillota	Clostridia	Oscillospirales	Ruminococcaceae	Ruminococcus	Ruminococcus sp900545285	glycopeptide antibiotic	antibiotic target alteration	glycopeptide resistance gene cluster; Van ligase	vancomycin
vanY gene in vanF cluster	bin.316	k141_2871483	1292	2323	1	acceptable quality MAG	Bacillota	Clostridia	Oscillospirales	Ruminococcaceae	Ruminococcus	Ruminococcus sp900545285	glycopeptide antibiotic	antibiotic target alteration	vanY; glycopeptide resistance gene cluster	vancomycin
vanY gene in vanF cluster	bin.316	k141_4195846	7753	8982	1	acceptable quality MAG	Bacillota	Clostridia	Oscillospirales	Ruminococcaceae	Ruminococcus	Ruminococcus sp900545285	glycopeptide antibiotic	antibiotic target alteration	vanY; glycopeptide resistance gene cluster	vancomycin
vanY gene in vanF cluster	bin.316	k141_9956903	10884	12083	1	acceptable quality MAG	Bacillota	Clostridia	Oscillospirales	Ruminococcaceae	Ruminococcus	Ruminococcus sp900545285	glycopeptide antibiotic	antibiotic target alteration	vanY; glycopeptide resistance gene cluster	vancomycin
vanY gene in vanF cluster	bin.316	k141_5968093	72103	73020	1	acceptable quality MAG	Bacillota	Clostridia	Oscillospirales	Ruminococcaceae	Ruminococcus	Ruminococcus sp900545285	glycopeptide antibiotic	antibiotic target alteration	vanY; glycopeptide resistance gene cluster	vancomycin
vanG	bin.443	k141_5347741	41	1111	1	acceptable quality MAG	Bacillota	Clostridia	Oscillospirales	Ruminococcaceae	Ruminococcus	Ruminococcus sp900770195	glycopeptide antibiotic	antibiotic target alteration	glycopeptide resistance gene cluster; Van ligase	vancomycin
vanY gene in vanF cluster	bin.443	k141_6676190	3	1088	1	acceptable quality MAG	Bacillota	Clostridia	Oscillospirales	Ruminococcaceae	Ruminococcus	Ruminococcus sp900770195	glycopeptide antibiotic	antibiotic target alteration	vanY; glycopeptide resistance gene cluster	vancomycin
vanW gene in vanG cluster	bin.412	k141_637895	5517	6344	-1	acceptable quality MAG	Bacillota	Clostridia	Oscillospirales	Ruminococcaceae	Ruthenibacterium	Ruthenibacterium lactatiformans	glycopeptide antibiotic	antibiotic target alteration	vanW; glycopeptide resistance gene cluster	vancomycin
vanY gene in vanB cluster	bin.412	k141_6639520	5324	6235	-1	acceptable quality MAG	Bacillota	Clostridia	Oscillospirales	Ruminococcaceae	Ruthenibacterium	Ruthenibacterium lactatiformans	glycopeptide antibiotic	antibiotic target alteration	vanY; glycopeptide resistance gene cluster	vancomycin
vanG	bin.412	k141_4280023	4128	5279	1	acceptable quality MAG	Bacillota	Clostridia	Oscillospirales	Ruminococcaceae	Ruthenibacterium	Ruthenibacterium lactatiformans	glycopeptide antibiotic	antibiotic target alteration	glycopeptide resistance gene cluster; Van ligase	vancomycin
vanG	bin.412	k141_1795149	4323	5366	1	acceptable quality MAG	Bacillota	Clostridia	Oscillospirales	Ruminococcaceae	Ruthenibacterium	Ruthenibacterium lactatiformans	glycopeptide antibiotic	antibiotic target alteration	glycopeptide resistance gene cluster; Van ligase	vancomycin
vanT gene in vanG cluster	bin.412	k141_1795149	6112	8286	1	acceptable quality MAG	Bacillota	Clostridia	Oscillospirales	Ruminococcaceae	Ruthenibacterium	Ruthenibacterium lactatiformans	glycopeptide antibiotic	antibiotic target alteration	glycopeptide resistance gene cluster; vanT	vancomycin
vanT gene in vanG cluster	bin.412	k141_1795149	16441	17613	1	acceptable quality MAG	Bacillota	Clostridia	Oscillospirales	Ruminococcaceae	Ruthenibacterium	Ruthenibacterium lactatiformans	glycopeptide antibiotic	antibiotic target alteration	glycopeptide resistance gene cluster; vanT	vancomycin
vanXY gene in vanG cluster	bin.412	k141_1795149	5363	6115	1	acceptable quality MAG	Bacillota	Clostridia	Oscillospirales	Ruminococcaceae	Ruthenibacterium	Ruthenibacterium lactatiformans	glycopeptide antibiotic	antibiotic target alteration	glycopeptide resistance gene cluster; vanXY	vancomycin
vanY gene in vanB cluster	bin.412	k141_10099424	1058	1954	1	acceptable quality MAG	Bacillota	Clostridia	Oscillospirales	Ruminococcaceae	Ruthenibacterium	Ruthenibacterium lactatiformans	glycopeptide antibiotic	antibiotic target alteration	vanY; glycopeptide resistance gene cluster	vancomycin
vanY gene in vanB cluster	bin.412	k141_1092456	2	2068	1	acceptable quality MAG	Bacillota	Clostridia	Oscillospirales	Ruminococcaceae	Ruthenibacterium	Ruthenibacterium lactatiformans	glycopeptide antibiotic	antibiotic target alteration	vanY; glycopeptide resistance gene cluster	vancomycin
vanH gene in vanO cluster	bin.324	k141_4437777	2990	3973	-1	acceptable quality MAG	Bacillota	Clostridia	Lachnospirales	Lachnospiraceae	Schaedlerella	Schaedlerella sp900066545	glycopeptide antibiotic	antibiotic target alteration	vanH; glycopeptide resistance gene cluster	vancomycin
vanT gene in vanG cluster	bin.324	k141_2030255	24029	25195	-1	acceptable quality MAG	Bacillota	Clostridia	Lachnospirales	Lachnospiraceae	Schaedlerella	Schaedlerella sp900066545	glycopeptide antibiotic	antibiotic target alteration	glycopeptide resistance gene cluster; vanT	vancomycin
vanW gene in vanI cluster	bin.324	k141_6336648	10444	11982	-1	acceptable quality MAG	Bacillota	Clostridia	Lachnospirales	Lachnospiraceae	Schaedlerella	Schaedlerella sp900066545	glycopeptide antibiotic	antibiotic target alteration	vanW; glycopeptide resistance gene cluster	vancomycin; teicoplanin
vanY gene in vanB cluster	bin.324	k141_6336648	19015	19845	-1	acceptable quality MAG	Bacillota	Clostridia	Lachnospirales	Lachnospiraceae	Schaedlerella	Schaedlerella sp900066545	glycopeptide antibiotic	antibiotic target alteration	vanY; glycopeptide resistance gene cluster	vancomycin
adeF	bin.547	k141_4344468	2483	5674	-1	acceptable quality MAG	Bacillota	Negativicutes	Selenomonadales	Selenomonadaceae	Selenomonas	Selenomonas bovis	fluoroquinolone antibiotic; tetracycline antibiotic	antibiotic efflux	resistance-nodulation-cell division (RND) antibiotic efflux pump	tetracycline
vanW gene in vanI cluster	bin.547	k141_9510398	149384	150619	-1	acceptable quality MAG	Bacillota	Negativicutes	Selenomonadales	Selenomonadaceae	Selenomonas	Selenomonas bovis	glycopeptide antibiotic	antibiotic target alteration	vanW; glycopeptide resistance gene cluster	vancomycin; teicoplanin
vanW gene in vanI cluster	bin.397	k141_7455983	1	1146	-1	acceptable quality MAG	Bacillota	Negativicutes	Selenomonadales	Selenomonadaceae	Selenomonas	Selenomonas sp900769615	glycopeptide antibiotic	antibiotic target alteration	vanW; glycopeptide resistance gene cluster	vancomycin; teicoplanin
vanT gene in vanG cluster	bin.547	k141_9391900	11552	12664	1	acceptable quality MAG	Bacillota	Negativicutes	Selenomonadales	Selenomonadaceae	Selenomonas	Selenomonas bovis	glycopeptide antibiotic	antibiotic target alteration	glycopeptide resistance gene cluster; vanT	vancomycin
adeF	bin.397	k141_9697764	8718	11906	1	acceptable quality MAG	Bacillota	Negativicutes	Selenomonadales	Selenomonadaceae	Selenomonas	Selenomonas sp900769615	fluoroquinolone antibiotic; tetracycline antibiotic	antibiotic efflux	resistance-nodulation-cell division (RND) antibiotic efflux pump	tetracycline
vanT gene in vanG cluster	bin.397	k141_33332	5118	6221	1	acceptable quality MAG	Bacillota	Negativicutes	Selenomonadales	Selenomonadaceae	Selenomonas	Selenomonas sp900769615	glycopeptide antibiotic	antibiotic target alteration	glycopeptide resistance gene cluster; vanT	vancomycin
vanT gene in vanG cluster	bin.334	k141_1308449	10305	11441	-1	acceptable quality MAG	Bacillota	Clostridia	Christensenellales	CAG-138	SFEL01	SFEL01 sp004557245	glycopeptide antibiotic	antibiotic target alteration	glycopeptide resistance gene cluster; vanT	vancomycin
vanW gene in vanI cluster	bin.334	k141_2117935	8018	9358	-1	acceptable quality MAG	Bacillota	Clostridia	Christensenellales	CAG-138	SFEL01	SFEL01 sp004557245	glycopeptide antibiotic	antibiotic target alteration	vanW; glycopeptide resistance gene cluster	vancomycin; teicoplanin
vanW gene in vanI cluster	bin.334	k141_7086859	34349	35965	-1	acceptable quality MAG	Bacillota	Clostridia	Christensenellales	CAG-138	SFEL01	SFEL01 sp004557245	glycopeptide antibiotic	antibiotic target alteration	vanW; glycopeptide resistance gene cluster	vancomycin; teicoplanin
vanW gene in vanI cluster	bin.334	k141_4166669	1739	3292	-1	acceptable quality MAG	Bacillota	Clostridia	Christensenellales	CAG-138	SFEL01	SFEL01 sp004557245	glycopeptide antibiotic	antibiotic target alteration	vanW; glycopeptide resistance gene cluster	vancomycin; teicoplanin
vanG	bin.212	k141_552780	8805	9887	-1	acceptable quality MAG	Bacillota	Clostridia	Oscillospirales	Ruminococcaceae	SFJ001	SFJ001 sp004555865	glycopeptide antibiotic	antibiotic target alteration	glycopeptide resistance gene cluster; Van ligase	vancomycin
vanT gene in vanG cluster	bin.212	k141_5376167	2132	3310	1	acceptable quality MAG	Bacillota	Clostridia	Oscillospirales	Ruminococcaceae	SFJ001	SFJ001 sp004555865	glycopeptide antibiotic	antibiotic target alteration	glycopeptide resistance gene cluster; vanT	vancomycin
vanY gene in vanB cluster	bin.212	k141_3996645	4875	5696	1	acceptable quality MAG	Bacillota	Clostridia	Oscillospirales	Ruminococcaceae	SFJ001	SFJ001 sp004555865	glycopeptide antibiotic	antibiotic target alteration	vanY; glycopeptide resistance gene cluster	vancomycin
vanY gene in vanA cluster	bin.191	k141_4866395	25645	26613	-1	acceptable quality MAG	Bacillota	Clostridia	Christensenellales	CAG-74	SFMI01	SFMI01 sp004556155	glycopeptide antibiotic	antibiotic target alteration	vanY; glycopeptide resistance gene cluster	vancomycin; teicoplanin
vanY gene in vanA cluster	bin.191	k141_7831626	24707	25858	-1	acceptable quality MAG	Bacillota	Clostridia	Christensenellales	CAG-74	SFMI01	SFMI01 sp004556155	glycopeptide antibiotic	antibiotic target alteration	vanY; glycopeptide resistance gene cluster	vancomycin; teicoplanin
vanY gene in vanB cluster	bin.191	k141_4651807	28791	29726	-1	acceptable quality MAG	Bacillota	Clostridia	Christensenellales	CAG-74	SFMI01	SFMI01 sp004556155	glycopeptide antibiotic	antibiotic target alteration	vanY; glycopeptide resistance gene cluster	vancomycin
vanY gene in vanF cluster	bin.191	k141_4651807	30556	31236	-1	acceptable quality MAG	Bacillota	Clostridia	Christensenellales	CAG-74	SFMI01	SFMI01 sp004556155	glycopeptide antibiotic	antibiotic target alteration	vanY; glycopeptide resistance gene cluster	vancomycin
vanY gene in vanF cluster	bin.191	k141_1802934	27225	28529	-1	acceptable quality MAG	Bacillota	Clostridia	Christensenellales	CAG-74	SFMI01	SFMI01 sp004556155	glycopeptide antibiotic	antibiotic target alteration	vanY; glycopeptide resistance gene cluster	vancomycin
vanY gene in vanF cluster	bin.191	k141_4651807	29738	30556	-1	acceptable quality MAG	Bacillota	Clostridia	Christensenellales	CAG-74	SFMI01	SFMI01 sp004556155	glycopeptide antibiotic	antibiotic target alteration	vanY; glycopeptide resistance gene cluster	vancomycin
vanT gene in vanG cluster	bin.191	k141_1726660	31034	32140	1	acceptable quality MAG	Bacillota	Clostridia	Christensenellales	CAG-74	SFMI01	SFMI01 sp004556155	glycopeptide antibiotic	antibiotic target alteration	glycopeptide resistance gene cluster; vanT	vancomycin
vanT gene in vanG cluster	bin.191	k141_7115408	7419	8567	1	acceptable quality MAG	Bacillota	Clostridia	Christensenellales	CAG-74	SFMI01	SFMI01 sp004556155	glycopeptide antibiotic	antibiotic target alteration	glycopeptide resistance gene cluster; vanT	vancomycin
vanW gene in vanI cluster	bin.191	k141_1900225	2045	3568	1	acceptable quality MAG	Bacillota	Clostridia	Christensenellales	CAG-74	SFMI01	SFMI01 sp004556155	glycopeptide antibiotic	antibiotic target alteration	vanW; glycopeptide resistance gene cluster	vancomycin; teicoplanin
vanW gene in vanI cluster	bin.191	k141_875809	19097	20110	1	acceptable quality MAG	Bacillota	Clostridia	Christensenellales	CAG-74	SFMI01	SFMI01 sp004556155	glycopeptide antibiotic	antibiotic target alteration	vanW; glycopeptide resistance gene cluster	vancomycin; teicoplanin
vanW gene in vanI cluster	bin.191	k141_7310454	40920	42824	1	acceptable quality MAG	Bacillota	Clostridia	Christensenellales	CAG-74	SFMI01	SFMI01 sp004556155	glycopeptide antibiotic	antibiotic target alteration	vanW; glycopeptide resistance gene cluster	vancomycin; teicoplanin
vanY gene in vanB cluster	bin.340	k141_6659907	11691	12467	-1	acceptable quality MAG	Bacillota	Bacilli	Lactobacillales	Streptococcaceae	Streptococcus	Streptococcus infantarius	glycopeptide antibiotic	antibiotic target alteration	vanY; glycopeptide resistance gene cluster	vancomycin
vanY gene in vanB cluster	bin.461	k141_6853997	1714	2487	-1	acceptable quality MAG	Bacillota	Bacilli	Lactobacillales	Streptococcaceae	Streptococcus	Streptococcus pasteurianus	glycopeptide antibiotic	antibiotic target alteration	vanY; glycopeptide resistance gene cluster	vancomycin
vanY gene in vanG cluster	bin.248	k141_8819071	1838	2635	-1	acceptable quality MAG	Bacillota	Bacilli	Lactobacillales	Streptococcaceae	Streptococcus	Streptococcus thermophilus	glycopeptide antibiotic	antibiotic target alteration	vanY; glycopeptide resistance gene cluster	vancomycin
vanT gene in vanG cluster	bin.340	k141_6742503	6591	7697	1	acceptable quality MAG	Bacillota	Bacilli	Lactobacillales	Streptococcaceae	Streptococcus	Streptococcus infantarius	glycopeptide antibiotic	antibiotic target alteration	glycopeptide resistance gene cluster; vanT	vancomycin
vanT gene in vanG cluster	bin.461	k141_90481	3376	4482	1	acceptable quality MAG	Bacillota	Bacilli	Lactobacillales	Streptococcaceae	Streptococcus	Streptococcus pasteurianus	glycopeptide antibiotic	antibiotic target alteration	glycopeptide resistance gene cluster; vanT	vancomycin
vanT gene in vanG cluster	bin.248	k141_2489160	1233	2336	1	acceptable quality MAG	Bacillota	Bacilli	Lactobacillales	Streptococcaceae	Streptococcus	Streptococcus thermophilus	glycopeptide antibiotic	antibiotic target alteration	glycopeptide resistance gene cluster; vanT	vancomycin
vanW gene in vanI cluster	bin.366	k141_2213318	6238	7386	-1	acceptable quality MAG	Bacillota	Clostridia	Christensenellales	Borkfalkiaceae	UBA10281	UBA10281 sp900767815	glycopeptide antibiotic	antibiotic target alteration	vanW; glycopeptide resistance gene cluster	vancomycin; teicoplanin
vanW gene in vanI cluster	bin.161	k141_2660422	2759	3967	1	acceptable quality MAG	Bacillota	Clostridia	Christensenellales	Borkfalkiaceae	UBA10281	UBA10281 sp900548285	glycopeptide antibiotic	antibiotic target alteration	vanW; glycopeptide resistance gene cluster	vancomycin; teicoplanin
vanW gene in vanI cluster	bin.144	k141_5766761	14764	15963	1	acceptable quality MAG	Bacillota	Clostridia	Christensenellales	Borkfalkiaceae	UBA10281	UBA10281 sp900554485	glycopeptide antibiotic	antibiotic target alteration	vanW; glycopeptide resistance gene cluster	vancomycin; teicoplanin
vanY gene in vanF cluster	bin.256	k141_7814428	81	800	-1	acceptable quality MAG	Bacillota	Clostridia	Christensenellales	CAG-74	UBA11524	UBA11524 sp000437595	glycopeptide antibiotic	antibiotic target alteration	vanY; glycopeptide resistance gene cluster	vancomycin
vanY gene in vanF cluster	bin.256	k141_3778062	1856	3028	-1	acceptable quality MAG	Bacillota	Clostridia	Christensenellales	CAG-74	UBA11524	UBA11524 sp000437595	glycopeptide antibiotic	antibiotic target alteration	vanY; glycopeptide resistance gene cluster	vancomycin
vanW gene in vanI cluster	bin.256	k141_6067628	774	2891	1	acceptable quality MAG	Bacillota	Clostridia	Christensenellales	CAG-74	UBA11524	UBA11524 sp000437595	glycopeptide antibiotic	antibiotic target alteration	vanW; glycopeptide resistance gene cluster	vancomycin; teicoplanin
vanW gene in vanI cluster	bin.256	k141_530293	2690	4417	1	acceptable quality MAG	Bacillota	Clostridia	Christensenellales	CAG-74	UBA11524	UBA11524 sp000437595	glycopeptide antibiotic	antibiotic target alteration	vanW; glycopeptide resistance gene cluster	vancomycin; teicoplanin
vanY gene in vanB cluster	bin.256	k141_7134526	3136	4146	1	acceptable quality MAG	Bacillota	Clostridia	Christensenellales	CAG-74	UBA11524	UBA11524 sp000437595	glycopeptide antibiotic	antibiotic target alteration	vanY; glycopeptide resistance gene cluster	vancomycin
vanW gene in vanI cluster	bin.17	k141_4561044	3785	4675	1	acceptable quality MAG	Bacillota	Clostridia	Christensenellales	Borkfalkiaceae	UBA1259	UBA1259 sp905210545	glycopeptide antibiotic	antibiotic target alteration	vanW; glycopeptide resistance gene cluster	vancomycin; teicoplanin
vanT gene in vanG cluster	bin.349	k141_6636829	1040	2233	-1	acceptable quality MAG	Bacillota	Clostridia	Oscillospirales	Acutalibacteraceae	UBA1417	UBA1417 sp003531055	glycopeptide antibiotic	antibiotic target alteration	glycopeptide resistance gene cluster; vanT	vancomycin
vanW gene in vanI cluster	bin.349	k141_4565731	10794	12533	-1	acceptable quality MAG	Bacillota	Clostridia	Oscillospirales	Acutalibacteraceae	UBA1417	UBA1417 sp003531055	glycopeptide antibiotic	antibiotic target alteration	vanW; glycopeptide resistance gene cluster	vancomycin; teicoplanin
vanY gene in vanB cluster	bin.349	k141_1150820	72663	73472	-1	acceptable quality MAG	Bacillota	Clostridia	Oscillospirales	Acutalibacteraceae	UBA1417	UBA1417 sp003531055	glycopeptide antibiotic	antibiotic target alteration	vanY; glycopeptide resistance gene cluster	vancomycin
vanG	bin.349	k141_1150820	41517	42590	1	acceptable quality MAG	Bacillota	Clostridia	Oscillospirales	Acutalibacteraceae	UBA1417	UBA1417 sp003531055	glycopeptide antibiotic	antibiotic target alteration	glycopeptide resistance gene cluster; Van ligase	vancomycin
vanH gene in vanO cluster	bin.349	k141_9419400	8930	9913	1	acceptable quality MAG	Bacillota	Clostridia	Oscillospirales	Acutalibacteraceae	UBA1417	UBA1417 sp003531055	glycopeptide antibiotic	antibiotic target alteration	vanH; glycopeptide resistance gene cluster	vancomycin
vanY gene in vanB cluster	bin.349	k141_6063674	2554	3465	1	acceptable quality MAG	Bacillota	Clostridia	Oscillospirales	Acutalibacteraceae	UBA1417	UBA1417 sp003531055	glycopeptide antibiotic	antibiotic target alteration	vanY; glycopeptide resistance gene cluster	vancomycin
vanY gene in vanA cluster	bin.398	k141_4971323	911	1888	-1	acceptable quality MAG	Bacillota	Clostridia	Oscillospirales	CAG-382	UBA1752	UBA1752 sp900554405	glycopeptide antibiotic	antibiotic target alteration	vanY; glycopeptide resistance gene cluster	vancomycin; teicoplanin
vanY gene in vanB cluster	bin.398	k141_4043476	910	1869	-1	acceptable quality MAG	Bacillota	Clostridia	Oscillospirales	CAG-382	UBA1752	UBA1752 sp900554405	glycopeptide antibiotic	antibiotic target alteration	vanY; glycopeptide resistance gene cluster	vancomycin
vanW gene in vanI cluster	bin.154	k141_5522352	170	1765	-1	acceptable quality MAG	Bacillota	Clostridia	Lachnospirales	Lachnospiraceae	UBA3402	UBA3402 sp003478355	glycopeptide antibiotic	antibiotic target alteration	vanW; glycopeptide resistance gene cluster	vancomycin; teicoplanin
tet(Q)	bin.154	k141_3781856	2564	5281	1	acceptable quality MAG	Bacillota	Clostridia	Lachnospirales	Lachnospiraceae	UBA3402	UBA3402 sp003478355	tetracycline antibiotic	antibiotic target protection	tetracycline-resistant ribosomal protection protein	tetracycline; doxycycline; minocycline; chlortetracycline; demeclocycline; oxytetracycline
vanG	bin.154	k141_4215742	2153	3214	1	acceptable quality MAG	Bacillota	Clostridia	Lachnospirales	Lachnospiraceae	UBA3402	UBA3402 sp003478355	glycopeptide antibiotic	antibiotic target alteration	glycopeptide resistance gene cluster; Van ligase	vancomycin
vanT gene in vanG cluster	bin.154	k141_7961583	5032	6225	1	acceptable quality MAG	Bacillota	Clostridia	Lachnospirales	Lachnospiraceae	UBA3402	UBA3402 sp003478355	glycopeptide antibiotic	antibiotic target alteration	glycopeptide resistance gene cluster; vanT	vancomycin
vanW gene in vanI cluster	bin.154	k141_1401556	2428	4278	1	acceptable quality MAG	Bacillota	Clostridia	Lachnospirales	Lachnospiraceae	UBA3402	UBA3402 sp003478355	glycopeptide antibiotic	antibiotic target alteration	vanW; glycopeptide resistance gene cluster	vancomycin; teicoplanin
vanW gene in vanI cluster	bin.154	k141_5097832	8300	9745	1	acceptable quality MAG	Bacillota	Clostridia	Lachnospirales	Lachnospiraceae	UBA3402	UBA3402 sp003478355	glycopeptide antibiotic	antibiotic target alteration	vanW; glycopeptide resistance gene cluster	vancomycin; teicoplanin
vanT gene in vanG cluster	bin.255	k141_5164329	912	2081	-1	acceptable quality MAG	Bacillota	Clostridia	Lachnospirales	Lachnospiraceae	UBA4285	UBA4285 sp900545225	glycopeptide antibiotic	antibiotic target alteration	glycopeptide resistance gene cluster; vanT	vancomycin
vanY gene in vanF cluster	bin.255	k141_10126435	2	247	1	acceptable quality MAG	Bacillota	Clostridia	Lachnospirales	Lachnospiraceae	UBA4285	UBA4285 sp900545225	glycopeptide antibiotic	antibiotic target alteration	vanY; glycopeptide resistance gene cluster	vancomycin
vanW gene in vanI cluster	bin.449	k141_374681	9447	10529	-1	acceptable quality MAG	Bacillota	Clostridia	Christensenellales	Borkfalkiaceae	UBA4636	UBA4636 sp900770945	glycopeptide antibiotic	antibiotic target alteration	vanW; glycopeptide resistance gene cluster	vancomycin; teicoplanin
vanY gene in vanB cluster	bin.22	k141_9767993	2142	3089	1	acceptable quality MAG	Bacillota	Clostridia	Oscillospirales	UBA644	UBA644	UBA644 sp900547165	glycopeptide antibiotic	antibiotic target alteration	vanY; glycopeptide resistance gene cluster	vancomycin
vanY gene in vanB cluster	bin.538	k141_4770237	8463	9488	-1	acceptable quality MAG	Bacillota	Bacilli	RF39	UBA660	UBA6448	UBA6448 sp000437315	glycopeptide antibiotic	antibiotic target alteration	vanY; glycopeptide resistance gene cluster	vancomycin
poxtA	bin.538	k141_1595339	1087	2709	1	acceptable quality MAG	Bacillota	Bacilli	RF39	UBA660	UBA6448	UBA6448 sp000437315	tetracycline antibiotic; oxazolidinone antibiotic; phenicol antibiotic	antibiotic target protection	Miscellaneous ABC-F subfamily ATP-binding cassette ribosomal protection proteins	tetracycline; doxycycline; linezolid; chloramphenicol; florfenicol
vanY gene in vanB cluster	bin.538	k141_6963568	10962	11564	1	acceptable quality MAG	Bacillota	Bacilli	RF39	UBA660	UBA6448	UBA6448 sp000437315	glycopeptide antibiotic	antibiotic target alteration	vanY; glycopeptide resistance gene cluster	vancomycin
vanT gene in vanG cluster	bin.198	k141_8691426	5685	6818	-1	acceptable quality MAG	Bacillota	Clostridia	Oscillospirales	Acutalibacteraceae	UBA737	UBA737 sp900543215	glycopeptide antibiotic	antibiotic target alteration	glycopeptide resistance gene cluster; vanT	vancomycin
vanY gene in vanG cluster	bin.198	k141_2087861	9737	10582	-1	acceptable quality MAG	Bacillota	Clostridia	Oscillospirales	Acutalibacteraceae	UBA737	UBA737 sp900543215	glycopeptide antibiotic	antibiotic target alteration	vanY; glycopeptide resistance gene cluster	vancomycin
vanT gene in vanG cluster	bin.442	k141_9083205	7432	8571	-1	acceptable quality MAG	Bacillota	Clostridia	Oscillospirales	Acutalibacteraceae	UBA737	UBA737 sp900549755	glycopeptide antibiotic	antibiotic target alteration	glycopeptide resistance gene cluster; vanT	vancomycin
vanT gene in vanG cluster	bin.528	k141_5995847	2914	4038	-1	acceptable quality MAG	Bacillota	Clostridia	Oscillospirales	Acutalibacteraceae	UBA737		glycopeptide antibiotic	antibiotic target alteration	glycopeptide resistance gene cluster; vanT	vancomycin
vanY gene in vanB cluster	bin.528	k141_8037012	30707	31552	-1	acceptable quality MAG	Bacillota	Clostridia	Oscillospirales	Acutalibacteraceae	UBA737		glycopeptide antibiotic	antibiotic target alteration	vanY; glycopeptide resistance gene cluster	vancomycin
vanY gene in vanB cluster	bin.442	k141_6883779	12457	13302	1	acceptable quality MAG	Bacillota	Clostridia	Oscillospirales	Acutalibacteraceae	UBA737	UBA737 sp900549755	glycopeptide antibiotic	antibiotic target alteration	vanY; glycopeptide resistance gene cluster	vancomycin
vanY gene in vanG cluster	bin.442	k141_6883779	6795	7766	1	acceptable quality MAG	Bacillota	Clostridia	Oscillospirales	Acutalibacteraceae	UBA737	UBA737 sp900549755	glycopeptide antibiotic	antibiotic target alteration	vanY; glycopeptide resistance gene cluster	vancomycin
vanY gene in vanB cluster	bin.528	k141_8037012	11224	12186	1	acceptable quality MAG	Bacillota	Clostridia	Oscillospirales	Acutalibacteraceae	UBA737		glycopeptide antibiotic	antibiotic target alteration	vanY; glycopeptide resistance gene cluster	vancomycin
vanW gene in vanI cluster	bin.103	k141_6841589	1	2073	1	acceptable quality MAG	Bacillota	Clostridia	Oscillospirales	Oscillospiraceae	UBA738	UBA738 sp900763675	glycopeptide antibiotic	antibiotic target alteration	vanW; glycopeptide resistance gene cluster	vancomycin; teicoplanin
vanY gene in vanB cluster	bin.103	k141_5216476	4465	5343	1	acceptable quality MAG	Bacillota	Clostridia	Oscillospirales	Oscillospiraceae	UBA738	UBA738 sp900763675	glycopeptide antibiotic	antibiotic target alteration	vanY; glycopeptide resistance gene cluster	vancomycin
vanY gene in vanB cluster	bin.103	k141_4605229	1728	2618	1	acceptable quality MAG	Bacillota	Clostridia	Oscillospirales	Oscillospiraceae	UBA738	UBA738 sp900763675	glycopeptide antibiotic	antibiotic target alteration	vanY; glycopeptide resistance gene cluster	vancomycin
vanH gene in vanO cluster	bin.480	k141_9092064	22628	23611	-1	acceptable quality MAG	Bacillota	Clostridia	Christensenellales	Borkfalkiaceae	UBA7597	UBA7597 sp003448195	glycopeptide antibiotic	antibiotic target alteration	vanH; glycopeptide resistance gene cluster	vancomycin
vanW gene in vanI cluster	bin.480	k141_7325824	28255	29742	-1	acceptable quality MAG	Bacillota	Clostridia	Christensenellales	Borkfalkiaceae	UBA7597	UBA7597 sp003448195	glycopeptide antibiotic	antibiotic target alteration	vanW; glycopeptide resistance gene cluster	vancomycin; teicoplanin
vanW gene in vanI cluster	bin.409	k141_5796800	14225	15706	-1	acceptable quality MAG	Bacillota	Clostridia	Christensenellales	Borkfalkiaceae	UBA7597	UBA7597 sp900542935	glycopeptide antibiotic	antibiotic target alteration	vanW; glycopeptide resistance gene cluster	vancomycin; teicoplanin
vanH gene in vanO cluster	bin.409	k141_6068486	116	1198	1	acceptable quality MAG	Bacillota	Clostridia	Christensenellales	Borkfalkiaceae	UBA7597	UBA7597 sp900542935	glycopeptide antibiotic	antibiotic target alteration	vanH; glycopeptide resistance gene cluster	vancomycin
vanG	bin.428	k141_3621221	10390	11475	-1	acceptable quality MAG	Bacillota	Clostridia	Monoglobales	Monoglobaceae	UMGS1326	UMGS1326 sp905205855	glycopeptide antibiotic	antibiotic target alteration	glycopeptide resistance gene cluster; Van ligase	vancomycin
vanW gene in vanI cluster	bin.428	k141_9485567	34708	36396	-1	acceptable quality MAG	Bacillota	Clostridia	Monoglobales	Monoglobaceae	UMGS1326	UMGS1326 sp905205855	glycopeptide antibiotic	antibiotic target alteration	vanW; glycopeptide resistance gene cluster	vancomycin; teicoplanin
vanT gene in vanG cluster	bin.428	k141_7208055	20914	22113	1	acceptable quality MAG	Bacillota	Clostridia	Monoglobales	Monoglobaceae	UMGS1326	UMGS1326 sp905205855	glycopeptide antibiotic	antibiotic target alteration	glycopeptide resistance gene cluster; vanT	vancomycin
vanW gene in vanI cluster	bin.74	k141_3161639	11925	13568	-1	acceptable quality MAG	Bacillota	Clostridia	Lachnospirales	Lachnospiraceae	UMGS1375	UMGS1375 sp900066615	glycopeptide antibiotic	antibiotic target alteration	vanW; glycopeptide resistance gene cluster	vancomycin; teicoplanin
vanT gene in vanG cluster	bin.74	k141_5994248	17150	18328	1	acceptable quality MAG	Bacillota	Clostridia	Lachnospirales	Lachnospiraceae	UMGS1375	UMGS1375 sp900066615	glycopeptide antibiotic	antibiotic target alteration	glycopeptide resistance gene cluster; vanT	vancomycin
vanY gene in vanB cluster	bin.74	k141_1418061	10471	11043	1	acceptable quality MAG	Bacillota	Clostridia	Lachnospirales	Lachnospiraceae	UMGS1375	UMGS1375 sp900066615	glycopeptide antibiotic	antibiotic target alteration	vanY; glycopeptide resistance gene cluster	vancomycin
vanW gene in vanI cluster	bin.551	k141_922218	1324	3000	-1	acceptable quality MAG	Bacillota	Clostridia	UMGS1883	UMGS1540	UMGS1540	UMGS1540 sp900552775	glycopeptide antibiotic	antibiotic target alteration	vanW; glycopeptide resistance gene cluster	vancomycin; teicoplanin
vanG	bin.551	k141_9956314	6424	7452	1	acceptable quality MAG	Bacillota	Clostridia	UMGS1883	UMGS1540	UMGS1540	UMGS1540 sp900552775	glycopeptide antibiotic	antibiotic target alteration	glycopeptide resistance gene cluster; Van ligase	vancomycin
vanW gene in vanI cluster	bin.46	k141_5397702	6856	8577	1	acceptable quality MAG	Bacillota	Clostridia	Oscillospirales	Oscillospiraceae	UMGS1766	UMGS1766 sp900554855	glycopeptide antibiotic	antibiotic target alteration	vanW; glycopeptide resistance gene cluster	vancomycin; teicoplanin
vanY gene in vanB cluster	bin.46	k141_1864643	6128	7024	1	acceptable quality MAG	Bacillota	Clostridia	Oscillospirales	Oscillospiraceae	UMGS1766	UMGS1766 sp900554855	glycopeptide antibiotic	antibiotic target alteration	vanY; glycopeptide resistance gene cluster	vancomycin
vanG	bin.390	k141_3178474	28834	29898	-1	acceptable quality MAG	Bacillota	Clostridia	Monoglobales	Monoglobaceae	UMGS1820	UMGS1820 sp905201285	glycopeptide antibiotic	antibiotic target alteration	glycopeptide resistance gene cluster; Van ligase	vancomycin
vanT gene in vanG cluster	bin.390	k141_3537639	881	2080	-1	acceptable quality MAG	Bacillota	Clostridia	Monoglobales	Monoglobaceae	UMGS1820	UMGS1820 sp905201285	glycopeptide antibiotic	antibiotic target alteration	glycopeptide resistance gene cluster; vanT	vancomycin
vanG	bin.155	k141_3148760	24785	25849	1	acceptable quality MAG	Bacillota	Clostridia	Monoglobales	Monoglobaceae	UMGS1820	UMGS1820 sp900545865	glycopeptide antibiotic	antibiotic target alteration	glycopeptide resistance gene cluster; Van ligase	vancomycin
vanT gene in vanG cluster	bin.155	k141_4754839	4652	5860	1	acceptable quality MAG	Bacillota	Clostridia	Monoglobales	Monoglobaceae	UMGS1820	UMGS1820 sp900545865	glycopeptide antibiotic	antibiotic target alteration	glycopeptide resistance gene cluster; vanT	vancomycin
vanW gene in vanI cluster	bin.155	k141_4540003	3975	5582	1	acceptable quality MAG	Bacillota	Clostridia	Monoglobales	Monoglobaceae	UMGS1820	UMGS1820 sp900545865	glycopeptide antibiotic	antibiotic target alteration	vanW; glycopeptide resistance gene cluster	vancomycin; teicoplanin
vanW gene in vanI cluster	bin.390	k141_4298069	740	2272	1	acceptable quality MAG	Bacillota	Clostridia	Monoglobales	Monoglobaceae	UMGS1820	UMGS1820 sp905201285	glycopeptide antibiotic	antibiotic target alteration	vanW; glycopeptide resistance gene cluster	vancomycin; teicoplanin
vanH gene in vanO cluster	bin.596	k141_686918	31101	32093	1	acceptable quality MAG	Bacillota	Clostridia	Oscillospirales	CAG-272	UMGS1865	UMGS1865 sp900547725	glycopeptide antibiotic	antibiotic target alteration	vanH; glycopeptide resistance gene cluster	vancomycin
vanT gene in vanG cluster	bin.596	k141_4021305	197	1384	1	acceptable quality MAG	Bacillota	Clostridia	Oscillospirales	CAG-272	UMGS1865	UMGS1865 sp900547725	glycopeptide antibiotic	antibiotic target alteration	glycopeptide resistance gene cluster; vanT	vancomycin
vanY gene in vanA cluster	bin.596	k141_4868743	6751	7770	1	acceptable quality MAG	Bacillota	Clostridia	Oscillospirales	CAG-272	UMGS1865	UMGS1865 sp900547725	glycopeptide antibiotic	antibiotic target alteration	vanY; glycopeptide resistance gene cluster	vancomycin; teicoplanin
vanY gene in vanB cluster	bin.596	k141_10049401	4791	5564	1	acceptable quality MAG	Bacillota	Clostridia	Oscillospirales	CAG-272	UMGS1865	UMGS1865 sp900547725	glycopeptide antibiotic	antibiotic target alteration	vanY; glycopeptide resistance gene cluster	vancomycin
vanT gene in vanG cluster	bin.607	k141_5265717	3980	5041	-1	acceptable quality MAG	Bacillota	Clostridia	Oscillospirales	CAG-272	UMGS902	UMGS902 sp003343845	glycopeptide antibiotic	antibiotic target alteration	glycopeptide resistance gene cluster; vanT	vancomycin
vanY gene in vanF cluster	bin.607	k141_4417444	3878	4951	-1	acceptable quality MAG	Bacillota	Clostridia	Oscillospirales	CAG-272	UMGS902	UMGS902 sp003343845	glycopeptide antibiotic	antibiotic target alteration	vanY; glycopeptide resistance gene cluster	vancomycin
vanY gene in vanF cluster	bin.607	k141_5601265	1236	2138	-1	acceptable quality MAG	Bacillota	Clostridia	Oscillospirales	CAG-272	UMGS902	UMGS902 sp003343845	glycopeptide antibiotic	antibiotic target alteration	vanY; glycopeptide resistance gene cluster	vancomycin
vanY gene in vanB cluster	bin.607	k141_2558984	3075	4313	1	acceptable quality MAG	Bacillota	Clostridia	Oscillospirales	CAG-272	UMGS902	UMGS902 sp003343845	glycopeptide antibiotic	antibiotic target alteration	vanY; glycopeptide resistance gene cluster	vancomycin
vanT gene in vanG cluster	bin.518	k141_9288950	1550	2656	-1	acceptable quality MAG	Bacillota	Clostridia	Oscillospirales	CAG-272	UMGS911	UMGS911 sp900545935	glycopeptide antibiotic	antibiotic target alteration	glycopeptide resistance gene cluster; vanT	vancomycin
vanY gene in vanB cluster	bin.518	k141_4247957	2327	3331	1	acceptable quality MAG	Bacillota	Clostridia	Oscillospirales	CAG-272	UMGS911	UMGS911 sp900545935	glycopeptide antibiotic	antibiotic target alteration	vanY; glycopeptide resistance gene cluster	vancomycin
vanY gene in vanF cluster	bin.518	k141_5062820	1894	2763	1	acceptable quality MAG	Bacillota	Clostridia	Oscillospirales	CAG-272	UMGS911	UMGS911 sp900545935	glycopeptide antibiotic	antibiotic target alteration	vanY; glycopeptide resistance gene cluster	vancomycin
vanY gene in vanF cluster	bin.518	k141_852937	1277	2365	1	acceptable quality MAG	Bacillota	Clostridia	Oscillospirales	CAG-272	UMGS911	UMGS911 sp900545935	glycopeptide antibiotic	antibiotic target alteration	vanY; glycopeptide resistance gene cluster	vancomycin
vanT gene in vanG cluster	bin.563	k141_4202451	5229	6365	-1	acceptable quality MAG	Bacillota	Clostridia	Peptostreptococcales	Anaerovoracaceae	UMGS973	UMGS973 sp900547295	glycopeptide antibiotic	antibiotic target alteration	glycopeptide resistance gene cluster; vanT	vancomycin
vanG	bin.563	k141_7113588	1416	2462	1	acceptable quality MAG	Bacillota	Clostridia	Peptostreptococcales	Anaerovoracaceae	UMGS973	UMGS973 sp900547295	glycopeptide antibiotic	antibiotic target alteration	glycopeptide resistance gene cluster; Van ligase	vancomycin
vanT gene in vanG cluster	bin.563	k141_7113588	3204	5345	1	acceptable quality MAG	Bacillota	Clostridia	Peptostreptococcales	Anaerovoracaceae	UMGS973	UMGS973 sp900547295	glycopeptide antibiotic	antibiotic target alteration	glycopeptide resistance gene cluster; vanT	vancomycin
vanXY gene in vanG cluster	bin.563	k141_7113588	2459	3199	1	acceptable quality MAG	Bacillota	Clostridia	Peptostreptococcales	Anaerovoracaceae	UMGS973	UMGS973 sp900547295	glycopeptide antibiotic	antibiotic target alteration	glycopeptide resistance gene cluster; vanXY	vancomycin
vanG	bin.539	k141_7930108	1253	2329	-1	acceptable quality MAG	Bacillota	Clostridia	Lachnospirales	Lachnospiraceae	V9D3004	V9D3004 sp002349525	glycopeptide antibiotic	antibiotic target alteration	glycopeptide resistance gene cluster; Van ligase	vancomycin
vanW gene in vanI cluster	bin.539	k141_2482302	824	2560	1	acceptable quality MAG	Bacillota	Clostridia	Lachnospirales	Lachnospiraceae	V9D3004	V9D3004 sp002349525	glycopeptide antibiotic	antibiotic target alteration	vanW; glycopeptide resistance gene cluster	vancomycin; teicoplanin
vanY gene in vanB cluster	bin.539	k141_5558257	1	906	1	acceptable quality MAG	Bacillota	Clostridia	Lachnospirales	Lachnospiraceae	V9D3004	V9D3004 sp002349525	glycopeptide antibiotic	antibiotic target alteration	vanY; glycopeptide resistance gene cluster	vancomycin
adeF	bin.39	k141_5767082	60230	63370	1	acceptable quality MAG	Bacillota	Negativicutes	Veillonellales	Veillonellaceae	Veillonella	Veillonella seminalis	fluoroquinolone antibiotic; tetracycline antibiotic	antibiotic efflux	resistance-nodulation-cell division (RND) antibiotic efflux pump	tetracycline
vanW gene in vanI cluster	bin.39	k141_4198103	14348	15766	1	acceptable quality MAG	Bacillota	Negativicutes	Veillonellales	Veillonellaceae	Veillonella	Veillonella seminalis	glycopeptide antibiotic	antibiotic target alteration	vanW; glycopeptide resistance gene cluster	vancomycin; teicoplanin
vanY gene in vanG cluster	bin.474	k141_554630	4595	5563	-1	acceptable quality MAG	Bacillota	Bacilli	RF39	UBA660	Ventrenecus	Ventrenecus sp905205665	glycopeptide antibiotic	antibiotic target alteration	vanY; glycopeptide resistance gene cluster	vancomycin
vanY gene in vanB cluster	bin.474	k141_1559678	4864	5859	1	acceptable quality MAG	Bacillota	Bacilli	RF39	UBA660	Ventrenecus	Ventrenecus sp905205665	glycopeptide antibiotic	antibiotic target alteration	vanY; glycopeptide resistance gene cluster	vancomycin
vanT gene in vanG cluster	bin.36	k141_2304926	11216	12328	-1	acceptable quality MAG	Bacillota	Clostridia	Christensenellales	CAG-74	Ventricola	Ventricola sp900542445	glycopeptide antibiotic	antibiotic target alteration	glycopeptide resistance gene cluster; vanT	vancomycin
vanW gene in vanI cluster	bin.36	k141_493474	2553	4025	-1	acceptable quality MAG	Bacillota	Clostridia	Christensenellales	CAG-74	Ventricola	Ventricola sp900542445	glycopeptide antibiotic	antibiotic target alteration	vanW; glycopeptide resistance gene cluster	vancomycin; teicoplanin
vanW gene in vanI cluster	bin.36	k141_9509013	8571	10013	-1	acceptable quality MAG	Bacillota	Clostridia	Christensenellales	CAG-74	Ventricola	Ventricola sp900542445	glycopeptide antibiotic	antibiotic target alteration	vanW; glycopeptide resistance gene cluster	vancomycin; teicoplanin
vanW gene in vanI cluster	bin.36	k141_6059956	5525	6529	-1	acceptable quality MAG	Bacillota	Clostridia	Christensenellales	CAG-74	Ventricola	Ventricola sp900542445	glycopeptide antibiotic	antibiotic target alteration	vanW; glycopeptide resistance gene cluster	vancomycin; teicoplanin
vanW gene in vanI cluster	bin.36	k141_6059956	6529	7983	-1	acceptable quality MAG	Bacillota	Clostridia	Christensenellales	CAG-74	Ventricola	Ventricola sp900542445	glycopeptide antibiotic	antibiotic target alteration	vanW; glycopeptide resistance gene cluster	vancomycin; teicoplanin
vanW gene in vanI cluster	bin.36	k141_2501032	1139	2995	1	acceptable quality MAG	Bacillota	Clostridia	Christensenellales	CAG-74	Ventricola	Ventricola sp900542445	glycopeptide antibiotic	antibiotic target alteration	vanW; glycopeptide resistance gene cluster	vancomycin; teicoplanin
vanW gene in vanI cluster	bin.36	k141_3778430	23604	24674	1	acceptable quality MAG	Bacillota	Clostridia	Christensenellales	CAG-74	Ventricola	Ventricola sp900542445	glycopeptide antibiotic	antibiotic target alteration	vanW; glycopeptide resistance gene cluster	vancomycin; teicoplanin
vanY gene in vanB cluster	bin.36	k141_792709	3	884	1	acceptable quality MAG	Bacillota	Clostridia	Christensenellales	CAG-74	Ventricola	Ventricola sp900542445	glycopeptide antibiotic	antibiotic target alteration	vanY; glycopeptide resistance gene cluster	vancomycin
vanY gene in vanF cluster	bin.36	k141_1101593	6912	7619	1	acceptable quality MAG	Bacillota	Clostridia	Christensenellales	CAG-74	Ventricola	Ventricola sp900542445	glycopeptide antibiotic	antibiotic target alteration	vanY; glycopeptide resistance gene cluster	vancomycin
vanY gene in vanF cluster	bin.36	k141_1101593	7600	8370	1	acceptable quality MAG	Bacillota	Clostridia	Christensenellales	CAG-74	Ventricola	Ventricola sp900542445	glycopeptide antibiotic	antibiotic target alteration	vanY; glycopeptide resistance gene cluster	vancomycin
vanW gene in vanI cluster	bin.301	k141_2313379	14760	16445	-1	acceptable quality MAG	Bacillota	Clostridia	Lachnospirales	Lachnospiraceae	Ventrimonas	Ventrimonas sp900555625	glycopeptide antibiotic	antibiotic target alteration	vanW; glycopeptide resistance gene cluster	vancomycin; teicoplanin
vanH gene in vanO cluster	bin.301	k141_1552526	2944	3987	1	acceptable quality MAG	Bacillota	Clostridia	Lachnospirales	Lachnospiraceae	Ventrimonas	Ventrimonas sp900555625	glycopeptide antibiotic	antibiotic target alteration	vanH; glycopeptide resistance gene cluster	vancomycin
vanT gene in vanG cluster	bin.301	k141_9267996	1330	2514	1	acceptable quality MAG	Bacillota	Clostridia	Lachnospirales	Lachnospiraceae	Ventrimonas	Ventrimonas sp900555625	glycopeptide antibiotic	antibiotic target alteration	glycopeptide resistance gene cluster; vanT	vancomycin
vanW gene in vanI cluster	bin.301	k141_195165	2898	4733	1	acceptable quality MAG	Bacillota	Clostridia	Lachnospirales	Lachnospiraceae	Ventrimonas	Ventrimonas sp900555625	glycopeptide antibiotic	antibiotic target alteration	vanW; glycopeptide resistance gene cluster	vancomycin; teicoplanin
vanH gene in vanO cluster	bin.463	k141_6057585	2301	3290	1	acceptable quality MAG	Bacillota	Clostridia	Peptostreptococcales	Anaerovoracaceae	VUNA01	VUNA01 sp002299625	glycopeptide antibiotic	antibiotic target alteration	vanH; glycopeptide resistance gene cluster	vancomycin
vanT gene in vanG cluster	bin.463	k141_2986989	3360	4529	1	acceptable quality MAG	Bacillota	Clostridia	Peptostreptococcales	Anaerovoracaceae	VUNA01	VUNA01 sp002299625	glycopeptide antibiotic	antibiotic target alteration	glycopeptide resistance gene cluster; vanT	vancomycin
vanH gene in vanB cluster	bin.619	k141_3876344	60557	61558	-1	acceptable quality MAG	Bacteroidota	Bacteroidia	Bacteroidales	Rikenellaceae	Alistipes	Alistipes communis	glycopeptide antibiotic	antibiotic target alteration	vanH; glycopeptide resistance gene cluster	vancomycin
vanT gene in vanG cluster	bin.619	k141_1053748	7661	10021	-1	acceptable quality MAG	Bacteroidota	Bacteroidia	Bacteroidales	Rikenellaceae	Alistipes	Alistipes communis	glycopeptide antibiotic	antibiotic target alteration	glycopeptide resistance gene cluster; vanT	vancomycin
vanH gene in vanB cluster	bin.336	k141_6005932	3675	4691	-1	acceptable quality MAG	Bacteroidota	Bacteroidia	Bacteroidales	Rikenellaceae	Alistipes	Alistipes finegoldii	glycopeptide antibiotic	antibiotic target alteration	vanH; glycopeptide resistance gene cluster	vancomycin
vanT gene in vanG cluster	bin.336	k141_4704671	21545	22837	-1	acceptable quality MAG	Bacteroidota	Bacteroidia	Bacteroidales	Rikenellaceae	Alistipes	Alistipes finegoldii	glycopeptide antibiotic	antibiotic target alteration	glycopeptide resistance gene cluster; vanT	vancomycin
vanW gene in vanB cluster	bin.336	k141_3117127	8301	8966	-1	acceptable quality MAG	Bacteroidota	Bacteroidia	Bacteroidales	Rikenellaceae	Alistipes	Alistipes finegoldii	glycopeptide antibiotic	antibiotic target alteration	vanW; glycopeptide resistance gene cluster	vancomycin
vanT gene in vanG cluster	bin.261	k141_6772144	59914	62298	-1	acceptable quality MAG	Bacteroidota	Bacteroidia	Bacteroidales	Rikenellaceae	Alistipes	Alistipes indistinctus	glycopeptide antibiotic	antibiotic target alteration	glycopeptide resistance gene cluster; vanT	vancomycin
adeF	bin.388	k141_5790376	1884	4979	-1	acceptable quality MAG	Bacteroidota	Bacteroidia	Bacteroidales	Rikenellaceae	Alistipes	Alistipes onderdonkii	fluoroquinolone antibiotic; tetracycline antibiotic	antibiotic efflux	resistance-nodulation-cell division (RND) antibiotic efflux pump	tetracycline
adeF	bin.48	k141_297430	45514	48612	-1	acceptable quality MAG	Bacteroidota	Bacteroidia	Bacteroidales	Rikenellaceae	Alistipes	Alistipes shahii	fluoroquinolone antibiotic; tetracycline antibiotic	antibiotic efflux	resistance-nodulation-cell division (RND) antibiotic efflux pump	tetracycline
vanT gene in vanG cluster	bin.603	k141_4501948	129744	132128	-1	acceptable quality MAG	Bacteroidota	Bacteroidia	Bacteroidales	Rikenellaceae	Alistipes	Alistipes sp900539755	glycopeptide antibiotic	antibiotic target alteration	glycopeptide resistance gene cluster; vanT	vancomycin
adeF	bin.619	k141_3876344	56001	59114	1	acceptable quality MAG	Bacteroidota	Bacteroidia	Bacteroidales	Rikenellaceae	Alistipes	Alistipes communis	fluoroquinolone antibiotic; tetracycline antibiotic	antibiotic efflux	resistance-nodulation-cell division (RND) antibiotic efflux pump	tetracycline
adeF	bin.336	k141_8415135	856	3951	1	acceptable quality MAG	Bacteroidota	Bacteroidia	Bacteroidales	Rikenellaceae	Alistipes	Alistipes finegoldii	fluoroquinolone antibiotic; tetracycline antibiotic	antibiotic efflux	resistance-nodulation-cell division (RND) antibiotic efflux pump	tetracycline
vanH gene in vanB cluster	bin.388	k141_9968099	804	1820	1	acceptable quality MAG	Bacteroidota	Bacteroidia	Bacteroidales	Rikenellaceae	Alistipes	Alistipes onderdonkii	glycopeptide antibiotic	antibiotic target alteration	vanH; glycopeptide resistance gene cluster	vancomycin
vanT gene in vanG cluster	bin.388	k141_9041420	16334	18703	1	acceptable quality MAG	Bacteroidota	Bacteroidia	Bacteroidales	Rikenellaceae	Alistipes	Alistipes onderdonkii	glycopeptide antibiotic	antibiotic target alteration	glycopeptide resistance gene cluster; vanT	vancomycin
vanT gene in vanG cluster	bin.48	k141_5584885	26573	28942	1	acceptable quality MAG	Bacteroidota	Bacteroidia	Bacteroidales	Rikenellaceae	Alistipes	Alistipes shahii	glycopeptide antibiotic	antibiotic target alteration	glycopeptide resistance gene cluster; vanT	vancomycin
vanT gene in vanG cluster	bin.359	k141_5520898	15029	17497	-1	acceptable quality MAG	Bacteroidota	Bacteroidia	Bacteroidales	Bacteroidaceae	Alloprevotella	Alloprevotella sp900539625	glycopeptide antibiotic	antibiotic target alteration	glycopeptide resistance gene cluster; vanT	vancomycin
vanT gene in vanG cluster	bin.422	k141_1587369	47422	49893	-1	acceptable quality MAG	Bacteroidota	Bacteroidia	Bacteroidales	Bacteroidaceae	Alloprevotella	Alloprevotella sp900542795	glycopeptide antibiotic	antibiotic target alteration	glycopeptide resistance gene cluster; vanT	vancomycin
vanT gene in vanG cluster	bin.145	k141_6866282	6286	8754	-1	acceptable quality MAG	Bacteroidota	Bacteroidia	Bacteroidales	Bacteroidaceae	Alloprevotella	Alloprevotella sp900768625	glycopeptide antibiotic	antibiotic target alteration	glycopeptide resistance gene cluster; vanT	vancomycin
vanT gene in vanG cluster	bin.207	k141_3861691	870	3338	-1	acceptable quality MAG	Bacteroidota	Bacteroidia	Bacteroidales	Bacteroidaceae	Alloprevotella	Alloprevotella timonensis	glycopeptide antibiotic	antibiotic target alteration	glycopeptide resistance gene cluster; vanT	vancomycin
vanT gene in vanG cluster	bin.125	k141_3313299	45063	47537	1	acceptable quality MAG	Bacteroidota	Bacteroidia	Bacteroidales	Bacteroidaceae	Alloprevotella	Alloprevotella sp900541575	glycopeptide antibiotic	antibiotic target alteration	glycopeptide resistance gene cluster; vanT	vancomycin
vanT gene in vanG cluster	bin.100	k141_8830232	160	2628	1	acceptable quality MAG	Bacteroidota	Bacteroidia	Bacteroidales	Bacteroidaceae	Alloprevotella	Alloprevotella sp900546605	glycopeptide antibiotic	antibiotic target alteration	glycopeptide resistance gene cluster; vanT	vancomycin
adeF	bin.240	k141_8420311	22775	25879	-1	acceptable quality MAG	Bacteroidota	Bacteroidia	Bacteroidales	Bacteroidaceae	Bacteroides	Bacteroides caccae	fluoroquinolone antibiotic; tetracycline antibiotic	antibiotic efflux	resistance-nodulation-cell division (RND) antibiotic efflux pump	tetracycline
adeF	bin.496	k141_5417407	39323	42502	-1	acceptable quality MAG	Bacteroidota	Bacteroidia	Bacteroidales	Bacteroidaceae	Bacteroides	Bacteroides fragilis	fluoroquinolone antibiotic; tetracycline antibiotic	antibiotic efflux	resistance-nodulation-cell division (RND) antibiotic efflux pump	tetracycline
cepA	bin.496	k141_1594398	9184	10086	-1	acceptable quality MAG	Bacteroidota	Bacteroidia	Bacteroidales	Bacteroidaceae	Bacteroides	Bacteroides fragilis	cephalosporin	antibiotic inactivation	CepA beta-lactamase
vanT gene in vanG cluster	bin.496	k141_2051427	6198	8693	-1	acceptable quality MAG	Bacteroidota	Bacteroidia	Bacteroidales	Bacteroidaceae	Bacteroides	Bacteroides fragilis	glycopeptide antibiotic	antibiotic target alteration	glycopeptide resistance gene cluster; vanT	vancomycin
adeF	bin.456	k141_701317	35	3139	-1	acceptable quality MAG	Bacteroidota	Bacteroidia	Bacteroidales	Bacteroidaceae	Bacteroides	Bacteroides thetaiotaomicron	fluoroquinolone antibiotic; tetracycline antibiotic	antibiotic efflux	resistance-nodulation-cell division (RND) antibiotic efflux pump	tetracycline
adeF	bin.240	k141_1060752	3729	6875	1	acceptable quality MAG	Bacteroidota	Bacteroidia	Bacteroidales	Bacteroidaceae	Bacteroides	Bacteroides caccae	fluoroquinolone antibiotic; tetracycline antibiotic	antibiotic efflux	resistance-nodulation-cell division (RND) antibiotic efflux pump	tetracycline
vanT gene in vanG cluster	bin.240	k141_7756499	16636	19128	1	acceptable quality MAG	Bacteroidota	Bacteroidia	Bacteroidales	Bacteroidaceae	Bacteroides	Bacteroides caccae	glycopeptide antibiotic	antibiotic target alteration	glycopeptide resistance gene cluster; vanT	vancomycin
adeF	bin.550	k141_10118509	2778	5897	1	acceptable quality MAG	Bacteroidota	Bacteroidia	Bacteroidales	Bacteroidaceae	Bacteroides	Bacteroides clarus	fluoroquinolone antibiotic; tetracycline antibiotic	antibiotic efflux	resistance-nodulation-cell division (RND) antibiotic efflux pump	tetracycline
adeF	bin.550	k141_2857168	4198	7308	1	acceptable quality MAG	Bacteroidota	Bacteroidia	Bacteroidales	Bacteroidaceae	Bacteroides	Bacteroides clarus	fluoroquinolone antibiotic; tetracycline antibiotic	antibiotic efflux	resistance-nodulation-cell division (RND) antibiotic efflux pump	tetracycline
vanT gene in vanG cluster	bin.550	k141_3007558	3	1298	1	acceptable quality MAG	Bacteroidota	Bacteroidia	Bacteroidales	Bacteroidaceae	Bacteroides	Bacteroides clarus	glycopeptide antibiotic	antibiotic target alteration	glycopeptide resistance gene cluster; vanT	vancomycin
adeF	bin.496	k141_9125496	12306	15428	1	acceptable quality MAG	Bacteroidota	Bacteroidia	Bacteroidales	Bacteroidaceae	Bacteroides	Bacteroides fragilis	fluoroquinolone antibiotic; tetracycline antibiotic	antibiotic efflux	resistance-nodulation-cell division (RND) antibiotic efflux pump	tetracycline
adeF	bin.504	k141_7874143	13913	17059	1	acceptable quality MAG	Bacteroidota	Bacteroidia	Bacteroidales	Bacteroidaceae	Bacteroides	Bacteroides fragilis_A	fluoroquinolone antibiotic; tetracycline antibiotic	antibiotic efflux	resistance-nodulation-cell division (RND) antibiotic efflux pump	tetracycline
adeF	bin.504	k141_5182890	12299	15421	1	acceptable quality MAG	Bacteroidota	Bacteroidia	Bacteroidales	Bacteroidaceae	Bacteroides	Bacteroides fragilis_A	fluoroquinolone antibiotic; tetracycline antibiotic	antibiotic efflux	resistance-nodulation-cell division (RND) antibiotic efflux pump	tetracycline
vanT gene in vanG cluster	bin.504	k141_4639938	6922	9468	1	acceptable quality MAG	Bacteroidota	Bacteroidia	Bacteroidales	Bacteroidaceae	Bacteroides	Bacteroides fragilis_A	glycopeptide antibiotic	antibiotic target alteration	glycopeptide resistance gene cluster; vanT	vancomycin
adeF	bin.142	k141_5991176	4923	8042	1	acceptable quality MAG	Bacteroidota	Bacteroidia	Bacteroidales	Bacteroidaceae	Bacteroides	Bacteroides stercoris	fluoroquinolone antibiotic; tetracycline antibiotic	antibiotic efflux	resistance-nodulation-cell division (RND) antibiotic efflux pump	tetracycline
adeF	bin.142	k141_4286025	24818	27928	1	acceptable quality MAG	Bacteroidota	Bacteroidia	Bacteroidales	Bacteroidaceae	Bacteroides	Bacteroides stercoris	fluoroquinolone antibiotic; tetracycline antibiotic	antibiotic efflux	resistance-nodulation-cell division (RND) antibiotic efflux pump	tetracycline
vanT gene in vanG cluster	bin.142	k141_3774206	159	2690	1	acceptable quality MAG	Bacteroidota	Bacteroidia	Bacteroidales	Bacteroidaceae	Bacteroides	Bacteroides stercoris	glycopeptide antibiotic	antibiotic target alteration	glycopeptide resistance gene cluster; vanT	vancomycin
adeF	bin.456	k141_6723770	3695	6841	1	acceptable quality MAG	Bacteroidota	Bacteroidia	Bacteroidales	Bacteroidaceae	Bacteroides	Bacteroides thetaiotaomicron	fluoroquinolone antibiotic; tetracycline antibiotic	antibiotic efflux	resistance-nodulation-cell division (RND) antibiotic efflux pump	tetracycline
vanT gene in vanG cluster	bin.456	k141_8062308	63526	66075	1	acceptable quality MAG	Bacteroidota	Bacteroidia	Bacteroidales	Bacteroidaceae	Bacteroides	Bacteroides thetaiotaomicron	glycopeptide antibiotic	antibiotic target alteration	glycopeptide resistance gene cluster; vanT	vancomycin
adeF	bin.613	k141_2514655	20107	23217	1	acceptable quality MAG	Bacteroidota	Bacteroidia	Bacteroidales	Bacteroidaceae	Bacteroides	Bacteroides uniformis	fluoroquinolone antibiotic; tetracycline antibiotic	antibiotic efflux	resistance-nodulation-cell division (RND) antibiotic efflux pump	tetracycline
adeF	bin.613	k141_2220136	2904	6017	1	acceptable quality MAG	Bacteroidota	Bacteroidia	Bacteroidales	Bacteroidaceae	Bacteroides	Bacteroides uniformis	fluoroquinolone antibiotic; tetracycline antibiotic	antibiotic efflux	resistance-nodulation-cell division (RND) antibiotic efflux pump	tetracycline
CblA-1	bin.613	k141_2220136	6154	7044	1	acceptable quality MAG	Bacteroidota	Bacteroidia	Bacteroidales	Bacteroidaceae	Bacteroides	Bacteroides uniformis	cephalosporin	antibiotic inactivation	CblA beta-lactamase	cephaloridine
vanT gene in vanG cluster	bin.613	k141_736296	5120	7636	1	acceptable quality MAG	Bacteroidota	Bacteroidia	Bacteroidales	Bacteroidaceae	Bacteroides	Bacteroides uniformis	glycopeptide antibiotic	antibiotic target alteration	glycopeptide resistance gene cluster; vanT	vancomycin
adeF	bin.118	k141_6411249	642	3794	-1	acceptable quality MAG	Bacteroidota	Bacteroidia	Bacteroidales	Barnesiellaceae	Barnesiella	Barnesiella intestinihominis	fluoroquinolone antibiotic; tetracycline antibiotic	antibiotic efflux	resistance-nodulation-cell division (RND) antibiotic efflux pump	tetracycline
adeF	bin.118	k141_8225789	1195	4293	1	acceptable quality MAG	Bacteroidota	Bacteroidia	Bacteroidales	Barnesiellaceae	Barnesiella	Barnesiella intestinihominis	fluoroquinolone antibiotic; tetracycline antibiotic	antibiotic efflux	resistance-nodulation-cell division (RND) antibiotic efflux pump	tetracycline
vanT gene in vanG cluster	bin.118	k141_4010913	2561	5029	1	acceptable quality MAG	Bacteroidota	Bacteroidia	Bacteroidales	Barnesiellaceae	Barnesiella	Barnesiella intestinihominis	glycopeptide antibiotic	antibiotic target alteration	glycopeptide resistance gene cluster; vanT	vancomycin
vanT gene in vanG cluster	bin.517	k141_8408607	15481	17868	-1	acceptable quality MAG	Bacteroidota	Bacteroidia	Bacteroidales	Muribaculaceae	CAG-873	CAG-873 sp001701165	glycopeptide antibiotic	antibiotic target alteration	glycopeptide resistance gene cluster; vanT	vancomycin
vanT gene in vanG cluster	bin.98	k141_5800261	2651	3760	-1	acceptable quality MAG	Bacteroidota	Bacteroidia	Bacteroidales	UBA932	Cryptobacteroides	Cryptobacteroides sp000432515	glycopeptide antibiotic	antibiotic target alteration	glycopeptide resistance gene cluster; vanT	vancomycin
vanT gene in vanG cluster	bin.163	k141_4460070	1807	2922	-1	acceptable quality MAG	Bacteroidota	Bacteroidia	Bacteroidales	UBA932	Cryptobacteroides	Cryptobacteroides sp000433355	glycopeptide antibiotic	antibiotic target alteration	glycopeptide resistance gene cluster; vanT	vancomycin
vanT gene in vanG cluster	bin.61	k141_3866193	453	1562	-1	acceptable quality MAG	Bacteroidota	Bacteroidia	Bacteroidales	UBA932	Cryptobacteroides	Cryptobacteroides sp000435075	glycopeptide antibiotic	antibiotic target alteration	glycopeptide resistance gene cluster; vanT	vancomycin
vanT gene in vanG cluster	bin.576	k141_3841063	1115	2224	-1	acceptable quality MAG	Bacteroidota	Bacteroidia	Bacteroidales	UBA932	Cryptobacteroides	Cryptobacteroides sp900546445	glycopeptide antibiotic	antibiotic target alteration	glycopeptide resistance gene cluster; vanT	vancomycin
vanT gene in vanG cluster	bin.284	k141_5871346	4745	5854	1	acceptable quality MAG	Bacteroidota	Bacteroidia	Bacteroidales	UBA932	Cryptobacteroides	Cryptobacteroides sp000432655	glycopeptide antibiotic	antibiotic target alteration	glycopeptide resistance gene cluster; vanT	vancomycin
vanT gene in vanG cluster	bin.175	k141_4885874	23126	25594	1	acceptable quality MAG	Bacteroidota	Bacteroidia	Bacteroidales	Muribaculaceae	Limisoma	Limisoma sp000437795	glycopeptide antibiotic	antibiotic target alteration	glycopeptide resistance gene cluster; vanT	vancomycin
adeF	bin.477	k141_10017102	8428	11544	-1	acceptable quality MAG	Bacteroidota	Bacteroidia	Bacteroidales	Marinifilaceae	Odoribacter	Odoribacter splanchnicus	fluoroquinolone antibiotic; tetracycline antibiotic	antibiotic efflux	resistance-nodulation-cell division (RND) antibiotic efflux pump	tetracycline
adeF	bin.477	k141_10017102	15462	18647	1	acceptable quality MAG	Bacteroidota	Bacteroidia	Bacteroidales	Marinifilaceae	Odoribacter	Odoribacter splanchnicus	fluoroquinolone antibiotic; tetracycline antibiotic	antibiotic efflux	resistance-nodulation-cell division (RND) antibiotic efflux pump	tetracycline
adeF	bin.345	k141_1573566	1370	4534	-1	acceptable quality MAG	Bacteroidota	Bacteroidia	Bacteroidales	Tannerellaceae	Parabacteroides	Parabacteroides distasonis	fluoroquinolone antibiotic; tetracycline antibiotic	antibiotic efflux	resistance-nodulation-cell division (RND) antibiotic efflux pump	tetracycline
adeF	bin.345	k141_5713373	47078	50215	-1	acceptable quality MAG	Bacteroidota	Bacteroidia	Bacteroidales	Tannerellaceae	Parabacteroides	Parabacteroides distasonis	fluoroquinolone antibiotic; tetracycline antibiotic	antibiotic efflux	resistance-nodulation-cell division (RND) antibiotic efflux pump	tetracycline
adeF	bin.492	k141_7309933	18745	21873	-1	acceptable quality MAG	Bacteroidota	Bacteroidia	Bacteroidales	Tannerellaceae	Parabacteroides	Parabacteroides merdae	fluoroquinolone antibiotic; tetracycline antibiotic	antibiotic efflux	resistance-nodulation-cell division (RND) antibiotic efflux pump	tetracycline
adeF	bin.492	k141_5596308	18249	21203	-1	acceptable quality MAG	Bacteroidota	Bacteroidia	Bacteroidales	Tannerellaceae	Parabacteroides	Parabacteroides merdae	fluoroquinolone antibiotic; tetracycline antibiotic	antibiotic efflux	resistance-nodulation-cell division (RND) antibiotic efflux pump	tetracycline
vanT gene in vanG cluster	bin.492	k141_3330532	7562	10027	-1	acceptable quality MAG	Bacteroidota	Bacteroidia	Bacteroidales	Tannerellaceae	Parabacteroides	Parabacteroides merdae	glycopeptide antibiotic	antibiotic target alteration	glycopeptide resistance gene cluster; vanT	vancomycin
vanT gene in vanG cluster	bin.345	k141_9978829	34093	36558	1	acceptable quality MAG	Bacteroidota	Bacteroidia	Bacteroidales	Tannerellaceae	Parabacteroides	Parabacteroides distasonis	glycopeptide antibiotic	antibiotic target alteration	glycopeptide resistance gene cluster; vanT	vancomycin
adeF	bin.25	k141_9252486	1577	4705	1	acceptable quality MAG	Bacteroidota	Bacteroidia	Bacteroidales	Tannerellaceae	Parabacteroides	Parabacteroides massiliensis	fluoroquinolone antibiotic; tetracycline antibiotic	antibiotic efflux	resistance-nodulation-cell division (RND) antibiotic efflux pump	tetracycline
adeF	bin.492	k141_9929267	24560	27682	1	acceptable quality MAG	Bacteroidota	Bacteroidia	Bacteroidales	Tannerellaceae	Parabacteroides	Parabacteroides merdae	fluoroquinolone antibiotic; tetracycline antibiotic	antibiotic efflux	resistance-nodulation-cell division (RND) antibiotic efflux pump	tetracycline
adeF	bin.369	k141_2963608	10513	14997	1	acceptable quality MAG	Bacteroidota	Bacteroidia	Bacteroidales	Tannerellaceae	Parabacteroides	Parabacteroides sp900549585	fluoroquinolone antibiotic; tetracycline antibiotic	antibiotic efflux	resistance-nodulation-cell division (RND) antibiotic efflux pump	tetracycline
vanT gene in vanG cluster	bin.369	k141_3554368	10816	13287	1	acceptable quality MAG	Bacteroidota	Bacteroidia	Bacteroidales	Tannerellaceae	Parabacteroides	Parabacteroides sp900549585	glycopeptide antibiotic	antibiotic target alteration	glycopeptide resistance gene cluster; vanT	vancomycin
qacG	bin.418	k141_6135459	24532	24867	-1	acceptable quality MAG	Bacteroidota	Bacteroidia	Bacteroidales	Bacteroidaceae	Paraprevotella	Paraprevotella clara	disinfecting agents and antiseptics	antibiotic efflux	small multidrug resistance (SMR) antibiotic efflux pump	benzalkonium chloride
adeF	bin.418	k141_10015303	15235	19704	1	acceptable quality MAG	Bacteroidota	Bacteroidia	Bacteroidales	Bacteroidaceae	Paraprevotella	Paraprevotella clara	fluoroquinolone antibiotic; tetracycline antibiotic	antibiotic efflux	resistance-nodulation-cell division (RND) antibiotic efflux pump	tetracycline
vanT gene in vanG cluster	bin.418	k141_2881074	30249	32726	1	acceptable quality MAG	Bacteroidota	Bacteroidia	Bacteroidales	Bacteroidaceae	Paraprevotella	Paraprevotella clara	glycopeptide antibiotic	antibiotic target alteration	glycopeptide resistance gene cluster; vanT	vancomycin
adeF	bin.235	k141_3092093	31830	34949	-1	acceptable quality MAG	Bacteroidota	Bacteroidia	Bacteroidales	Bacteroidaceae	Phocaeicola	Phocaeicola coprocola	fluoroquinolone antibiotic; tetracycline antibiotic	antibiotic efflux	resistance-nodulation-cell division (RND) antibiotic efflux pump	tetracycline
vanT gene in vanG cluster	bin.235	k141_7099528	7298	9763	-1	acceptable quality MAG	Bacteroidota	Bacteroidia	Bacteroidales	Bacteroidaceae	Phocaeicola	Phocaeicola coprocola	glycopeptide antibiotic	antibiotic target alteration	glycopeptide resistance gene cluster; vanT	vancomycin
adeF	bin.21	k141_4150095	13801	16908	-1	acceptable quality MAG	Bacteroidota	Bacteroidia	Bacteroidales	Bacteroidaceae	Phocaeicola	Phocaeicola coprophilus	fluoroquinolone antibiotic; tetracycline antibiotic	antibiotic efflux	resistance-nodulation-cell division (RND) antibiotic efflux pump	tetracycline
vanT gene in vanG cluster	bin.21	k141_8755882	22350	24815	-1	acceptable quality MAG	Bacteroidota	Bacteroidia	Bacteroidales	Bacteroidaceae	Phocaeicola	Phocaeicola coprophilus	glycopeptide antibiotic	antibiotic target alteration	glycopeptide resistance gene cluster; vanT	vancomycin
vanT gene in vanG cluster	bin.344	k141_5588939	22558	25023	-1	acceptable quality MAG	Bacteroidota	Bacteroidia	Bacteroidales	Bacteroidaceae	Phocaeicola	Phocaeicola plebeius_A	glycopeptide antibiotic	antibiotic target alteration	glycopeptide resistance gene cluster; vanT	vancomycin
vanT gene in vanG cluster	bin.218	k141_1727191	1731	4202	-1	acceptable quality MAG	Bacteroidota	Bacteroidia	Bacteroidales	Bacteroidaceae	Phocaeicola	Phocaeicola sp000434735	glycopeptide antibiotic	antibiotic target alteration	glycopeptide resistance gene cluster; vanT	vancomycin
adeF	bin.599	k141_9070362	8675	11776	-1	acceptable quality MAG	Bacteroidota	Bacteroidia	Bacteroidales	Bacteroidaceae	Phocaeicola	Phocaeicola vulgatus	fluoroquinolone antibiotic; tetracycline antibiotic	antibiotic efflux	resistance-nodulation-cell division (RND) antibiotic efflux pump	tetracycline
vanT gene in vanG cluster	bin.599	k141_4225025	1005	3470	-1	acceptable quality MAG	Bacteroidota	Bacteroidia	Bacteroidales	Bacteroidaceae	Phocaeicola	Phocaeicola vulgatus	glycopeptide antibiotic	antibiotic target alteration	glycopeptide resistance gene cluster; vanT	vancomycin
adeF	bin.599	k141_272636	875	3991	1	acceptable quality MAG	Bacteroidota	Bacteroidia	Bacteroidales	Bacteroidaceae	Phocaeicola	Phocaeicola vulgatus	fluoroquinolone antibiotic; tetracycline antibiotic	antibiotic efflux	resistance-nodulation-cell division (RND) antibiotic efflux pump	tetracycline
vanT gene in vanG cluster	bin.535	k141_1335358	4094	5968	-1	acceptable quality MAG	Bacteroidota	Bacteroidia	Bacteroidales	Bacteroidaceae	Prevotella	Prevotella pectinovora	glycopeptide antibiotic	antibiotic target alteration	glycopeptide resistance gene cluster; vanT	vancomycin
vanT gene in vanG cluster	bin.80	k141_3136999	2738	5215	-1	acceptable quality MAG	Bacteroidota	Bacteroidia	Bacteroidales	Bacteroidaceae	Prevotella	Prevotella sp000436035	glycopeptide antibiotic	antibiotic target alteration	glycopeptide resistance gene cluster; vanT	vancomycin
adeF	bin.310	k141_3864645	770	3889	-1	acceptable quality MAG	Bacteroidota	Bacteroidia	Bacteroidales	Bacteroidaceae	Prevotella	Prevotella sp002251385	fluoroquinolone antibiotic; tetracycline antibiotic	antibiotic efflux	resistance-nodulation-cell division (RND) antibiotic efflux pump	tetracycline
vanT gene in vanG cluster	bin.310	k141_9196093	1913	4390	-1	acceptable quality MAG	Bacteroidota	Bacteroidia	Bacteroidales	Bacteroidaceae	Prevotella	Prevotella sp002251385	glycopeptide antibiotic	antibiotic target alteration	glycopeptide resistance gene cluster; vanT	vancomycin
vanT gene in vanG cluster	bin.416	k141_7057290	9229	11703	-1	acceptable quality MAG	Bacteroidota	Bacteroidia	Bacteroidales	Bacteroidaceae	Prevotella	Prevotella sp002299635	glycopeptide antibiotic	antibiotic target alteration	glycopeptide resistance gene cluster; vanT	vancomycin
vanT gene in vanG cluster	bin.581	k141_8921242	73	2550	-1	acceptable quality MAG	Bacteroidota	Bacteroidia	Bacteroidales	Bacteroidaceae	Prevotella	Prevotella sp900313215	glycopeptide antibiotic	antibiotic target alteration	glycopeptide resistance gene cluster; vanT	vancomycin
vanT gene in vanG cluster	bin.393	k141_5743924	1136	3610	-1	acceptable quality MAG	Bacteroidota	Bacteroidia	Bacteroidales	Bacteroidaceae	Prevotella	Prevotella sp900543975	glycopeptide antibiotic	antibiotic target alteration	glycopeptide resistance gene cluster; vanT	vancomycin
vanT gene in vanG cluster	bin.331	k141_3216827	12967	15441	-1	acceptable quality MAG	Bacteroidota	Bacteroidia	Bacteroidales	Bacteroidaceae	Prevotella		glycopeptide antibiotic	antibiotic target alteration	glycopeptide resistance gene cluster; vanT	vancomycin
vanT gene in vanG cluster	bin.441	k141_6642904	53	2533	1	acceptable quality MAG	Bacteroidota	Bacteroidia	Bacteroidales	Bacteroidaceae	Prevotella	Prevotella sp000436915	glycopeptide antibiotic	antibiotic target alteration	glycopeptide resistance gene cluster; vanT	vancomycin
vanT gene in vanG cluster	bin.472	k141_9273053	1	2079	1	acceptable quality MAG	Bacteroidota	Bacteroidia	Bacteroidales	Bacteroidaceae	Prevotella	Prevotella sp002265625	glycopeptide antibiotic	antibiotic target alteration	glycopeptide resistance gene cluster; vanT	vancomycin
vanT gene in vanG cluster	bin.327	k141_10103359	91081	93558	1	acceptable quality MAG	Bacteroidota	Bacteroidia	Bacteroidales	Bacteroidaceae	Prevotella	Prevotella sp002300055	glycopeptide antibiotic	antibiotic target alteration	glycopeptide resistance gene cluster; vanT	vancomycin
vanT gene in vanG cluster	bin.609	k141_2015316	3287	5761	1	acceptable quality MAG	Bacteroidota	Bacteroidia	Bacteroidales	Bacteroidaceae	Prevotella	Prevotella sp900290275	glycopeptide antibiotic	antibiotic target alteration	glycopeptide resistance gene cluster; vanT	vancomycin
vanT gene in vanG cluster	bin.543	k141_9906810	13332	15812	1	acceptable quality MAG	Bacteroidota	Bacteroidia	Bacteroidales	Bacteroidaceae	Prevotella	Prevotella sp900540375	glycopeptide antibiotic	antibiotic target alteration	glycopeptide resistance gene cluster; vanT	vancomycin
vanT gene in vanG cluster	bin.173	k141_9295496	25023	27497	1	acceptable quality MAG	Bacteroidota	Bacteroidia	Bacteroidales	Bacteroidaceae	Prevotella	Prevotella sp900553595	glycopeptide antibiotic	antibiotic target alteration	glycopeptide resistance gene cluster; vanT	vancomycin
vanT gene in vanG cluster	bin.19	k141_1073585	1459	3948	-1	acceptable quality MAG	Bacteroidota	Bacteroidia	Bacteroidales	Muribaculaceae	Sodaliphilus	Sodaliphilus sp004557565	glycopeptide antibiotic	antibiotic target alteration	glycopeptide resistance gene cluster; vanT	vancomycin
vanT gene in vanG cluster	bin.454	k141_4013182	11964	14327	-1	acceptable quality MAG	Bacteroidota	Bacteroidia	Bacteroidales	Bacteroidaceae	UBA4372	UBA4372 sp900543815	glycopeptide antibiotic	antibiotic target alteration	glycopeptide resistance gene cluster; vanT	vancomycin
Campylobacter jejuni gyrA conferring resistance to fluoroquinolones	bin.440	k141_1627476	9783	12491	1	acceptable quality MAG	Campylobacterota	Campylobacteria	Campylobacterales	Campylobacteraceae	Campylobacter	Campylobacter infans	fluoroquinolone antibiotic	antibiotic target alteration	fluoroquinolone resistant gyrA	ciprofloxacin
vanT gene in vanG cluster	bin.457	k141_7552836	15311	16447	-1	acceptable quality MAG	Cyanobacteria	Vampirovibrionia	Gastranaerophilales	Gastranaerophilaceae	RUG841	RUG841 sp900313795	glycopeptide antibiotic	antibiotic target alteration	glycopeptide resistance gene cluster; vanT	vancomycin
adeF	bin.227	k141_6396245	9280	12402	1	acceptable quality MAG	Cyanobacteria	Vampirovibrionia	Gastranaerophilales	Gastranaerophilaceae	Scatousia	Scatousia sp900321895	fluoroquinolone antibiotic; tetracycline antibiotic	antibiotic efflux	resistance-nodulation-cell division (RND) antibiotic efflux pump	tetracycline
vanT gene in vanG cluster	bin.227	k141_3897697	5844	6974	1	acceptable quality MAG	Cyanobacteria	Vampirovibrionia	Gastranaerophilales	Gastranaerophilaceae	Scatousia	Scatousia sp900321895	glycopeptide antibiotic	antibiotic target alteration	glycopeptide resistance gene cluster; vanT	vancomycin
vanT gene in vanG cluster	bin.268	k141_7410781	19149	20372	-1	acceptable quality MAG	Cyanobacteria	Vampirovibrionia	Gastranaerophilales	Gastranaerophilaceae	Stercorousia	Stercorousia sp001765415	glycopeptide antibiotic	antibiotic target alteration	glycopeptide resistance gene cluster; vanT	vancomycin
adeF	bin.268	k141_7410781	122821	125967	1	acceptable quality MAG	Cyanobacteria	Vampirovibrionia	Gastranaerophilales	Gastranaerophilaceae	Stercorousia	Stercorousia sp001765415	fluoroquinolone antibiotic; tetracycline antibiotic	antibiotic efflux	resistance-nodulation-cell division (RND) antibiotic efflux pump	tetracycline
vanT gene in vanG cluster	bin.268	k141_7759247	33752	34906	1	acceptable quality MAG	Cyanobacteria	Vampirovibrionia	Gastranaerophilales	Gastranaerophilaceae	Stercorousia	Stercorousia sp001765415	glycopeptide antibiotic	antibiotic target alteration	glycopeptide resistance gene cluster; vanT	vancomycin
adeF	bin.202	k141_2192641	3191	6382	-1	acceptable quality MAG	Cyanobacteria	Vampirovibrionia	Gastranaerophilales	Gastranaerophilaceae	UBA2883	UBA2883 sp900768915	fluoroquinolone antibiotic; tetracycline antibiotic	antibiotic efflux	resistance-nodulation-cell division (RND) antibiotic efflux pump	tetracycline
qacJ	bin.202	k141_9393590	2438	2752	-1	acceptable quality MAG	Cyanobacteria	Vampirovibrionia	Gastranaerophilales	Gastranaerophilaceae	UBA2883	UBA2883 sp900768915	disinfecting agents and antiseptics	antibiotic efflux	small multidrug resistance (SMR) antibiotic efflux pump	benzalkonium chloride
adeF	bin.435	k141_3370462	72152	75286	-1	acceptable quality MAG	Cyanobacteria	Vampirovibrionia	Gastranaerophilales	Gastranaerophilaceae	Zag111	Zag111 sp002102825	fluoroquinolone antibiotic; tetracycline antibiotic	antibiotic efflux	resistance-nodulation-cell division (RND) antibiotic efflux pump	tetracycline
vanT gene in vanG cluster	bin.435	k141_7505006	6083	7210	-1	acceptable quality MAG	Cyanobacteria	Vampirovibrionia	Gastranaerophilales	Gastranaerophilaceae	Zag111	Zag111 sp002102825	glycopeptide antibiotic	antibiotic target alteration	glycopeptide resistance gene cluster; vanT	vancomycin
vanT gene in vanG cluster	bin.193	k141_3131258	9812	10990	1	acceptable quality MAG	Cyanobacteria	Vampirovibrionia	Gastranaerophilales	Gastranaerophilaceae	Zag111	Zag111 sp002103105	glycopeptide antibiotic	antibiotic target alteration	glycopeptide resistance gene cluster; vanT	vancomycin
adeF	bin.353	k141_4641359	20410	23544	1	acceptable quality MAG	Cyanobacteria	Vampirovibrionia	Gastranaerophilales	Gastranaerophilaceae	Zag111	Zag111 sp003258735	fluoroquinolone antibiotic; tetracycline antibiotic	antibiotic efflux	resistance-nodulation-cell division (RND) antibiotic efflux pump	tetracycline
adeF	bin.157	k141_1131715	1438	4611	-1	acceptable quality MAG	Desulfobacterota	Desulfovibrionia	Desulfovibrionales	Desulfovibrionaceae	Bilophila	Bilophila wadsworthia	fluoroquinolone antibiotic; tetracycline antibiotic	antibiotic efflux	resistance-nodulation-cell division (RND) antibiotic efflux pump	tetracycline
vanT gene in vanG cluster	bin.157	k141_7050365	16850	18004	-1	acceptable quality MAG	Desulfobacterota	Desulfovibrionia	Desulfovibrionales	Desulfovibrionaceae	Bilophila	Bilophila wadsworthia	glycopeptide antibiotic	antibiotic target alteration	glycopeptide resistance gene cluster; vanT	vancomycin
adeF	bin.157	k141_5461092	2338	5502	1	acceptable quality MAG	Desulfobacterota	Desulfovibrionia	Desulfovibrionales	Desulfovibrionaceae	Bilophila	Bilophila wadsworthia	fluoroquinolone antibiotic; tetracycline antibiotic	antibiotic efflux	resistance-nodulation-cell division (RND) antibiotic efflux pump	tetracycline
vanW gene in vanG cluster	bin.157	k141_6811701	4725	5549	1	acceptable quality MAG	Desulfobacterota	Desulfovibrionia	Desulfovibrionales	Desulfovibrionaceae	Bilophila	Bilophila wadsworthia	glycopeptide antibiotic	antibiotic target alteration	vanW; glycopeptide resistance gene cluster	vancomycin
adeF	bin.493	k141_6200389	16942	20133	-1	acceptable quality MAG	Elusimicrobiota	Elusimicrobia	Elusimicrobiales	Elusimicrobiaceae	UBA1436	UBA1436 sp900540405	fluoroquinolone antibiotic; tetracycline antibiotic	antibiotic efflux	resistance-nodulation-cell division (RND) antibiotic efflux pump	tetracycline
vanY gene in vanB cluster	bin.493	k141_2231790	1450	2262	-1	acceptable quality MAG	Elusimicrobiota	Elusimicrobia	Elusimicrobiales	Elusimicrobiaceae	UBA1436	UBA1436 sp900540405	glycopeptide antibiotic	antibiotic target alteration	vanY; glycopeptide resistance gene cluster	vancomycin
vanT gene in vanG cluster	bin.471	k141_4416157	71434	72537	-1	acceptable quality MAG	Elusimicrobiota	Elusimicrobia	Elusimicrobiales	Elusimicrobiaceae	UBA1436	UBA1436 sp900541355	glycopeptide antibiotic	antibiotic target alteration	glycopeptide resistance gene cluster; vanT	vancomycin
vanT gene in vanG cluster	bin.493	k141_5793857	2788	3894	1	acceptable quality MAG	Elusimicrobiota	Elusimicrobia	Elusimicrobiales	Elusimicrobiaceae	UBA1436	UBA1436 sp900540405	glycopeptide antibiotic	antibiotic target alteration	glycopeptide resistance gene cluster; vanT	vancomycin
adeF	bin.471	k141_8649005	627	3788	1	acceptable quality MAG	Elusimicrobiota	Elusimicrobia	Elusimicrobiales	Elusimicrobiaceae	UBA1436	UBA1436 sp900541355	fluoroquinolone antibiotic; tetracycline antibiotic	antibiotic efflux	resistance-nodulation-cell division (RND) antibiotic efflux pump	tetracycline
adeF	bin.415	k141_9568014	2972	6127	-1	acceptable quality MAG	Pseudomonadota	Gammaproteobacteria	Burkholderiales	Burkholderiaceae	Comamonas	Comamonas kerstersii	fluoroquinolone antibiotic; tetracycline antibiotic	antibiotic efflux	resistance-nodulation-cell division (RND) antibiotic efflux pump	tetracycline
qacG	bin.415	k141_3988132	15803	16138	1	acceptable quality MAG	Pseudomonadota	Gammaproteobacteria	Burkholderiales	Burkholderiaceae	Comamonas	Comamonas kerstersii	disinfecting agents and antiseptics	antibiotic efflux	small multidrug resistance (SMR) antibiotic efflux pump	benzalkonium chloride
AcrS	bin.72	k141_2255955	1378	2040	-1	acceptable quality MAG	Pseudomonadota	Gammaproteobacteria	Enterobacterales	Enterobacteriaceae	Escherichia	Escherichia coli	fluoroquinolone antibiotic; cephalosporin; glycylcycline; cephamycin; penam; tetracycline antibiotic; rifamycin antibiotic; phenicol antibiotic; disinfecting agents and antiseptics	antibiotic efflux	resistance-nodulation-cell division (RND) antibiotic efflux pump	tigecycline; ciprofloxacin; tetracycline; rifampin; chloramphenicol; ampicillin; cefalotin; triclosan
cpxA	bin.72	k141_943214	10477	11850	-1	acceptable quality MAG	Pseudomonadota	Gammaproteobacteria	Enterobacterales	Enterobacteriaceae	Escherichia	Escherichia coli	aminoglycoside antibiotic; aminocoumarin antibiotic	antibiotic efflux	resistance-nodulation-cell division (RND) antibiotic efflux pump	neomycin; amikacin; kanamycin A; tobramycin; novobiocin; gentamicin
EC-14	bin.72	k141_761728	4754	5887	-1	acceptable quality MAG	Pseudomonadota	Gammaproteobacteria	Enterobacterales	Enterobacteriaceae	Escherichia	Escherichia coli	cephalosporin	antibiotic inactivation	EC beta-lactamase
emrK	bin.72	k141_5148148	3210	4265	-1	acceptable quality MAG	Pseudomonadota	Gammaproteobacteria	Enterobacterales	Enterobacteriaceae	Escherichia	Escherichia coli	tetracycline antibiotic	antibiotic efflux	major facilitator superfamily (MFS) antibiotic efflux pump	tetracycline
emrY	bin.72	k141_5148148	1672	3210	-1	acceptable quality MAG	Pseudomonadota	Gammaproteobacteria	Enterobacterales	Enterobacteriaceae	Escherichia	Escherichia coli	tetracycline antibiotic	antibiotic efflux	major facilitator superfamily (MFS) antibiotic efflux pump	tetracycline
eptA	bin.72	k141_7301734	14598	16241	-1	acceptable quality MAG	Pseudomonadota	Gammaproteobacteria	Enterobacterales	Enterobacteriaceae	Escherichia	Escherichia coli	peptide antibiotic	antibiotic target alteration	pmr phosphoethanolamine transferase	polymyxin B
Escherichia coli AcrAB-TolC with MarR mutations conferring resistance to ciprofloxacin and tetracycline	bin.72	k141_3541934	11265	11699	-1	acceptable quality MAG	Pseudomonadota	Gammaproteobacteria	Enterobacterales	Enterobacteriaceae	Escherichia	Escherichia coli	fluoroquinolone antibiotic; cephalosporin; glycylcycline; penam; tetracycline antibiotic; rifamycin antibiotic; phenicol antibiotic; disinfecting agents and antiseptics	antibiotic target alteration; antibiotic efflux	resistance-nodulation-cell division (RND) antibiotic efflux pump	tigecycline; ciprofloxacin; tetracycline; rifampin; chloramphenicol; ampicillin; cefalotin; triclosan
Escherichia coli GlpT with mutation conferring resistance to fosfomycin	bin.72	k141_6858868	514	1872	-1	acceptable quality MAG	Pseudomonadota	Gammaproteobacteria	Enterobacterales	Enterobacteriaceae	Escherichia	Escherichia coli	phosphonic acid antibiotic	antibiotic target alteration	antibiotic-resistant GlpT	fosfomycin
Escherichia coli soxS with mutation conferring antibiotic resistance	bin.72	k141_6935459	4295	4618	-1	acceptable quality MAG	Pseudomonadota	Gammaproteobacteria	Enterobacterales	Enterobacteriaceae	Escherichia	Escherichia coli	fluoroquinolone antibiotic; monobactam; carbapenem; cephalosporin; glycylcycline; cephamycin; penam; tetracycline antibiotic; rifamycin antibiotic; phenicol antibiotic; penem; disinfecting agents and antiseptics	antibiotic target alteration; antibiotic efflux; reduced permeability to antibiotic	ATP-binding cassette (ABC) antibiotic efflux pump; major facilitator superfamily (MFS) antibiotic efflux pump; resistance-nodulation-cell division (RND) antibiotic efflux pump; General Bacterial Porin with reduced permeability to beta-lactams	tigecycline; ciprofloxacin; tetracycline; rifampin; chloramphenicol; ampicillin; norfloxacin; cefalotin; triclosan; enrofloxacin
Klebsiella pneumoniae KpnE	bin.72	k141_9505057	2535	2900	-1	acceptable quality MAG	Pseudomonadota	Gammaproteobacteria	Enterobacterales	Enterobacteriaceae	Escherichia	Escherichia coli	macrolide antibiotic; aminoglycoside antibiotic; cephalosporin; tetracycline antibiotic; peptide antibiotic; rifamycin antibiotic; disinfecting agents and antiseptics	antibiotic efflux	small multidrug resistance (SMR) antibiotic efflux pump	erythromycin; streptomycin; tetracycline; cefepime; ceftriaxone; rifampin; colistin A; colistin B; triclosan; benzalkonium chloride; chlorhexidine
Klebsiella pneumoniae KpnF	bin.72	k141_9505057	2219	2548	-1	acceptable quality MAG	Pseudomonadota	Gammaproteobacteria	Enterobacterales	Enterobacteriaceae	Escherichia	Escherichia coli	macrolide antibiotic; aminoglycoside antibiotic; cephalosporin; tetracycline antibiotic; peptide antibiotic; rifamycin antibiotic; disinfecting agents and antiseptics	antibiotic efflux	small multidrug resistance (SMR) antibiotic efflux pump	erythromycin; streptomycin; tetracycline; cefepime; ceftriaxone; rifampin; colistin A; colistin B; triclosan; benzalkonium chloride; chlorhexidine
Klebsiella pneumoniae OmpK37	bin.72	k141_4023449	20942	22096	-1	acceptable quality MAG	Pseudomonadota	Gammaproteobacteria	Enterobacterales	Enterobacteriaceae	Escherichia	Escherichia coli	monobactam; carbapenem; cephalosporin; cephamycin; penam; penem	reduced permeability to antibiotic	General Bacterial Porin with reduced permeability to beta-lactams	cefoxitin; cefotaxime
marA	bin.72	k141_3541934	10862	11245	-1	acceptable quality MAG	Pseudomonadota	Gammaproteobacteria	Enterobacterales	Enterobacteriaceae	Escherichia	Escherichia coli	fluoroquinolone antibiotic; monobactam; carbapenem; cephalosporin; glycylcycline; cephamycin; penam; tetracycline antibiotic; rifamycin antibiotic; phenicol antibiotic; penem; disinfecting agents and antiseptics	antibiotic efflux; reduced permeability to antibiotic	resistance-nodulation-cell division (RND) antibiotic efflux pump; General Bacterial Porin with reduced permeability to beta-lactams	tigecycline; tetracycline; rifampin; chloramphenicol; ampicillin; cefalotin; triclosan
mdtE	bin.72	k141_5832293	5939	7096	-1	acceptable quality MAG	Pseudomonadota	Gammaproteobacteria	Enterobacterales	Enterobacteriaceae	Escherichia	Escherichia coli	macrolide antibiotic; fluoroquinolone antibiotic; penam	antibiotic efflux	resistance-nodulation-cell division (RND) antibiotic efflux pump	erythromycin; cloxacillin; oxacillin; norfloxacin
mdtF	bin.72	k141_5832293	2801	5914	-1	acceptable quality MAG	Pseudomonadota	Gammaproteobacteria	Enterobacterales	Enterobacteriaceae	Escherichia	Escherichia coli	macrolide antibiotic; fluoroquinolone antibiotic; penam	antibiotic efflux	resistance-nodulation-cell division (RND) antibiotic efflux pump	erythromycin; cloxacillin; oxacillin; norfloxacin
mdtM	bin.72	k141_8388061	1446	2678	-1	acceptable quality MAG	Pseudomonadota	Gammaproteobacteria	Enterobacterales	Enterobacteriaceae	Escherichia	Escherichia coli	fluoroquinolone antibiotic; lincosamide antibiotic; nucleoside antibiotic; phenicol antibiotic; disinfecting agents and antiseptics	antibiotic efflux	major facilitator superfamily (MFS) antibiotic efflux pump	acriflavine; lincomycin; puromycin; chloramphenicol; norfloxacin
mdtN	bin.72	k141_8887932	18698	19729	-1	acceptable quality MAG	Pseudomonadota	Gammaproteobacteria	Enterobacterales	Enterobacteriaceae	Escherichia	Escherichia coli	nucleoside antibiotic; disinfecting agents and antiseptics	antibiotic efflux	major facilitator superfamily (MFS) antibiotic efflux pump	acriflavine; puromycin
mdtO	bin.72	k141_8887932	16647	18698	-1	acceptable quality MAG	Pseudomonadota	Gammaproteobacteria	Enterobacterales	Enterobacteriaceae	Escherichia	Escherichia coli	nucleoside antibiotic; disinfecting agents and antiseptics	antibiotic efflux	major facilitator superfamily (MFS) antibiotic efflux pump	acriflavine; puromycin
mdtP	bin.72	k141_8887932	15184	16650	-1	acceptable quality MAG	Pseudomonadota	Gammaproteobacteria	Enterobacterales	Enterobacteriaceae	Escherichia	Escherichia coli	nucleoside antibiotic; disinfecting agents and antiseptics	antibiotic efflux	major facilitator superfamily (MFS) antibiotic efflux pump	acriflavine; puromycin
msbA	bin.72	k141_999354	8943	10691	-1	acceptable quality MAG	Pseudomonadota	Gammaproteobacteria	Enterobacterales	Enterobacteriaceae	Escherichia	Escherichia coli	nitroimidazole antibiotic	antibiotic efflux	ATP-binding cassette (ABC) antibiotic efflux pump	metronidazole
rsmA	bin.72	k141_9954433	817	1002	-1	acceptable quality MAG	Pseudomonadota	Gammaproteobacteria	Enterobacterales	Enterobacteriaceae	Escherichia	Escherichia coli	fluoroquinolone antibiotic; diaminopyrimidine antibiotic; phenicol antibiotic	antibiotic efflux	resistance-nodulation-cell division (RND) antibiotic efflux pump	trimethoprim; chloramphenicol
acrB	bin.72	k141_5879726	17034	20183	1	acceptable quality MAG	Pseudomonadota	Gammaproteobacteria	Enterobacterales	Enterobacteriaceae	Escherichia	Escherichia coli	fluoroquinolone antibiotic; cephalosporin; glycylcycline; penam; tetracycline antibiotic; rifamycin antibiotic; phenicol antibiotic; disinfecting agents and antiseptics	antibiotic efflux	resistance-nodulation-cell division (RND) antibiotic efflux pump	tigecycline; acriflavine; tetracycline; rifampin; chloramphenicol; ampicillin; cefalotin; triclosan
acrD	bin.72	k141_4235323	10703	13816	1	acceptable quality MAG	Pseudomonadota	Gammaproteobacteria	Enterobacterales	Enterobacteriaceae	Escherichia	Escherichia coli	aminoglycoside antibiotic	antibiotic efflux	resistance-nodulation-cell division (RND) antibiotic efflux pump	neomycin; amikacin; kanamycin A; tobramycin; gentamicin
AcrE	bin.72	k141_2255955	2439	3596	1	acceptable quality MAG	Pseudomonadota	Gammaproteobacteria	Enterobacterales	Enterobacteriaceae	Escherichia	Escherichia coli	fluoroquinolone antibiotic; cephalosporin; cephamycin; penam	antibiotic efflux	resistance-nodulation-cell division (RND) antibiotic efflux pump	ciprofloxacin
ArnT	bin.72	k141_5363209	12734	14386	1	acceptable quality MAG	Pseudomonadota	Gammaproteobacteria	Enterobacterales	Enterobacteriaceae	Escherichia	Escherichia coli	peptide antibiotic	antibiotic target alteration	pmr phosphoethanolamine transferase	colistin A; colistin B
bacA	bin.72	k141_736658	6752	7573	1	acceptable quality MAG	Pseudomonadota	Gammaproteobacteria	Enterobacterales	Enterobacteriaceae	Escherichia	Escherichia coli	peptide antibiotic	antibiotic target alteration	undecaprenyl pyrophosphate related proteins	bacitracin; bacitracin A; bacitracin B; bacitracin F
baeR	bin.72	k141_8873118	13721	14443	1	acceptable quality MAG	Pseudomonadota	Gammaproteobacteria	Enterobacterales	Enterobacteriaceae	Escherichia	Escherichia coli	aminoglycoside antibiotic; aminocoumarin antibiotic	antibiotic efflux	resistance-nodulation-cell division (RND) antibiotic efflux pump	neomycin; amikacin; kanamycin A; tobramycin; novobiocin; gentamicin
CRP	bin.72	k141_2209304	9750	10382	1	acceptable quality MAG	Pseudomonadota	Gammaproteobacteria	Enterobacterales	Enterobacteriaceae	Escherichia	Escherichia coli	macrolide antibiotic; fluoroquinolone antibiotic; penam	antibiotic efflux	resistance-nodulation-cell division (RND) antibiotic efflux pump	erythromycin; cloxacillin; oxacillin; norfloxacin
emrA	bin.72	k141_5758423	4441	5613	1	acceptable quality MAG	Pseudomonadota	Gammaproteobacteria	Enterobacterales	Enterobacteriaceae	Escherichia	Escherichia coli	fluoroquinolone antibiotic	antibiotic efflux	major facilitator superfamily (MFS) antibiotic efflux pump	nalidixic acid
emrB	bin.72	k141_5758423	5630	7168	1	acceptable quality MAG	Pseudomonadota	Gammaproteobacteria	Enterobacterales	Enterobacteriaceae	Escherichia	Escherichia coli	fluoroquinolone antibiotic	antibiotic efflux	major facilitator superfamily (MFS) antibiotic efflux pump	nalidixic acid
emrR	bin.72	k141_5758423	3784	4314	1	acceptable quality MAG	Pseudomonadota	Gammaproteobacteria	Enterobacterales	Enterobacteriaceae	Escherichia	Escherichia coli	fluoroquinolone antibiotic	antibiotic efflux	major facilitator superfamily (MFS) antibiotic efflux pump	nalidixic acid
Escherichia coli acrA	bin.72	k141_5879726	15818	17011	1	acceptable quality MAG	Pseudomonadota	Gammaproteobacteria	Enterobacterales	Enterobacteriaceae	Escherichia	Escherichia coli	fluoroquinolone antibiotic; cephalosporin; glycylcycline; penam; tetracycline antibiotic; rifamycin antibiotic; phenicol antibiotic; disinfecting agents and antiseptics	antibiotic efflux	resistance-nodulation-cell division (RND) antibiotic efflux pump	tigecycline; tetracycline; rifampin; chloramphenicol; ampicillin; cefalotin; triclosan
Escherichia coli mdfA	bin.72	k141_3053510	1	1203	1	acceptable quality MAG	Pseudomonadota	Gammaproteobacteria	Enterobacterales	Enterobacteriaceae	Escherichia	Escherichia coli	tetracycline antibiotic; disinfecting agents and antiseptics	antibiotic efflux	major facilitator superfamily (MFS) antibiotic efflux pump	tetracycline; benzalkonium chloride
Escherichia coli soxR with mutation conferring antibiotic resistance	bin.72	k141_6935459	4704	5168	1	acceptable quality MAG	Pseudomonadota	Gammaproteobacteria	Enterobacterales	Enterobacteriaceae	Escherichia	Escherichia coli	fluoroquinolone antibiotic; cephalosporin; glycylcycline; penam; tetracycline antibiotic; rifamycin antibiotic; phenicol antibiotic; disinfecting agents and antiseptics	antibiotic target alteration; antibiotic efflux	ATP-binding cassette (ABC) antibiotic efflux pump; major facilitator superfamily (MFS) antibiotic efflux pump; resistance-nodulation-cell division (RND) antibiotic efflux pump	tigecycline; ciprofloxacin; tetracycline; rifampin; chloramphenicol; ampicillin; nalidixic acid; norfloxacin; cefalotin; triclosan
evgA	bin.72	k141_5148148	4789	5403	1	acceptable quality MAG	Pseudomonadota	Gammaproteobacteria	Enterobacterales	Enterobacteriaceae	Escherichia	Escherichia coli	macrolide antibiotic; fluoroquinolone antibiotic; penam; tetracycline antibiotic	antibiotic efflux	major facilitator superfamily (MFS) antibiotic efflux pump; resistance-nodulation-cell division (RND) antibiotic efflux pump	erythromycin; cloxacillin; tetracycline; oxacillin; norfloxacin
evgS	bin.72	k141_5148148	5408	9001	1	acceptable quality MAG	Pseudomonadota	Gammaproteobacteria	Enterobacterales	Enterobacteriaceae	Escherichia	Escherichia coli	macrolide antibiotic; fluoroquinolone antibiotic; penam; tetracycline antibiotic	antibiotic efflux	major facilitator superfamily (MFS) antibiotic efflux pump; resistance-nodulation-cell division (RND) antibiotic efflux pump	erythromycin; cloxacillin; tetracycline; oxacillin; norfloxacin
gadX	bin.72	k141_5832293	518	1342	1	acceptable quality MAG	Pseudomonadota	Gammaproteobacteria	Enterobacterales	Enterobacteriaceae	Escherichia	Escherichia coli	macrolide antibiotic; fluoroquinolone antibiotic; penam	antibiotic efflux	resistance-nodulation-cell division (RND) antibiotic efflux pump	erythromycin; cloxacillin; oxacillin; norfloxacin
H-NS	bin.72	k141_4110563	12416	12829	1	acceptable quality MAG	Pseudomonadota	Gammaproteobacteria	Enterobacterales	Enterobacteriaceae	Escherichia	Escherichia coli	macrolide antibiotic; fluoroquinolone antibiotic; cephalosporin; cephamycin; penam; tetracycline antibiotic	antibiotic efflux	major facilitator superfamily (MFS) antibiotic efflux pump; resistance-nodulation-cell division (RND) antibiotic efflux pump	erythromycin; cloxacillin; ciprofloxacin; tetracycline; oxacillin; norfloxacin
Haemophilus influenzae PBP3 conferring resistance to beta-lactam antibiotics	bin.72	k141_5816989	15313	17079	1	acceptable quality MAG	Pseudomonadota	Gammaproteobacteria	Enterobacterales	Enterobacteriaceae	Escherichia	Escherichia coli	cephalosporin; cephamycin; penam	antibiotic target alteration	Penicillin-binding protein mutations conferring resistance to beta-lactam antibiotics	ceftriaxone; ampicillin; cefaclor; cefotaxime; cefditoren; cefdinir
kdpE	bin.72	k141_2461486	5269	5946	1	acceptable quality MAG	Pseudomonadota	Gammaproteobacteria	Enterobacterales	Enterobacteriaceae	Escherichia	Escherichia coli	aminoglycoside antibiotic	antibiotic efflux	kdpDE	kanamycin A
leuO	bin.72	k141_5816989	8268	9212	1	acceptable quality MAG	Pseudomonadota	Gammaproteobacteria	Enterobacterales	Enterobacteriaceae	Escherichia	Escherichia coli	nucleoside antibiotic; disinfecting agents and antiseptics	antibiotic efflux	major facilitator superfamily (MFS) antibiotic efflux pump	acriflavine; puromycin
mdtA	bin.72	k141_8873118	3461	4708	1	acceptable quality MAG	Pseudomonadota	Gammaproteobacteria	Enterobacterales	Enterobacteriaceae	Escherichia	Escherichia coli	aminocoumarin antibiotic	antibiotic efflux	resistance-nodulation-cell division (RND) antibiotic efflux pump	novobiocin
mdtB	bin.72	k141_8873118	4708	7830	1	acceptable quality MAG	Pseudomonadota	Gammaproteobacteria	Enterobacterales	Enterobacteriaceae	Escherichia	Escherichia coli	aminocoumarin antibiotic	antibiotic efflux	resistance-nodulation-cell division (RND) antibiotic efflux pump	novobiocin
mdtC	bin.72	k141_8873118	7831	10908	1	acceptable quality MAG	Pseudomonadota	Gammaproteobacteria	Enterobacterales	Enterobacteriaceae	Escherichia	Escherichia coli	aminocoumarin antibiotic	antibiotic efflux	resistance-nodulation-cell division (RND) antibiotic efflux pump	novobiocin
mdtG	bin.72	k141_5525168	27566	28792	1	acceptable quality MAG	Pseudomonadota	Gammaproteobacteria	Enterobacterales	Enterobacteriaceae	Escherichia	Escherichia coli	phosphonic acid antibiotic	antibiotic efflux	major facilitator superfamily (MFS) antibiotic efflux pump	fosfomycin
mdtH	bin.72	k141_5525168	17727	18935	1	acceptable quality MAG	Pseudomonadota	Gammaproteobacteria	Enterobacterales	Enterobacteriaceae	Escherichia	Escherichia coli	fluoroquinolone antibiotic	antibiotic efflux	major facilitator superfamily (MFS) antibiotic efflux pump	enoxacin; norfloxacin
PmrF	bin.72	k141_5363209	8897	9865	1	acceptable quality MAG	Pseudomonadota	Gammaproteobacteria	Enterobacterales	Enterobacteriaceae	Escherichia	Escherichia coli	peptide antibiotic	antibiotic target alteration	pmr phosphoethanolamine transferase	polymyxin B
TolC	bin.72	k141_6721091	12123	13604	1	acceptable quality MAG	Pseudomonadota	Gammaproteobacteria	Enterobacterales	Enterobacteriaceae	Escherichia	Escherichia coli	macrolide antibiotic; fluoroquinolone antibiotic; aminoglycoside antibiotic; carbapenem; cephalosporin; glycylcycline; cephamycin; penam; tetracycline antibiotic; peptide antibiotic; aminocoumarin antibiotic; rifamycin antibiotic; phenicol antibiotic; penem; disinfecting agents and antiseptics	antibiotic efflux	ATP-binding cassette (ABC) antibiotic efflux pump; major facilitator superfamily (MFS) antibiotic efflux pump; resistance-nodulation-cell division (RND) antibiotic efflux pump	erythromycin; cloxacillin; gentamicin C; tigecycline; ciprofloxacin; spectinomycin; streptomycin; tetracycline; tobramycin; oxacillin; ceftazidime; ertapenem; piperacillin; novobiocin; azithromycin; rifampin; imipenem; chloramphenicol; polymyxin B; polymyxin B1; polymyxin B2; polymyxin B3; polymyxin B4; ampicillin; nalidixic acid; norfloxacin; cefalotin; triclosan; ticarcillin; gentamicin
vanG	bin.72	k141_2661913	7586	8680	1	acceptable quality MAG	Pseudomonadota	Gammaproteobacteria	Enterobacterales	Enterobacteriaceae	Escherichia	Escherichia coli	glycopeptide antibiotic	antibiotic target alteration	glycopeptide resistance gene cluster; Van ligase	vancomycin
YojI	bin.72	k141_4862839	3166	4809	1	acceptable quality MAG	Pseudomonadota	Gammaproteobacteria	Enterobacterales	Enterobacteriaceae	Escherichia	Escherichia coli	peptide antibiotic	antibiotic efflux	ATP-binding cassette (ABC) antibiotic efflux pump	microcin J25
Haemophilus influenzae PBP3 conferring resistance to beta-lactam antibiotics	bin.339	k141_529090	1340	3160	1	acceptable quality MAG	Pseudomonadota	Gammaproteobacteria	Enterobacterales	Pasteurellaceae	Haemophilus	Haemophilus pittmaniae	cephalosporin; cephamycin; penam	antibiotic target alteration	Penicillin-binding protein mutations conferring resistance to beta-lactam antibiotics	ceftriaxone; ampicillin; cefaclor; cefotaxime; cefditoren; cefdinir
acrB	bin.304	k141_3382512	6308	9454	-1	acceptable quality MAG	Pseudomonadota	Gammaproteobacteria	Enterobacterales	Enterobacteriaceae	Klebsiella	Klebsiella pneumoniae	fluoroquinolone antibiotic; cephalosporin; glycylcycline; penam; tetracycline antibiotic; rifamycin antibiotic; phenicol antibiotic; disinfecting agents and antiseptics	antibiotic efflux	resistance-nodulation-cell division (RND) antibiotic efflux pump	tigecycline; acriflavine; tetracycline; rifampin; chloramphenicol; ampicillin; cefalotin; triclosan
ArnT	bin.304	k141_568245	13612	15267	-1	acceptable quality MAG	Pseudomonadota	Gammaproteobacteria	Enterobacterales	Enterobacteriaceae	Klebsiella	Klebsiella pneumoniae	peptide antibiotic	antibiotic target alteration	pmr phosphoethanolamine transferase	colistin A; colistin B
CRP	bin.304	k141_785159	5842	6474	-1	acceptable quality MAG	Pseudomonadota	Gammaproteobacteria	Enterobacterales	Enterobacteriaceae	Klebsiella	Klebsiella pneumoniae	macrolide antibiotic; fluoroquinolone antibiotic; penam	antibiotic efflux	resistance-nodulation-cell division (RND) antibiotic efflux pump	erythromycin; cloxacillin; oxacillin; norfloxacin
emrR	bin.304	k141_4430801	10189	10719	-1	acceptable quality MAG	Pseudomonadota	Gammaproteobacteria	Enterobacterales	Enterobacteriaceae	Klebsiella	Klebsiella pneumoniae	fluoroquinolone antibiotic	antibiotic efflux	major facilitator superfamily (MFS) antibiotic efflux pump	nalidixic acid
Escherichia coli UhpT with mutation conferring resistance to fosfomycin	bin.304	k141_893437	52	1443	-1	acceptable quality MAG	Pseudomonadota	Gammaproteobacteria	Enterobacterales	Enterobacteriaceae	Klebsiella	Klebsiella pneumoniae	phosphonic acid antibiotic	antibiotic target alteration	antibiotic-resistant UhpT	fosfomycin
Haemophilus influenzae PBP3 conferring resistance to beta-lactam antibiotics	bin.304	k141_3385133	3948	5714	-1	acceptable quality MAG	Pseudomonadota	Gammaproteobacteria	Enterobacterales	Enterobacteriaceae	Klebsiella	Klebsiella pneumoniae	cephalosporin; cephamycin; penam	antibiotic target alteration	Penicillin-binding protein mutations conferring resistance to beta-lactam antibiotics	ceftriaxone; ampicillin; cefaclor; cefotaxime; cefditoren; cefdinir
Klebsiella pneumoniae KpnE	bin.304	k141_2913979	8478	8840	-1	acceptable quality MAG	Pseudomonadota	Gammaproteobacteria	Enterobacterales	Enterobacteriaceae	Klebsiella	Klebsiella pneumoniae	macrolide antibiotic; aminoglycoside antibiotic; cephalosporin; tetracycline antibiotic; peptide antibiotic; rifamycin antibiotic; disinfecting agents and antiseptics	antibiotic efflux	small multidrug resistance (SMR) antibiotic efflux pump	erythromycin; streptomycin; tetracycline; cefepime; ceftriaxone; rifampin; colistin A; colistin B; triclosan; benzalkonium chloride; chlorhexidine
Klebsiella pneumoniae KpnF	bin.304	k141_2913979	8162	8491	-1	acceptable quality MAG	Pseudomonadota	Gammaproteobacteria	Enterobacterales	Enterobacteriaceae	Klebsiella	Klebsiella pneumoniae	macrolide antibiotic; aminoglycoside antibiotic; cephalosporin; tetracycline antibiotic; peptide antibiotic; rifamycin antibiotic; disinfecting agents and antiseptics	antibiotic efflux	small multidrug resistance (SMR) antibiotic efflux pump	erythromycin; streptomycin; tetracycline; cefepime; ceftriaxone; rifampin; colistin A; colistin B; triclosan; benzalkonium chloride; chlorhexidine
Klebsiella pneumoniae KpnG	bin.304	k141_4430801	8891	10063	-1	acceptable quality MAG	Pseudomonadota	Gammaproteobacteria	Enterobacterales	Enterobacteriaceae	Klebsiella	Klebsiella pneumoniae	macrolide antibiotic; fluoroquinolone antibiotic; aminoglycoside antibiotic; carbapenem; cephalosporin; penam; peptide antibiotic; penem	antibiotic efflux	major facilitator superfamily (MFS) antibiotic efflux pump	erythromycin; gentamicin C; ciprofloxacin; spectinomycin; streptomycin; tobramycin; ceftazidime; ertapenem; piperacillin; azithromycin; imipenem; polymyxin B; polymyxin B1; polymyxin B2; polymyxin B3; polymyxin B4; norfloxacin; ticarcillin; gentamicin
Klebsiella pneumoniae KpnH	bin.304	k141_4430801	7337	8875	-1	acceptable quality MAG	Pseudomonadota	Gammaproteobacteria	Enterobacterales	Enterobacteriaceae	Klebsiella	Klebsiella pneumoniae	macrolide antibiotic; fluoroquinolone antibiotic; aminoglycoside antibiotic; carbapenem; cephalosporin; penam; peptide antibiotic; penem	antibiotic efflux	major facilitator superfamily (MFS) antibiotic efflux pump	erythromycin; gentamicin C; ciprofloxacin; spectinomycin; streptomycin; tobramycin; ceftazidime; ertapenem; piperacillin; azithromycin; imipenem; polymyxin B; polymyxin B1; polymyxin B2; polymyxin B3; polymyxin B4; norfloxacin; ticarcillin; gentamicin
leuO	bin.304	k141_3385133	11932	12882	-1	acceptable quality MAG	Pseudomonadota	Gammaproteobacteria	Enterobacterales	Enterobacteriaceae	Klebsiella	Klebsiella pneumoniae	nucleoside antibiotic; disinfecting agents and antiseptics	antibiotic efflux	major facilitator superfamily (MFS) antibiotic efflux pump	acriflavine; puromycin
Mdtq	bin.304	k141_7963897	2679	4118	-1	acceptable quality MAG	Pseudomonadota	Gammaproteobacteria	Enterobacterales	Enterobacteriaceae	Klebsiella	Klebsiella pneumoniae	monobactam; carbapenem; cephalosporin; cephamycin; penam; penem	reduced permeability to antibiotic	Outer Membrane Porin (Opr)
Shigella flexneri acrA	bin.304	k141_3382512	9477	10670	-1	acceptable quality MAG	Pseudomonadota	Gammaproteobacteria	Enterobacterales	Enterobacteriaceae	Klebsiella	Klebsiella pneumoniae	fluoroquinolone antibiotic; cephalosporin; glycylcycline; penam; tetracycline antibiotic; rifamycin antibiotic; phenicol antibiotic; disinfecting agents and antiseptics	antibiotic efflux	resistance-nodulation-cell division (RND) antibiotic efflux pump	tigecycline; ciprofloxacin; tetracycline; rifampin; chloramphenicol; ampicillin; cefalotin; triclosan
SHV-11	bin.304	k141_10013450	28084	28944	-1	acceptable quality MAG	Pseudomonadota	Gammaproteobacteria	Enterobacterales	Enterobacteriaceae	Klebsiella	Klebsiella pneumoniae	carbapenem; cephalosporin; penam	antibiotic inactivation	SHV beta-lactamase
vanG	bin.304	k141_1363787	5923	7020	-1	acceptable quality MAG	Pseudomonadota	Gammaproteobacteria	Enterobacterales	Enterobacteriaceae	Klebsiella	Klebsiella pneumoniae	glycopeptide antibiotic	antibiotic target alteration	glycopeptide resistance gene cluster; Van ligase	vancomycin
vanG	bin.304	k141_3950892	251	1348	-1	acceptable quality MAG	Pseudomonadota	Gammaproteobacteria	Enterobacterales	Enterobacteriaceae	Klebsiella	Klebsiella pneumoniae	glycopeptide antibiotic	antibiotic target alteration	glycopeptide resistance gene cluster; Van ligase	vancomycin
acrD	bin.304	k141_6638836	35684	38797	1	acceptable quality MAG	Pseudomonadota	Gammaproteobacteria	Enterobacterales	Enterobacteriaceae	Klebsiella	Klebsiella pneumoniae	aminoglycoside antibiotic	antibiotic efflux	resistance-nodulation-cell division (RND) antibiotic efflux pump	neomycin; amikacin; kanamycin A; tobramycin; gentamicin
baeR	bin.304	k141_6407209	16546	17268	1	acceptable quality MAG	Pseudomonadota	Gammaproteobacteria	Enterobacterales	Enterobacteriaceae	Klebsiella	Klebsiella pneumoniae	aminoglycoside antibiotic; aminocoumarin antibiotic	antibiotic efflux	resistance-nodulation-cell division (RND) antibiotic efflux pump	neomycin; amikacin; kanamycin A; tobramycin; novobiocin; gentamicin
eptB	bin.304	k141_3931549	11678	13351	1	acceptable quality MAG	Pseudomonadota	Gammaproteobacteria	Enterobacterales	Enterobacteriaceae	Klebsiella	Klebsiella pneumoniae	peptide antibiotic	antibiotic target alteration	pmr phosphoethanolamine transferase	polymyxin B; colistin A; colistin B
Escherichia coli AcrAB-TolC with MarR mutations conferring resistance to ciprofloxacin and tetracycline	bin.304	k141_9712435	1540	1974	1	acceptable quality MAG	Pseudomonadota	Gammaproteobacteria	Enterobacterales	Enterobacteriaceae	Klebsiella	Klebsiella pneumoniae	fluoroquinolone antibiotic; cephalosporin; glycylcycline; penam; tetracycline antibiotic; rifamycin antibiotic; phenicol antibiotic; disinfecting agents and antiseptics	antibiotic target alteration; antibiotic efflux	resistance-nodulation-cell division (RND) antibiotic efflux pump	tigecycline; ciprofloxacin; tetracycline; rifampin; chloramphenicol; ampicillin; cefalotin; triclosan
Escherichia coli mdfA	bin.304	k141_9997376	11549	12781	1	acceptable quality MAG	Pseudomonadota	Gammaproteobacteria	Enterobacterales	Enterobacteriaceae	Klebsiella	Klebsiella pneumoniae	tetracycline antibiotic; disinfecting agents and antiseptics	antibiotic efflux	major facilitator superfamily (MFS) antibiotic efflux pump	tetracycline; benzalkonium chloride
LptD	bin.304	k141_2067662	21861	24209	1	acceptable quality MAG	Pseudomonadota	Gammaproteobacteria	Enterobacterales	Enterobacteriaceae	Klebsiella	Klebsiella pneumoniae	carbapenem; peptide antibiotic; aminocoumarin antibiotic; rifamycin antibiotic	antibiotic efflux	ATP-binding cassette (ABC) antibiotic efflux pump	novobiocin; rifampin; imipenem; polymyxin B
marA	bin.304	k141_9712435	1995	2369	1	acceptable quality MAG	Pseudomonadota	Gammaproteobacteria	Enterobacterales	Enterobacteriaceae	Klebsiella	Klebsiella pneumoniae	fluoroquinolone antibiotic; monobactam; carbapenem; cephalosporin; glycylcycline; cephamycin; penam; tetracycline antibiotic; rifamycin antibiotic; phenicol antibiotic; penem; disinfecting agents and antiseptics	antibiotic efflux; reduced permeability to antibiotic	resistance-nodulation-cell division (RND) antibiotic efflux pump; General Bacterial Porin with reduced permeability to beta-lactams	tigecycline; tetracycline; rifampin; chloramphenicol; ampicillin; cefalotin; triclosan
mdtB	bin.304	k141_6407209	7457	10579	1	acceptable quality MAG	Pseudomonadota	Gammaproteobacteria	Enterobacterales	Enterobacteriaceae	Klebsiella	Klebsiella pneumoniae	aminocoumarin antibiotic	antibiotic efflux	resistance-nodulation-cell division (RND) antibiotic efflux pump	novobiocin
mdtC	bin.304	k141_6407209	10580	13657	1	acceptable quality MAG	Pseudomonadota	Gammaproteobacteria	Enterobacterales	Enterobacteriaceae	Klebsiella	Klebsiella pneumoniae	aminocoumarin antibiotic	antibiotic efflux	resistance-nodulation-cell division (RND) antibiotic efflux pump	novobiocin
msbA	bin.304	k141_264026	3513	5261	1	acceptable quality MAG	Pseudomonadota	Gammaproteobacteria	Enterobacterales	Enterobacteriaceae	Klebsiella	Klebsiella pneumoniae	nitroimidazole antibiotic	antibiotic efflux	ATP-binding cassette (ABC) antibiotic efflux pump	metronidazole
OmpA	bin.304	k141_8626947	4334	5404	1	acceptable quality MAG	Pseudomonadota	Gammaproteobacteria	Enterobacterales	Enterobacteriaceae	Klebsiella	Klebsiella pneumoniae	peptide antibiotic	reduced permeability to antibiotic	General Bacterial Porin with reduced permeability to peptide antibiotics	polymyxin B; defensin
oqxA	bin.304	k141_2128417	3710	4885	1	acceptable quality MAG	Pseudomonadota	Gammaproteobacteria	Enterobacterales	Enterobacteriaceae	Klebsiella	Klebsiella pneumoniae	fluoroquinolone antibiotic; glycylcycline; tetracycline antibiotic; diaminopyrimidine antibiotic; nitrofuran antibiotic	antibiotic efflux	resistance-nodulation-cell division (RND) antibiotic efflux pump	tigecycline; ciprofloxacin; nitrofurantoin; trimethoprim
oqxB	bin.304	k141_2128417	4909	8061	1	acceptable quality MAG	Pseudomonadota	Gammaproteobacteria	Enterobacterales	Enterobacteriaceae	Klebsiella	Klebsiella pneumoniae	fluoroquinolone antibiotic; glycylcycline; tetracycline antibiotic; diaminopyrimidine antibiotic; nitrofuran antibiotic	antibiotic efflux	resistance-nodulation-cell division (RND) antibiotic efflux pump	tigecycline; ciprofloxacin; nitrofurantoin; trimethoprim
rsmA	bin.304	k141_6912714	3011	3196	1	acceptable quality MAG	Pseudomonadota	Gammaproteobacteria	Enterobacterales	Enterobacteriaceae	Klebsiella	Klebsiella pneumoniae	fluoroquinolone antibiotic; diaminopyrimidine antibiotic; phenicol antibiotic	antibiotic efflux	resistance-nodulation-cell division (RND) antibiotic efflux pump	trimethoprim; chloramphenicol
adeF	bin.470	k141_1195541	19404	22907	-1	acceptable quality MAG	Pseudomonadota	Gammaproteobacteria	Burkholderiales	Burkholderiaceae	Parasutterella	Parasutterella excrementihominis	fluoroquinolone antibiotic; tetracycline antibiotic	antibiotic efflux	resistance-nodulation-cell division (RND) antibiotic efflux pump	tetracycline
vanT gene in vanG cluster	bin.30	k141_3826916	8196	9290	-1	acceptable quality MAG	Pseudomonadota	Gammaproteobacteria	Enterobacterales	Succinivibrionaceae	Succinivibrio		glycopeptide antibiotic	antibiotic target alteration	glycopeptide resistance gene cluster; vanT	vancomycin
aadA5	bin.251	k141_2512629	23482	24270	1	acceptable quality MAG	Pseudomonadota	Gammaproteobacteria	Burkholderiales	Burkholderiaceae	Sutterella	Sutterella faecalis	aminoglycoside antibiotic	antibiotic inactivation	ANT(3)	spectinomycin; streptomycin
dfrA17	bin.251	k141_2512629	22752	23351	1	acceptable quality MAG	Pseudomonadota	Gammaproteobacteria	Burkholderiales	Burkholderiaceae	Sutterella	Sutterella faecalis	diaminopyrimidine antibiotic	antibiotic target replacement	trimethoprim resistant dihydrofolate reductase dfr	trimethoprim
qacJ	bin.251	k141_2512629	24476	24685	1	acceptable quality MAG	Pseudomonadota	Gammaproteobacteria	Burkholderiales	Burkholderiaceae	Sutterella	Sutterella faecalis	disinfecting agents and antiseptics	antibiotic efflux	small multidrug resistance (SMR) antibiotic efflux pump	benzalkonium chloride
vanT gene in vanG cluster	bin.572	k141_7263472	167465	168613	-1	acceptable quality MAG	Spirochaetota	Spirochaetia	Treponematales	Treponemataceae	Treponema	Treponema sp900541945	glycopeptide antibiotic	antibiotic target alteration	glycopeptide resistance gene cluster; vanT	vancomycin
vanT gene in vanG cluster	bin.326	k141_1560301	9116	10267	-1	acceptable quality MAG	Spirochaetota	Spirochaetia	Treponematales	Treponemataceae	Treponema	Treponema succinifaciens	glycopeptide antibiotic	antibiotic target alteration	glycopeptide resistance gene cluster; vanT	vancomycin
vanY gene in vanF cluster	bin.572	k141_5594979	76478	77320	1	acceptable quality MAG	Spirochaetota	Spirochaetia	Treponematales	Treponemataceae	Treponema	Treponema sp900541945	glycopeptide antibiotic	antibiotic target alteration	vanY; glycopeptide resistance gene cluster	vancomycin
adeF	bin.358	k141_2044058	3571	6723	-1	acceptable quality MAG	Verrucomicrobiota	Verrucomicrobiae	Opitutales	CAG-312	Merdousia	Merdousia sp002437405	fluoroquinolone antibiotic; tetracycline antibiotic	antibiotic efflux	resistance-nodulation-cell division (RND) antibiotic efflux pump	tetracycline
adeF	bin.358	k141_4039155	5404	8538	1	acceptable quality MAG	Verrucomicrobiota	Verrucomicrobiae	Opitutales	CAG-312	Merdousia	Merdousia sp002437405	fluoroquinolone antibiotic; tetracycline antibiotic	antibiotic efflux	resistance-nodulation-cell division (RND) antibiotic efflux pump	tetracycline
adeF	bin.358	k141_8439852	1725	4874	1	acceptable quality MAG	Verrucomicrobiota	Verrucomicrobiae	Opitutales	CAG-312	Merdousia	Merdousia sp002437405	fluoroquinolone antibiotic; tetracycline antibiotic	antibiotic efflux	resistance-nodulation-cell division (RND) antibiotic efflux pump	tetracycline
vanH gene in vanB cluster	bin.71	k141_6858888	19510	20571	-1	acceptable quality MAG	Verrucomicrobiota	Lentisphaeria	Victivallales	Victivallaceae	Victivallis	Victivallis sp900551245	glycopeptide antibiotic	antibiotic target alteration	vanH; glycopeptide resistance gene cluster	vancomycin
