# Supplementary material for: Antimicrobial resistance burden, and mechanisms of its emergence in gut microbiomes of Indian population
Source: Front Microbiomes. 2024 Jul 18;3:1432646. doi: 10.3389/frmbi.2024.1432646 (PMC12993557; doi:10.3389/frmbi.2024.1432646)
Supplement: Supplementary file 10 [file Table_9.xlsx]

## Sheet: Sheet1
# AMR genes associated with Insertion Sequence (IS) elements. Green, yellow and red color represents presence of AMR gene within IS element, partial overlap, and in the vicinity of IS elements, respectively.
Contig carrying AMR gene	Belongs to	AMR gene	Drug Class	Contig length (If AMR and IS element are on opposite strand)	AMR Start	AMR Stop	AMR Orientation	IS element start	IS element stop	IS element strand	IS element family	E.value for IS element detection	tir
k141_3741365	Plasmid	vanY gene in vanB cluster	glycopeptide	934	605	934	-1	1	466	1	IS200/IS605	8.7e-53	-:-
k141_9391019	Plasmid	QnrS1	fluoroquinolone	6370	3742	4398	-1	1140	3306	1	ISKRA4	4.9e-115	TTCTGGTTCATTCCATCGATCGCCTTTGCC:TTCTGATT-GTCCCATTGAT-GCCATTGCC
k141_7997055	unbinned	lnuC	lincosamide		4468	4962	-1	4197	6032	-1	IS1595	2.8e-22	TAATTGAATAT:TAATTGGATAT
k141_690065	Clostridia	vanW gene in vanI cluster	glycopeptide	18654	17015	18652	1	11	1950	-1	IS5	2.6e-98	GAGGGTGGCTTTGGT:GAGCGTGGCAATGGT
k141_7764010	Megasphaera massiliensis	adeF	fluoroquinolone ; tetracycline		73639	76791	-1	72933	73439	-1	IS200/IS605	1.4e-59	-:-
k141_238890	Clostridia	vanW gene in vanI cluster	glycopeptide		1064	2686	-1	50	1080	-1	IS66	5.6e-69	ACCCCTGGTATCCGT:ACCCGTGGTGGCCGT
k141_2512629	Sutterella faecalis	qacJ	disinfecting agents and antiseptics		24476	24685	1	15308	22490	1	ISL3	2.6e-108	AATTCCGACTGGCGTGT:AATTCCGGTGGGCGTGT
k141_2512629	Sutterella faecalis	aadA5	aminoglycoside		23482	24270	1	15308	22490	1	ISL3	2.6e-108	AATTCCGACTGGCGTGT:AATTCCGGTGGGCGTGT
k141_2512629	Sutterella faecalis	dfrA17	diaminopyrimidine		22752	23351	1	15308	22490	1	ISL3	2.6e-108	AATTCCGACTGGCGTGT:AATTCCGGTGGGCGTGT
k141_7504435	unbinned	ErmX	macrolide; lincosamide; streptogramin; streptogramin A ; streptogramin B		7829	8683	1	8640	9584	1	ISL3	4.7e-13	GTCAACGACCTCCTCA:GTCATAGACCTCATCA
k141_7504435	unbinned	ErmX	macrolide; lincosamide; streptogramin; streptogramin A ; streptogramin B		7829	8683	1	6265	7649	1	IS256	2.9e-250	GGGTTAAGGGTCAAAAAGTGTGTCCGG:GGGTTAAGGGTCAAAATGTGTGTCTGG
k141_8580387	Plasmid	dfrA14	diaminopyrimidine		729	1203	-1	12	1131	-1	IS6	8.3e-13	CGCGATAGCTGATCGGATA:CGCGAAAGGGGAGCAGCTA
k141_2797017	poor quality MAG	vanG	glycopeptide		4702	5766	-1	493	3374	-1	IS21	6.7e-14	CTTTAAGCGTGAAGAATATGCGGCGACATAAAA:CTTTACCTTTCAAGAATCGACGGCAACACAAAA
k141_3424742	poor quality MAG	tet(45)	tetracycline	5926	149	1522	1	4452	5278	-1	IS6	5.6e-109	ACCTTGATGGGTTCTGTTGCAAAGTTTTAAATAAAGAATAAAAT:ACCGTCAATGGTTCTGTTGCAAAGTTTTAAATCTACTATCAAAT
k141_6858868	Escherichia coli	Escherichia coli GlpT with mutation conferring resistance to fosfomycin	phosphonic acid	8073	514	1872	-1	6340	7347	1	ISNCY	6.5e-132	GATGTCAAAGGCCC:GATATCAAAGGCCC
k141_1726660	Clostridia	vanT gene in vanG cluster	glycopeptide	33916	31034	32140	1	723	917	-1	IS200/IS605	6.1e-19	-:-
k141_7463459	unbinned	vanW gene in vanI cluster	glycopeptide	1435	3	353	1	396	1368	-1	IS1182	3.9e-19	ATAAAAAAATATTTTGTTCATCAGTTTTT:ATAAAAATAAATTTCATACTAAAGTTGTT
k141_9240400	unbinned	vanY gene in vanA cluster	glycopeptide	522	264	521	-1	1	188	1	IS3	1.9e-19	-:-
k141_5134895	Plasmid	mphA	macrolide	5162	211	1116	1	3373	4254	-1	IS6	1e-99	GGGCTCTGTTGCAAAGAT:GGGCTCTGTTGCAAAAAT
k141_5134895	Plasmid	Mrx	macrolide	5162	1113	2351	1	3373	4254	-1	IS6	1e-99	GGGCTCTGTTGCAAAGAT:GGGCTCTGTTGCAAAAAT
k141_1916134	bin.244	vanW gene in vanI cluster	glycopeptide		692	2380	-1	3087	4295	-1	IS21	1.8e-13	GCCCGCCAGCGGCGCTCGCCGGCCA:GCCCGCCAGCCCCGCCTGCGGGACA
k141_2302817	unbinned	vanW gene in vanI cluster	glycopeptide		2458	3579	-1	335	1738	-1	IS200/IS605	1.6e-46	-:-
k141_3382512	bin.304	acrB	fluoroquinolone; cephalosporin; glycylcycline; penam; tetracycline; rifamycin; phenicol; disinfecting agents and antiseptics		6308	9454	-1	14779	16095	-1	ISNCY	1e-126	GATGAGCTCAACCGCGCCATCGA:GATGAGGTCAAACTGGCCGTCGA
k141_3382512	bin.304	Shigella flexneri acrA	fluoroquinolone; cephalosporin; glycylcycline; penam; tetracycline; rifamycin; phenicol; disinfecting agents and antiseptics		9477	10670	-1	14779	16095	-1	ISNCY	1e-126	GATGAGCTCAACCGCGCCATCGA:GATGAGGTCAAACTGGCCGTCGA
k141_4023022	bin.195	tet(Q)	tetracycline		1917	4700	-1	233	589	-1	IS200/IS605	1.4e-40	-:-
k141_461958	bin.375	vanT gene in vanG cluster	glycopeptide		24816	26000	-1	29151	30944	-1	IS30	3e-73	ATGTTTTTTCACATTTAGCAATATGC:ATGTATTGACATATTGCGCAATATGC
k141_5519072	unbinned	vanY gene in vanB cluster	glycopeptide		27809	28378	-1	25659	26673	-1	IS701	3.5e-26	CTATAAATGAGCAAATACTGAAATTTGCACAAAAT:CTATGAATGAGTAAATCCCAAATATTGCACAAAAT
k141_7086859	bin.334	vanW gene in vanI cluster	glycopeptide		34349	35965	-1	28216	31228	-1	IS200/IS605	1.2e-63	-:-
k141_9164838	unbinned	ErmF	macrolide; lincosamide; streptogramin; streptogramin A ; streptogramin B		6910	7710	-1	7709	8900	-1	IS30	1.6e-101	ATTAGTAACTTCTTACAGGGCTGAATTCAACTTGCAAATGCAAC:ATTTGCAAGGACTTA-AGGCTTGAGTTCAACTTATAAATGCAAC
k141_9257502	bin.536	vanW gene in vanI cluster	glycopeptide		2	1633	-1	2375	4104	-1	IS21	2.4e-14	TCCCCGCCCGCGCGGCGGACGGTCAGCGGCTGGA:TCCCCGCCGAGGAGAAGTAC-ATCACCGGCTGGA
k141_9485567	bin.428	vanW gene in vanI cluster	glycopeptide		34708	36396	-1	24	562	-1	IS3	1.3e-14	TTAGATAATAGTAAAAGGTGC:TTAAATAATAAAAAAGGCTGC
k141_10017102	bin.477	adeF	fluoroquinolone ; tetracycline		15462	18647	1	37094	38330	1	ISAS1	1.4e-75	ATTTTGTTAAATTTCAAACACGAAAGGAAGATTTGT:ATTTTCTTAAATAGTTAATATCCAAGGCTGCTTTGT
k141_2772319	unbinned	tet(32)	tetracycline		1	966	1	5993	7443	1	IS21	5.1e-12	ACATTGAGCTTTTAATCGGC:ACTTTCAGCATTTTATCGGC
k141_3121065	bin.89	vanW gene in vanI cluster	glycopeptide		2990	4660	1	48	1849	1	IS21	2.5e-14	ATATCCTCCGGGGC:ATCTCCTCCGGGGC
k141_4110563	bin.72	H-NS	macrolide; fluoroquinolone; cephalosporin; cephamycin; penam; tetracycline		12416	12829	1	9906	10944	1	IS4	2e-47	CAACATAAACGGCCCCTTCTGGGCAATGCCGATCAGTTAAG:CAAAAAATACGGCCCCAGAAGGGCAATGCCGTTCACTTAAG
k141_4459111	bin.18	tet(Q)	tetracycline		10248	12884	1	31739	32712	1	IS200/IS605	6.1e-42	-:-
k141_4862464	bin.140	vanT gene in vanG cluster	glycopeptide		10049	11254	1	594	2115	1	IS200/IS605	1.1e-122	-:-
k141_4862464	bin.140	vanT gene in vanG cluster	glycopeptide		10049	11254	1	26362	26555	1	IS200/IS605	2.5e-14	-:-
k141_6118145	bin.149	vanW gene in vanI cluster	glycopeptide		1700	2935	1	6082	7294	1	IS1182	9.4e-52	TTTTAGTTTTATTTATGATAAAGTAA:TTTTAGATTCATGCATGAGAAAATAA
k141_7723396	bin.561	AAC(6')-Ii	aminoglycoside		202	750	1	7351	8361	1	IS200/IS605	5.6e-62	-:-
k141_7977253	bin.348	tet(44)	tetracycline		1329	3251	1	1	153	1	IS3	4.6e-12	-:-
k141_9391019	Plasmid	QnrS1	fluoroquinolone	6370	3742	4398	-1	4668	5090	1	IS3	2.3e-63	CTTTGACTATATC:CTTTGAGTATCTC
k141_9391019	Plasmid	QnrS1	fluoroquinolone	6370	3742	4398	-1	5039	5859	1	IS3	2e-110	GAACTCCAGCGCC:GAACGCCACCGCC
k141_7204001	bin.598	vanT gene in vanG cluster	glycopeptide	8732	4114	5283	-1	8039	8710	1	IS3	2.4e-39	CATGCTCTCG:CATGCTTTCG
k141_722184	unbinned	vanY gene in vanB cluster	glycopeptide	4971	3843	4568	-1	132	400	1	IS91	1.6e-31	TTCATCCTCATA:TTCATACTCATA
k141_5519072	unbinned	vanY gene in vanB cluster	glycopeptide	42969	27809	28378	-1	6729	8695	1	IS66	4.7e-113	CCTTGAAAATACT:CCCTGAAAATACT
k141_5519072	unbinned	vanY gene in vanB cluster	glycopeptide	42969	27809	28378	-1	5755	6712	1	IS66	2.2e-27	TCAATCGTTCTCCGAT:TCAATCATTCTCAGAT
k141_5519072	unbinned	vanY gene in vanB cluster	glycopeptide	42969	27809	28378	-1	37710	38990	1	IS21	2.3e-12	GCTGGAAGGACAAAGGTGTCC:GCTGTAAGGAGAAATGATTCC
k141_5520898	bin.359	vanT gene in vanG cluster	glycopeptide	20648	15029	17497	-1	144	1586	1	IS4	4.4e-67	TATTGCTGTCCGGTAAAAATT:TATTGCTGTCCGGTAAAACTT
k141_4862464	bin.140	poxtA	tetracycline; oxazolidinone; phenicol	26553	5121	7181	-1	594	2115	1	IS200/IS605	1.1e-122	-:-
k141_4862464	bin.140	poxtA	tetracycline; oxazolidinone; phenicol	26553	5121	7181	-1	26362	26555	1	IS200/IS605	2.5e-14	-:-
k141_3178474	bin.390	vanG	glycopeptide	51476	28834	29898	-1	15399	17324	1	IS21	1.9e-18	AGCGGAGCGGTTATTATAT:AGCGGAGCGGCAGTTATAT
k141_3597389	bin.375	vanH gene in vanO cluster	glycopeptide	42087	6255	7364	-1	24933	26468	1	IS21	3.8e-12	TATCAGCAATAATGGCTGATTGACTGATT:TATAAGTCATAACCTCTGATTGATTCATT
k141_280846	Plasmid	nimE	nitroimidazole	8472	3052	3564	-1	3585	4546	1	IS5	6.6e-26	AACAATGAAGTGATTTAAACTTATT:AATAAAGAAGTGATTTAAACTTTTT
k141_3092093	bin.235	adeF	fluoroquinolone ; tetracycline	41007	31830	34949	-1	40051	40878	1	IS4	3.5e-15	ATACTTTTTATTTTCAGT:ATACCGGTTATTTCCAGT
k141_1053748	bin.619	vanT gene in vanG cluster	glycopeptide	65828	7661	10021	-1	63524	65211	1	IS110	1.3e-51	TTAACGAAAA:TTAACGAAAA
k141_2481498	bin.18	vanG	glycopeptide	31636	19375	20436	-1	30118	31622	1	IS1380	5.9e-73	TAAAATTTTAAAGAA:TAAAATTTCATAGAA
k141_9491128	unbinned	tet(32)	tetracycline	34055	23325	25244	1	33547	33981	-1	IS110	5.6e-24	CAGAACATTGTGCTTTAGGA:CAGCAAATTGAGCTATTGGA
k141_10017102	bin.477	adeF	fluoroquinolone ; tetracycline	38460	8428	11544	-1	37094	38330	1	ISAS1	1.4e-75	ATTTTGTTAAATTTCAAACACGAAAGGAAGATTTGT:ATTTTCTTAAATAGTTAATATCCAAGGCTGCTTTGT
k141_7972175	bin.407	vanW gene in vanI cluster	glycopeptide	12797	9930	11798	1	6537	8138	-1	IS21	5.8e-13	GGAGAATTTGCAGGCGGTCTTGCAGGGGATGCGCGACCTGGTCGTGTCGGGCAGCGTGGCGTATTAT:GGAGAAATACCTCGCCGCCTGGGTGGACATGGGCTTCCCCGCCGAGACCGTCGCCCTCGCGTATGAT
k141_8821769	bin.3	vanT gene in vanG cluster	glycopeptide	160135	112598	113800	1	159904	160118	-1	IS3	9.2e-31	ATAGTAATCAA:ATAGTGATCAA
k141_9150889	unbinned	vanY gene in vanB cluster	glycopeptide	6558	2109	3425	1	654	2144	-1	IS110	1.9e-36	TTTAGGACTAGTTACTTCT:TTTACGACGTTTTACTTCT
k141_1395493	unbinned	vanT gene in vanG cluster	glycopeptide		4523	5623	-1	47	558	-1	IS1182	7.7e-31	CCTTTTTT:CCTTTTTT
k141_1628546	unbinned	CfxA3	cephamycin	6588	1811	2776	1	218	1802	-1	IS1380	1.7e-13	TATTGATTTTTGTTTGA:TATTTATATTTGTTTGA
k141_2881074	bin.418	vanT gene in vanG cluster	glycopeptide	57422	30249	32726	1	44386	46015	-1	IS21	2.7e-11	TTTGTATCGCG:TTTTTATCGCG
