# Supplementary material for: Antimicrobial resistance burden, and mechanisms of its emergence in gut microbiomes of Indian population
Source: Front Microbiomes. 2024 Jul 18;3:1432646. doi: 10.3389/frmbi.2024.1432646 (PMC12993557; doi:10.3389/frmbi.2024.1432646)
Supplement: Supplementary file 11 [file Table_10.xlsx]

## Sheet: Sheet1
# AMR genes associated with Integrons. Green, yellow and red color represents complete, partial and no overlap of AMR gene with integrons, respectively.
			Details of overlapping AMR genes								Details of Integrons predicted by IntegronFinder
ID_integron	ID_replicon	If contig belongs to plasmid	AMR_start	AMR_end	AMR orientation	AMR gene	Drug Class	Resistance Mechanism	AMR Gene Family	Antibiotic	integron pos_beg	integron pos_end	integron strand	evalue	type_elt	annotation	model	type	default	distance_2attC	considered_topology
integron_01	k141_2911750: Plasmid	yes	7804	8277	1	dfrA1	diaminopyrimidine antibiotic	antibiotic target replacement	trimethoprim resistant dihydrofolate reductase dfr	trimethoprim	7804	8277	1	9.9e-95	protein	trim_DfrA1_like-NCBIFAM	NF000330.1	CALIN	No	NA	lin
integron_01	k141_2911750: Plasmid	yes	8372	8896	1	SAT-2	nucleoside antibiotic	antibiotic inactivation	streptothricin acetyltransferase (SAT)	streptothricin	8372	8896	1	9.4e-128	protein	sat2-NCBIFAM	NF000358.1	CALIN	No	NA	lin
integron_01	k141_2911750: Plasmid	yes	8954	9742	1	ANT(3'')-IIa	aminoglycoside antibiotic	antibiotic inactivation	ANT(3'')	spectinomycin; streptomycin	8954	9742	1	2.7e-181	protein	ANT_3pp_AadA1-NCBIFAM	NF033126.1	CALIN	No	NA	lin
integron_01	k141_2911750: Plasmid	yes									8891	8950	1	8.4e-08	attC	attC	attc_4	CALIN	No	525	lin
integron_01	k141_2911750: Plasmid	yes									8272	8366	1	0.00073	attC	attC	attc_4	CALIN	No	NA	lin
integron_01	k141_2911750: Plasmid	yes									9744	9803	1	1.5e-08	attC	attC	attc_4	CALIN	No	794	lin
integron_01	k141_2911750: Plasmid	yes									9818	10315	1	NA	protein	protein	NA	CALIN	No	NA	lin
integron_01	k141_9086385: Plasmid	yes	2	550	-1	catB3	phenicol antibiotic	antibiotic inactivation	chloramphenicol acetyltransferase (CAT)	azidamfenicol; chloramphenicol; thiamphenicol	2	550	-1	1.4e-124	protein	chloram_CatB-NCBIFAM	NF000490.1	CALIN	No	NA	lin
integron_01	k141_9086385: Plasmid	yes	688	1518	-1	OXA-1	carbapenem; cephalosporin; penam	antibiotic inactivation	OXA beta-lactamase	cloxacillin; oxacillin; amoxicillin; piperacillin; ampicillin; cefalotin	688	1563	-1	2.3e-199	protein	blaOXA-1_like-NCBIFAM	NF000388.2	CALIN	No	NA	lin
integron_01	k141_9086385: Plasmid	yes									1583	1654	-1	2.4e-07	attC	attC	attc_4	CALIN	No	915	lin
integron_01	k141_9086385: Plasmid	yes									579	668	-1	4.5e-07	attC	attC	attc_4	CALIN	No	NA	lin
integron_01	k141_9086385: Plasmid	yes	1649	2248	-1	AAC(6')-Ib-cr6	fluoroquinolone antibiotic; aminoglycoside antibiotic	antibiotic inactivation	AAC(6'); AAC(6')-Ib-cr	amikacin; ciprofloxacin; kanamycin A; tobramycin	1649	2248	-1	7e-133	protein	AAC_6p_Ib-NCBIFAM	NF033074.0	CALIN	No	NA	lin
integron_01	k141_2512629	no	22752	23351	1	dfrA17	diaminopyrimidine antibiotic	antibiotic target replacement	trimethoprim resistant dihydrofolate reductase dfr	trimethoprim	22752	23351	1	2e-92	protein	trim_DfrA1_like-NCBIFAM	NF000330.1	CALIN	No	NA	lin
integron_01	k141_2512629	no	23482	24270	1	aadA5	aminoglycoside antibiotic	antibiotic inactivation	ANT(3'')	spectinomycin; streptomycin	23482	24270	1	3.6e-138	protein	ANT_3pp_I-NCBIFAM	NF012157.0	CALIN	No	NA	lin
integron_01	k141_2512629	no	24476	24685	1	qacJ	disinfecting agents and antiseptics	antibiotic efflux	small multidrug resistance (SMR) antibiotic efflux pump	benzalkonium chloride	24476	24685	1	NA	protein	protein	NA	CALIN	No	NA	lin
integron_01	k141_2512629	no									23346	23478	1	2.8e-07	attC	attC	attc_4	CALIN	No	NA	lin
integron_01	k141_2512629	no									24317	24373	1	0.00036	attC	attC	attc_4	CALIN	No	839	lin
integron_01	k141_261401: Plasmid	yes	5942	6271	1	dfrv	diaminopyrimidine antibiotic	antibiotic target replacement	trimethoprim resistant dihydrofolate reductase dfr	trimethoprim	4758	5771	-1	5.5e-26	protein	intI	intersection_tyr_intI	In0	No	NA	lin
integron_01	k141_6031646	no	61108	61785	-1	vanY gene in vanB cluster	glycopeptide antibiotic	antibiotic target alteration	vanY; glycopeptide resistance gene cluster	vancomycin	37153	37500	1	NA	protein	protein	NA	CALIN	No	NA	lin
integron_01	k141_6031646	no									37278	37441	1	0.043	attC	attC	attc_4	CALIN	No	NA	lin
integron_01	k141_6031646	no									37515	39143	1	NA	protein	protein	NA	CALIN	No	NA	lin
integron_01	k141_6031646	no									37651	37723	1	0.54	attC	attC	attc_4	CALIN	No	210	lin
