# Supplementary material for: Antimicrobial resistance burden, and mechanisms of its emergence in gut microbiomes of Indian population
Source: Front Microbiomes. 2024 Jul 18;3:1432646. doi: 10.3389/frmbi.2024.1432646 (PMC12993557; doi:10.3389/frmbi.2024.1432646)
Supplement: Supplementary file 12 [file Table_11.xlsx]

## Sheet: Sheet1
# AMR genes associated with ICE (Integrative and COnjugative Elements (ICEs). The explanation of the selected field headers are provided below the table.
		Key details of ICEs predicted by CONJScan				Details of overlapping AMR genes									Remaining details of ICEs predicted by CONJScan
Contig ID	If contig belongs to Plasmid	replicon	gene_name	hit_begin_match	hit_end_match	AMR gene	AMR Start	AMR Stop	Orientation	Antibiotic	Drug Class	Resistance Mechanism	AMR Gene Family	Shortest distance between boundaries of AMR gene and ICE feature (bp)	hit_id	hit_pos	model_fqn	sys_id	sys_loci	locus_num	sys_wholeness	sys_score	sys_occ	hit_gene_ref	hit_status	hit_seq_len	hit_i_eval	hit_score	hit_profile_cov	hit_seq_cov	used_in
k141_9491128_25	no	contigs_carrying_amrprotein_seq	T4SS_virb4	1879	2636	tet(32)	23325	25244	1	tetracycline; doxycycline; minocycline; chlortetracycline; demeclocycline; oxytetracycline	tetracycline antibiotic	antibiotic target protection	tetracycline-resistant ribosomal protection protein	20689	k141_9491128_1	242	CONJScan/Chromosome/MOB	contigs_carrying_amrprotein_seq_MOB_1	1	1	0.667	1.06	1	T4SS_virb4	accessory	11352	4.4e-102	340	0.782	0.067	contigs_carrying_amrprotein_seq_MOB_5
k141_3424742_1	yes	contigs_carrying_amrprotein_seq	T4SS_MOBV	696	894	tet(45)	149	1522	1	tetracycline	tetracycline antibiotic	antibiotic efflux	major facilitator superfamily (MFS) antibiotic efflux pump	547	k141_3424742_1	1475	CONJScan/Chromosome/MOB	contigs_carrying_amrprotein_seq_MOB_1	1	-1	0.667	1.06	1	T4SS_MOBB	mandatory	1976	5.9e-66	219.4	0.995	0.101	contigs_carrying_amrprotein_seq_MOB_5,contigs_carrying_amrprotein_seq_MOB_6,contigs_carrying_amrprotein_seq_MOB_7,contigs_carrying_amrprotein_seq_MOB_8,contigs_carrying_amrprotein_seq_dCONJ_typeFATA_9
k141_3424742_1	yes	contigs_carrying_amrprotein_seq	T4SS_MOBV	696	894	tet(45)	149	1522	1	tetracycline	tetracycline antibiotic	antibiotic efflux	major facilitator superfamily (MFS) antibiotic efflux pump	547	k141_3424742_1	1475	CONJScan/Chromosome/MOB	contigs_carrying_amrprotein_seq_MOB_4	0	-1	0.333	0.56	1	T4SS_MOBB	mandatory	1976	5.9e-66	219.4	0.995	0.101	contigs_carrying_amrprotein_seq_MOB_5,contigs_carrying_amrprotein_seq_MOB_6,contigs_carrying_amrprotein_seq_MOB_7,contigs_carrying_amrprotein_seq_MOB_8,contigs_carrying_amrprotein_seq_dCONJ_typeFATA_9
k141_608803_127	no					lnuB	129805	130608	1	lincomycin; clindamycin	lincosamide antibiotic	antibiotic inactivation	lincosamide nucleotidyltransferase (LNU)
k141_608803_126	no	contigs_carrying_amrprotein_seq	T4SS_t4cp2	2666	2869	lsaE	128267	129751	1	lincomycin; pleuromutilin	lincosamide antibiotic; streptogramin antibiotic; pleuromutilin antibiotic	antibiotic target protection	lsa-type ABC-F protein	125398	k141_608803_1	1909	CONJScan/Chromosome/MOB	contigs_carrying_amrprotein_seq_MOB_2	1	1	0.667	0.96	1	T4SS_t4cp1	accessory	56471	1.2e-38	129.6	0.982	0.004	contigs_carrying_amrprotein_seq_MOB_6,contigs_carrying_amrprotein_seq_dCONJ_typeFATA_9
k141_3424742_1	yes	contigs_carrying_amrprotein_seq	T4SS_MOBV	696	894	tet(45)	149	1522	1	tetracycline	tetracycline antibiotic	antibiotic efflux	major facilitator superfamily (MFS) antibiotic efflux pump	547	k141_3424742_1	1475	CONJScan/Chromosome/MOB	contigs_carrying_amrprotein_seq_MOB_2	1	-1	0.667	0.96	1	T4SS_MOBB	mandatory	1976	5.9e-66	219.4	0.995	0.101	contigs_carrying_amrprotein_seq_MOB_5,contigs_carrying_amrprotein_seq_MOB_6,contigs_carrying_amrprotein_seq_MOB_7,contigs_carrying_amrprotein_seq_MOB_8,contigs_carrying_amrprotein_seq_dCONJ_typeFATA_9
k141_9461774_1	no	contigs_carrying_amrprotein_seq	T4SS_t4cp2	1198	1415	vanW gene in vanI cluster	3	1538	1	vancomycin; teicoplanin	glycopeptide antibiotic	antibiotic target alteration	vanW; glycopeptide resistance gene cluster	123	k141_9461774_1	2118	CONJScan/Chromosome/MOB	contigs_carrying_amrprotein_seq_MOB_3	1	1	0.667	0.96	1	T4SS_t4cp1	accessory	1531	1.1e-53	178.8	0.982	0.142	contigs_carrying_amrprotein_seq_MOB_7,contigs_carrying_amrprotein_seq_dCONJ_typeFATA_9
k141_3424742_1		contigs_carrying_amrprotein_seq	T4SS_MOBV	696	894	tet(45)	149	1522	1	tetracycline	tetracycline antibiotic	antibiotic efflux	major facilitator superfamily (MFS) antibiotic efflux pump	547	k141_3424742_1	1475	CONJScan/Chromosome/MOB	contigs_carrying_amrprotein_seq_MOB_3	1	-1	0.667	0.96	1	T4SS_MOBB	mandatory	1976	5.9e-66	219.4	0.995	0.101	contigs_carrying_amrprotein_seq_MOB_5,contigs_carrying_amrprotein_seq_MOB_6,contigs_carrying_amrprotein_seq_MOB_7,contigs_carrying_amrprotein_seq_MOB_8,contigs_carrying_amrprotein_seq_dCONJ_typeFATA_9
Abbreviations:
replicon		the name of the replicon it belongs to
hit_id		the unique identifier of the hit
gene_name		the name of the component identified by the hit
hit_pos		the position of the sequence in the replicon
model_fqn		the model fully-qualified name
sys_id		the unique identifier attributed to the detected system
sys_loci		the number of loci
locus_num		the number of the locus where is located this gene. Loners gene have a negative locus_num
sys_wholeness		the wholeness of the system
sys_score		the system score
sys_occ		the estimated number of system occurrences that could be potentially “filled” with this system’s occurrence, based on the average number of each component found. A proxy for the genetic potential ton encode several systems from the set of components found in this one occurrence.
hit_gene_ref		the gene in the model whose this hit plays the role of
hit_status		the status of the component in the assigned system’s definition
hit_seq_len		the length of the protein sequence matched by this hit
hit_i_eval		Hmmer statistics, the independent-evalue
hit_score		Hmmer score
hit_profile_cov		the percentage of the profile covered by the alignment with the sequence
hit_seq_cov		the percentage of the sequence covered by the alignment with the profile
hit_begin_match		the position in the sequence where the profile match begins
hit_end_match		the position in the sequence where the profile match ends
counterpart		the hit id of some other hit which are equivalent. Only loners and multi-systems hits have counterparts
used_in		whether the hit could be used in another system’s occurrence
